# Supplementary material for: Genome-wide modeling of complex phenotypes in Caenorhabditis elegans and Drosophila melanogaster
Source: BMC Genomics. 2013 Aug 28;14:580. doi: 10.1186/1471-2164-14-580 (PMC3849582; doi:10.1186/1471-2164-14-580)
Supplement: Additional file 1: Table S1 — The complete phenotype gene sets for C. elegans. [file 1471-2164-14-580-S1.txt]

GeneSet-Combined-CE-GS	Number	Annotation	Class	Gene	NIA/NIH for information contact: K. Becker beckerk@grc.nia.nih.gov 7-28-11
embryonic lethal (3353)	3353	NULL	BOTH	AC7.1,AC7.10,AC7.13,AC7.19,AC7.68,AC8.6,AH6.5,B0001.2,B0025.2,B0025.5,B0034.3,B0035.10,B0035.11,B0035.12,B0035.5,B0035.7,B0035.8,B0035.9,B0041.4,B0047.4,B0205.11,B0205.6,B0205.7,B0205.9,B0207.4,B0207.6,B0240.3,B0240.4,B0244.8,B0250.1,B0250.11,B0250.15,B0250.3,B0250.7,B0261.1,B0261.2,B0261.4,B0272.1,B0272.2,B0280.1,B0280.12,B0280.17,B0280.5,B0280.9,B0285.1,B0285.14,B0285.15,B0285.16,B0285.7,B0286.…
sterile (1765)	1765	NULL	BOTH	3R5.1,4R79.1,B0025.2,B0035.11,B0035.5,B0035.8,B0041.4,B0205.6,B0212.4,B0218.3,B0222.9,B0240.2,B0240.4,B0284.1,B0284.6,B0285.1,B0285.7,B0286.4,B0302.1,B0303.8,B0304.1,B0334.4,B0336.1,B0336.2,B0336.6,B0336.7,B0336.8,B0348.4,B0350.2,B0361.10,B0361.8,B0393.1,B0393.12,B0395.2,B0414.2,B0457.1,B0464.5,B0464.7,B0464.9,B0491.1,B0491.3,B0491.5,B0491.8,B0495.2,B0495.6,B0511.6,B0513.1,B0513.13,B0513.20,B0513…
slow growth (1712)	1712	NULL	BOTH	AC3.7,AC8.6,B0024.4,B0025.1,B0025.2,B0025.5,B0025.6,B0035.10,B0035.11,B0035.12,B0035.15,B0035.5,B0035.7,B0035.8,B0035.9,B0205.7,B0207.6,B0238.11,B0250.1,B0250.11,B0250.3,B0250.7,B0250.8,B0261.1,B0261.4,B0280.9,B0285.1,B0286.4,B0303.15,B0304.1,B0334.15,B0334.5,B0336.2,B0336.3,B0336.6,B0348.4,B0348.5,B0350.2,B0350.45,B0361.10,B0361.5,B0361.6,B0365.6,B0391.8,B0395.1,B0395.7,B0412.3,B0412.4,B0416.5,B…
larval arrest (1705)	1705	NULL	BOTH	AC8.6,B0025.1,B0035.10,B0035.11,B0035.12,B0035.7,B0035.8,B0205.6,B0238.11,B0250.1,B0250.15,B0250.3,B0250.7,B0261.1,B0261.2,B0261.4,B0280.12,B0280.9,B0284.1,B0284.6,B0285.1,B0285.14,B0285.15,B0285.16,B0285.7,B0286.3,B0286.4,B0303.15,B0336.10,B0336.6,B0361.10,B0361.6,B0361.8,B0365.3,B0393.1,B0393.12,B0403.4,B0403.9,B0412.4,B0432.17,B0432.3,B0464.1,B0464.2,B0464.9,B0491.5,B0495.4,B0495.6,B0511.10,B0…
locomotion variant (1483)	1483	NULL	BOTH	AH6.5,B0025.1,B0035.11,B0035.12,B0035.14,B0035.15,B0035.7,B0035.8,B0035.9,B0207.4,B0207.6,B0250.1,B0250.15,B0250.3,B0250.7,B0273.4,B0280.3,B0285.1,B0285.7,B0286.4,B0304.1,B0304.10,B0304.3,B0310.6,B0336.2,B0336.6,B0350.2,B0350.45,B0361.10,B0361.8,B0365.6,B0395.1,B0395.2,B0395.3,B0395.7,B0403.4,B0403.9,B0464.7,B0495.7,B0511.12,B0513.1,B0513.13,B0513.20,B0513.21,B0513.24,B0513.26,B0513.31,B0513.37,B…
lethal (1447)	1447	NULL	BOTH	3R5.1,4R79.1,B0025.2,B0035.5,B0041.2,B0205.6,B0218.3,B0222.9,B0240.2,B0240.4,B0250.1,B0250.15,B0250.3,B0250.7,B0285.1,B0285.7,B0286.4,B0302.1,B0303.8,B0304.1,B0334.4,B0336.1,B0336.6,B0336.7,B0336.8,B0350.2,B0361.10,B0395.2,B0457.1,B0464.7,B0464.9,B0491.1,B0491.3,B0491.8,B0511.6,B0513.1,B0513.13,B0513.20,B0513.21,B0513.24,B0513.26,B0513.3,B0513.31,B0513.37,B0513.41,B0513.44,B0513.55,B0513.62,B0523…
maternal sterile (1107)	1107	NULL	set1	AC7.1,AC7.10,AC7.13,AC7.19,AC7.68,AC8.6,B0024.14,B0025.2,B0025.5,B0035.10,B0035.7,B0035.8,B0035.9,B0041.4,B0041.7,B0205.7,B0244.8,B0250.1,B0250.15,B0250.3,B0250.7,B0261.1,B0261.2,B0261.4,B0273.3,B0280.1,B0280.17,B0286.5,B0336.10,B0336.2,B0361.2,B0393.1,B0393.12,B0393.8,B0412.4,B0414.5,B0464.1,B0464.2,B0464.5,B0491.8,B0511.10,B0511.8,B0511.9,C01B9.1,C01F6.4,C01F6.8,C01G8.5,C01G8.9,C01H6.5,C02B10.5…
reduced brood size (1080)	1080	NULL	BOTH	AC8.1,AC8.2,B0035.10,B0035.11,B0041.4,B0205.6,B0207.4,B0252.9,B0261.2,B0261.4,B0285.10,B0285.8,B0285.9,B0286.4,B0304.1,B0336.2,B0336.6,B0348.6,B0350.2,B0350.45,B0361.10,B0361.3,B0361.8,B0365.3,B0412.3,B0414.5,B0464.4,B0464.7,B0491.5,B0495.4,B0495.6,B0511.8,B0513.1,B0513.13,B0513.20,B0513.21,B0513.24,B0513.26,B0513.31,B0513.37,B0513.41,B0513.44,B0513.55,B0513.62,B0513.7,B0547.1,B0564.1,C01F1.1,C01…
larval lethal (872)	872	NULL	BOTH	AC7.11,AC7.15,AC7.18,AC7.2,AC7.22,AC7.29,AC7.33,AC7.4,AC7.6,AC7.65,AC7.70,AC7.80,AC7.83,B0035.8,B0035.9,B0280.9,B0285.1,B0285.14,B0285.15,B0285.16,B0285.7,B0286.3,B0304.1,B0336.6,B0412.4,B0432.17,B0432.3,B0464.5,B0491.5,B0511.10,B0513.1,B0513.13,B0513.20,B0513.21,B0513.24,B0513.26,B0513.31,B0513.37,B0513.41,B0513.44,B0513.55,B0513.62,C01F1.3,C01G8.5,C01G8.6,C01G8.9,C01H6.2,C01H6.5,C01H6.7,C02C6.1…
protruding vulva (806)	806	NULL	BOTH	B0001.7,B0035.11,B0035.8,B0035.9,B0205.7,B0207.4,B0207.6,B0238.11,B0285.1,B0286.4,B0286.5,B0336.2,B0336.6,B0393.1,B0393.12,B0464.5,B0464.7,B0495.6,B0511.10,B0511.8,B0513.1,B0513.13,B0513.20,B0513.21,B0513.24,B0513.26,B0513.31,B0513.37,B0513.41,B0513.44,B0513.55,B0513.62,B0547.1,C01F1.1,C01F1.2,C01G6.8,C01G8.9,C01H6.2,C02F5.1,C03A7.2,C03B8.4,C03C10.3,C03D6.1,C03D6.8,C04H5.10,C04H5.6,C05D11.3,C06A5…
pattern of transgene expression variant (783)	783	NULL	BOTH	B0035.11,B0035.12,B0035.9,B0238.11,B0261.1,B0280.9,B0285.1,B0286.4,B0286.5,B0303.15,B0336.6,B0361.10,B0361.6,B0361.8,B0416.5,B0464.1,B0464.2,B0495.6,B0511.10,C01A2.3,C01A2.5,C01F1.1,C01F1.2,C01F6.8,C01G8.5,C01G8.9,C02C6.1,C03C10.3,C03C11.2,C03D6.1,C03D6.3,C03D6.8,C04G2.7,C05D11.9,C06A1.5,C06A5.1,C06A5.3,C06A8.5,C06C3.1,C06E1.10,C06E7.1,C06E7.3,C07A9.2,C07E3.2,C07G2.3,C07H6.10,C07H6.5,C08B11.3,C08…
sterile progeny (768)	768	NULL	set1	B0035.11,B0041.4,B0207.6,B0238.11,B0244.8,B0250.1,B0250.11,B0250.3,B0250.7,B0261.1,B0285.1,B0286.4,B0286.5,B0336.2,B0336.6,B0361.10,B0416.5,B0432.17,B0432.3,B0464.9,B0495.4,B0547.1,C01F1.2,C01G8.5,C03A7.2,C03D6.1,C03D6.3,C03D6.8,C04G2.6,C04H5.10,C04H5.6,C05C12.3,C06A1.4,C06A5.1,C06A5.3,C06A8.2,C06B8.8,C06C3.1,C06E1.10,C06E7.1,C06E7.3,C07A12.5,C07A9.2,C07H6.3,C07H6.5,C07H6.6,C08F8.1,C08F8.2,C09G4.…
receptor mediated endocytosis defective (760)	760	NULL	BOTH	B0035.11,B0035.12,B0035.9,B0238.11,B0261.1,B0280.9,B0285.1,B0286.4,B0286.5,B0303.15,B0336.6,B0361.10,B0361.6,B0361.8,B0416.5,B0464.1,B0464.2,B0495.6,B0511.10,C01A2.3,C01A2.5,C01F1.1,C01F1.2,C01F6.8,C01G8.5,C01G8.9,C02C6.1,C03C10.3,C03C11.2,C03D6.1,C03D6.3,C03D6.8,C05D11.9,C06A1.5,C06A5.1,C06A5.3,C06A6.3,C06A8.5,C06C3.1,C06E1.10,C06E7.1,C06E7.3,C07A9.2,C07E3.2,C07G2.3,C07H6.5,C08B11.3,C08B11.4,C08…
sick (687)	687	NULL	BOTH	AC7.1,AC7.10,AC7.13,AC7.19,AC7.68,B0024.14,B0035.11,B0250.1,B0250.15,B0250.3,B0250.7,B0286.4,B0336.10,B0336.6,B0361.10,B0393.1,B0393.12,B0412.4,B0432.17,B0432.3,B0464.1,B0464.2,B0491.8,B0513.1,B0513.13,B0513.20,B0513.21,B0513.24,B0513.26,B0513.31,B0513.37,B0513.41,B0513.44,B0513.55,B0513.62,C01A2.5,C01F1.2,C02B10.5,C03D6.3,C04G2.6,C04H5.6,C05C12.1,C05C12.3,C05C8.7,C06A1.1,C06A8.4,C06B8.8,C06C3.1,…
transgene subcellular localization variant (629)	629	NULL	BOTH	B0024.6,B0025.1,B0035.11,B0035.2,B0250.1,B0250.15,B0250.3,B0250.7,B0261.2,B0336.10,B0336.2,B0336.7,B0336.8,B0361.10,B0365.7,B0393.1,B0393.12,B0432.2,B0511.10,C01A2.4,C01A2.5,C01B7.6,C01F1.3,C01F6.8,C01G6.4,C01H6.5,C02C6.1,C02F5.1,C04F12.4,C05C8.7,C06A1.1,C06A5.8,C06A8.5,C06C3.1,C06E2.3,C06H2.1,C07G1.5,C07G2.3,C07H6.5,C08B11.5,C09D4.4,C09D4.5,C09H10.10,C09H10.2,C10G11.11,C10G11.4,C12C8.1,C12D8.10,…
organism development variant (566)	566	NULL	set1	AC7.2,AC7.33,AC7.70,AH6.10,AH6.5,B0198.3,B0240.3,B0252.1,B0252.10,B0261.2,B0280.10,B0280.6,B0280.9,B0284.3,B0285.1,B0285.10,B0285.4,B0285.5,B0285.8,B0285.9,B0336.3,B0361.10,B0361.3,B0361.5,B0361.6,B0361.9,B0365.7,B0391.8,B0393.1,B0393.12,B0393.5,B0393.6,B0414.5,B0491.2,C01B7.4,C02B8.4,C03C10.1,C03C10.3,C03C11.2,C04A2.14,C04A2.3,C04A2.9,C04F12.3,C04H5.6,C05D11.4,C05D2.1,C05D2.11,C05D2.8,C06C3.1,C0…
protein aggregation variant (505)	505	NULL	BOTH	B0024.6,B0025.1,B0035.2,B0250.1,B0250.15,B0250.3,B0250.7,B0336.10,B0336.7,B0336.8,B0365.7,B0393.1,B0393.12,B0432.2,B0511.10,C01A2.4,C01B7.6,C01F1.3,C01G12.8,C01G6.4,C01H6.5,C04F12.4,C05C8.7,C06A1.1,C06A5.8,C06E2.3,C06E4.6,C06H2.1,C07A12.4,C07G1.5,C07G2.3,C08B11.4,C08B11.5,C09D4.4,C09D4.5,C09H10.10,C09H10.2,C12C8.1,C13B9.3,C14B9.7,C15C8.2,C15F1.14,C16C10.7,C16C8.13,C17D12.12,C17D12.5,C17H12.14,C18…
fat content reduced (472)	472	NULL	BOTH	AH10.1,B0034.2,B0035.9,B0041.3,B0041.5,B0207.9,B0218.5,B0280.3,B0280.6,B0285.8,B0286.4,B0310.1,B0393.2,B0495.4,B0513.7,B0554.6,B0554.7,C01C10.3,C01G6.12,C01G6.5,C01G6.9,C02F4.2,C03D6.3,C03G6.15,C05E11.1,C05E11.2,C06A1.3,C06A5.10,C06A6.2,C06E7.1,C06E7.3,C06G3.2,C07A9.2,C07E3.2,C08G5.2,C09G9.10,C09G9.7,C13D9.7,C14A4.12,C14A6.6,C14C6.8,C14F5.3,C15B12.7,C15C7.5,C15H9.7,C16A11.3,C16C4.2,C17C3.1,C17F4.…
organism morphology variant (425)	425	NULL	BOTH	AH6.5,B0035.10,B0035.11,B0035.9,B0261.4,B0285.1,B0304.1,B0336.3,B0336.6,B0464.7,B0491.5,B0495.4,B0564.1,C01A2.5,C01G8.9,C01H6.5,C01H6.7,C02F5.9,C03B8.4,C03D6.3,C03G5.1,C04A2.3,C05C10.5,C05D11.12,C05D11.9,C06A5.1,C06A8.5,C06E7.7,C07A12.4,C07F11.1,C08B11.3,C08B11.4,C08B11.6,C08F8.1,C08H9.2,C09D8.1,C10H11.9,C14A4.1,C15A11.1,C16A3.8,C17B7.4,C17E4.13,C17E4.9,C17G1.6,C18A3.5,C18A3.8,C18D1.1,C24H12.14,C…
extended life span (411)	411	NULL	BOTH	B0035.12,B0041.4,B0240.3,B0261.2,B0261.4,B0261.5,B0261.6,B0334.8,B0391.8,B0495.4,B0496.8,B0511.6,B0513.7,B0523.3,B0545.1,B0546.3,C01F6.1,C01F6.6,C01G8.5,C02H7.3,C03H5.3,C04A2.3,C04H5.3,C06E1.10,C06H2.1,C08A9.1,C08A9.3,C08B11.7,C09B7.2,C09D4.5,C09H10.3,C12D8.10,C13C4.2,C14A4.5,C14C10.3,C14F5.5,C16C10.7,C18E9.10,C18E9.4,C18G1.4,C23G10.3,C26B2.2,C27B7.7,C27D11.1,C29F9.7,C32H11.1,C32H11.11,C32H11.5,C…
small (371)	371	NULL	BOTH	B0024.14,B0035.11,B0284.1,B0284.6,B0285.5,B0286.4,B0350.2,B0350.45,B0432.13,B0432.9,B0491.5,B0511.8,B0564.1,C01H6.5,C02F4.2,C03A7.2,C04E6.6,C04E6.9,C04G2.6,C05D2.1,C06A1.1,C06A8.4,C06E4.6,C06G3.11,C07A9.3,C07D10.4,C07D8.2,C07H6.3,C08F1.3,C08F8.1,C08F8.8,C09H10.2,C09H10.3,C10A4.7,C10H11.8,C12C8.3,C14A4.1,C14B9.2,C15F1.4,C17C3.4,C17E4.13,C17E4.9,C17F4.5,C17G10.2,C18E9.4,C18E9.6,C24B5.3,C25A1.5,C26D…
exploded through vulva (362)	362	NULL	BOTH	AH6.5,B0207.6,B0286.4,B0286.5,B0336.2,B0336.6,C01F6.4,C01G8.9,C01H6.2,C03A7.2,C03C10.3,C03D6.3,C04A2.3,C06E7.1,C06G1.4,C07H6.5,C09G12.18,C09G12.8,C10G6.1,C12C8.3,C15C6.3,C15F1.3,C18A3.5,C18D11.4,C23F12.1,C24H12.14,C24H12.15,C24H12.5,C25D7.3,C26C6.1,C26C6.5,C26D10.5,C26E6.8,C27A2.6,C29E4.2,C29E4.7,C29E6.1,C30C11.4,C30F12.1,C32A3.1,C32A3.7,C32F10.2,C33H5.12,C33H5.9,C36B1.8,C36E8.4,C36E8.5,C36E8.9,C…
transgene expression increased (359)	359	NULL	BOTH	AC8.6,B0035.11,B0261.2,B0261.4,B0285.1,B0334.8,B0379.3,B0414.7,B0511.10,B0511.8,C01A2.3,C01B10.1,C01B10.45,C01B10.5,C01F1.3,C01H6.5,C02C6.1,C03B8.4,C03G5.1,C04F12.1,C06A5.1,C06A8.1,C06E1.10,C06G1.12,C06G1.4,C07A12.4,C07E3.2,C07G1.5,C07H6.5,C12D8.1,C12D8.10,C12D8.5,C15F1.4,C15H9.6,C16A3.4,C16C10.7,C18D11.4,C23G10.4,C23G10.8,C25A1.7,C26D10.1,C27D11.1,C27H6.2,C28H8.11,C29E4.2,C31H2.2,C32D5.9,C32E12.…
dumpy (351)	351	NULL	BOTH	AH6.5,B0285.1,B0303.9,B0304.1,B0350.2,B0350.45,B0365.3,B0412.4,B0491.2,B0523.5,C01B10.11,C01B12.1,C01G8.5,C01H6.5,C02B10.5,C03D6.1,C03D6.3,C03D6.8,C04A11.3,C05C8.2,C05D11.2,C07A12.4,C07G1.5,C08B11.4,C08H9.2,C10C6.5,C10H11.9,C11H1.3,C12C8.3,C14A4.11,C15H9.6,C16A3.8,C17B7.4,C17E4.13,C17E4.9,C18A11.5,C18D1.1,C25A1.11,C25A1.9,C25D7.3,C25G4.5,C26D10.5,C27D11.1,C27F2.10,C27F2.8,C29E4.1,C29F4.1,C31H2.2,…
egg laying variant (321)	321	NULL	BOTH	B0025.2,B0025.5,B0035.12,B0207.6,B0286.5,B0336.6,B0348.4,B0379.4,C01F1.3,C01F1.7,C01F1.8,C01G8.9,C01H6.5,C02B8.4,C02F5.9,C03A7.2,C03G5.1,C04A2.14,C04A2.3,C04A2.9,C04F6.4,C04G2.7,C05C8.2,C05D11.3,C05D9.1,C05D9.5,C05G5.6,C06G1.4,C07H6.7,C08C3.1,C08C3.10,C08H9.2,C09H10.6,C09H5.2,C10C6.9,C12C8.3,C15A11.1,C16A3.3,C18E3.4,C18E3.5,C18H2.1,C24A11.9,C25A11.2,C25G4.5,C26B9.3,C26B9.9,C26C6.2,C26D10.5,C26D10…
molt defect (317)	317	NULL	BOTH	B0024.14,B0336.10,B0348.1,B0393.1,B0393.12,C01H6.5,C02C6.1,C03D6.3,C04E6.6,C04E6.9,C04F12.4,C04H5.10,C04H5.6,C05G5.6,C07G1.5,C09E8.3,C09F12.1,C09G5.6,C09H10.10,C09H10.2,C10G6.1,C11H1.3,C12C8.3,C13B9.3,C15H11.7,C17G1.6,C17H12.14,C23F12.1,C23G10.10,C23G10.3,C24B5.3,C26C6.3,C32E8.8,C34G6.6,C37C3.14,C37C3.2,C37C3.3,C37C3.4,C38C6.6,C39F7.4,C41D7.2,C42D8.13,C42D8.15,C42D8.5,C42D8.8,C44C1.13,C44C1.4,C45…
shortened life span (259)	259	NULL	BOTH	B0205.3,B0222.9,B0228.5,B0261.2,B0303.9,B0336.7,B0336.8,B0395.2,B0464.9,B0523.3,BE10.2,C01F1.1,C02C2.3,C02F5.9,C03D6.3,C05D11.2,C06A5.1,C06G1.4,C06H2.4,C06H2.7,C07A9.2,C10G11.5,C10H11.9,C11H1.3,C14A4.9,C15H11.7,C16C10.10,C18G1.4,C23G10.4,C25H3.6,C26B9.3,C26B9.9,C27F2.5,C29E6.1,C29F9.1,C29F9.2,C30C11.2,C31H2.1,C32D5.9,C33D3.1,C33H5.18,C34C12.1,C35C5.1,C37C3.14,C37C3.3,C37H5.8,C38C3.5,C40C9.5,C40H5…
aldicarb resistant (238)	238	NULL	BOTH	B0212.5,B0348.4,B0412.2,C01F6.6,C01G6.8,C02E11.1,C02H7.3,C04F6.4,C06A1.3,C06A8.9,C07G1.5,C09B7.1,C09B7.9,C09H10.6,C10C5.6,C11E4.7,C14C11.8,C17D12.2,C18A3.6,C23H4.1,C24H11.1,C24H11.2,C25A8.5,C26E6.5,C27B7.7,C31H2.1,C32E8.10,C34B7.2,C34C12.3,C34C6.5,C34F11.5,C34G6.7,C36B1.10,C37C3.14,C37C3.3,C40H5.11,C40H5.16,C41C4.3,C41C4.6,C42C1.2,C43E11.6,C44H4.5,C47C12.4,C48D1.3,C50C3.9,C50D2.3,C50H2.1,C51E3.7,…
fat content increased (226)	226	NULL	BOTH	B0412.2,C04G2.2,C04G2.3,C04G2.4,C04G2.5,C05D2.1,C06B3.5,C06G3.4,C08A9.2,C09G12.16,C09G12.5,C09G5.8,C09H10.3,C10H11.8,C12D8.10,C14A4.1,C14F5.5,C15A11.3,C18H9.5,C18H9.7,C24F3.1,C24F3.2,C29F4.1,C29F9.10,C29F9.11,C33A12.14,C33A12.6,C34E10.6,C34F6.11,C34F6.2,C34F6.3,C35D10.11,C36A4.5,C37F5.1,C43H6.8,C43H6.9,C44E4.5,C44E4.8,C50C10.4,C50D2.1,C53B4.5,C56C10.10,C56E10.4,D1007.5,E03H12.10,E04F6.3,E04F6.6,F…
clear (222)	222	NULL	BOTH	B0035.12,B0035.5,B0361.10,B0361.5,B0432.17,B0432.3,B0495.4,B0513.7,C02C6.1,C02F5.9,C03B1.12,C03G5.1,C06A8.2,C07A12.4,C10E2.6,C14A4.1,C15C7.5,C16A11.4,C17C3.5,C17G10.2,C18E9.2,C24G6.8,C25A1.16,C25A1.6,C26D10.2,C31E10.7,C32E12.3,C33D3.1,C33H5.18,C34C6.6,C37A2.4,C38C6.6,C42C1.5,C42D8.8,C44B12.2,C47E12.2,C47G2.5,C48A7.1,C50C3.6,C50F7.4,C52E4.12,C52E4.6,C52E4.7,C53B7.4,C54H2.5,C56C10.12,C56C10.15,C56C…
protein subcellular localization variant (218)	218	NULL	BOTH	AH6.5,B0207.4,B0273.2,B0336.1,B0365.3,B0464.7,B0464.8,B0511.6,C03B8.4,C04F6.4,C05C8.9,C07H6.5,C09E8.3,C09H6.2,C12D8.10,C17G10.4,C18E3.8,C23G10.3,C25F6.11,C25F6.2,C25F6.26,C27D11.1,C28H8.12,C29E4.3,C32E8.10,C34C6.6,C34E10.4,C37A5.9,C37C3.6,C38C10.4,C38C3.5,C38D4.3,C45G3.1,C47D12.1,C50C3.7,C52E12.2,C52E4.3,C53A5.3,D2005.5,D2013.7,DY3.2,F02A9.6,F08G12.4,F09E8.3,F10C5.1,F11A3.2,F13G3.5,F14D12.2,F15A2…
thin (207)	207	NULL	BOTH	B0035.10,B0035.8,B0365.6,B0464.7,C02F5.9,C06E4.6,C06E7.1,C06E7.3,C06H2.1,C07H6.6,C10F3.3,C10H11.8,C14C10.3,C15A11.1,C15H11.7,C16C2.2,C16C2.3,C18E9.4,C24H12.14,C24H12.15,C24H12.5,C25A1.7,C26E6.6,C29E4.8,C30C11.1,C30D11.1,C33D3.1,C34C12.8,C37A5.9,C43E11.11,C43E11.4,C43H8.1,C47E8.4,C48E7.3,C50C3.9,C50F2.3,C50F4.7,C52E4.6,C54G4.8,C55B7.8,C56G2.6,D1054.15,D1081.17,D1081.2,D2030.4,E01A2.4,E04F6.4,F02E8…
multivulva (184)	184	NULL	BOTH	AH10.4,AH10.6,AH10.8,B0035.4,B0205.3,C01G8.9,C02F5.4,C03B8.4,C03D6.5,C06E7.1,C07H6.7,C08B11.6,C09G4.4,C09G4.5,C12C8.3,C14B1.4,C16B8.1,C17E4.6,C18D1.1,C23H3.4,C26C6.5,C26D10.5,C30G12.7,C32F10.2,C32F10.4,C33H5.12,C34B7.4,C34D4.14,C34E10.8,C34G6.6,C35B8.2,C35B8.5,C37A5.9,C37F5.1,C37H5.6,C39E9.14,C44E4.4,C44E4.9,C46A5.9,C47D12.1,C47D12.2,C48A7.2,C49A1.11,C49A1.4,C50C3.6,C52E4.10,C52E4.3,C53A5.3,CD4.7…
transgene expression reduced (184)	184	NULL	BOTH	B0218.3,B0336.1,B0336.2,B0348.4,B0361.10,B0379.7,B0412.2,B0545.1,C01H6.5,C02B8.4,C03B8.4,C03G6.11,C04A11.3,C04G2.7,C07F11.2,C07H6.5,C07H6.7,C15H9.6,C25B8.1,C26C6.5,C27A12.6,C27A12.7,C27A12.8,C27A2.2,C29F3.1,C30C11.2,C32D5.9,C33D3.1,C35D10.11,C36B1.10,C37F5.1,C39F7.4,C40H5.5,C41C4.4,C41D11.7,C46H11.7,C49H3.1,C54H2.5,C55C2.2,D2024.3,D2045.6,E03H12.10,F01D4.6,F07A5.2,F08F8.2,F09E5.1,F11C1.6,F13B10.1…
sluggish (170)	170	NULL	BOTH	B0207.12,B0350.2,B0350.45,B0513.1,B0513.13,B0513.20,B0513.21,B0513.24,B0513.26,B0513.31,B0513.37,B0513.41,B0513.44,B0513.55,B0513.62,C03D6.3,C04C3.5,C04F6.4,C04G2.7,C06E7.1,C06E7.3,C07A12.4,C08B11.2,C08B11.4,C08H9.2,C10C6.2,C18A3.6,C23H3.5,C24A11.9,C24A8.4,C25A1.11,C27D11.1,C29G2.4,C30A5.7,C30D11.1,C36E6.3,C36E6.5,C36H8.1,C37A5.9,C40D2.3,C41C4.4,C42D8.8,C44B11.3,C47B2.3,C47E12.2,C48A7.1,C49H3.5,C…
life span variant (169)	169	NULL	BOTH	AC3.7,B0024.6,B0213.15,B0218.3,B0261.2,B0261.4,B0495.4,B0554.6,C02A12.4,C04F6.1,C05C8.3,C05E4.9,C06B3.4,C06B3.5,C07B5.5,C08A9.1,C08A9.3,C08H9.5,C12C8.1,C12D8.10,C15F1.13,C15F1.14,C15F1.7,C17G10.5,C23G10.3,C24A11.9,C24B9.9,C30C11.4,C32H11.10,C32H11.12,C32H11.9,C35D10.4,C42D8.2,C42D8.9,C46C11.1,C46F4.2,C47E8.4,C48B6.6,C50B8.2,C52E4.1,C52E4.17,C54F6.14,C54G4.6,C55B7.4,D2030.4,F01F1.8,F02A9.6,F08H9.1…
early larval arrest (159)	159	NULL	BOTH	B0238.11,B0250.1,B0250.15,B0250.3,B0261.2,B0280.4,B0361.10,B0361.8,B0432.3,B0564.1,C01F1.3,C01F1.7,C01F1.8,C04F12.4,C06E1.10,C10H11.9,C13F10.4,C14A4.5,C15H11.9,C15H9.8,C16C10.8,C18A3.3,C23H3.4,C28A5.12,C28A5.4,C30D11.1,C30D11.5,C32A3.2,C32E12.4,C33H5.18,C34F11.3,C34H3.2,C34H3.9,C35C5.1,C36H8.2,C37H5.5,C37H5.8,C42D4.8,C45G9.5,C46G7.1,C47E12.7,C47E8.5,C48E7.2,C48E7.3,C49A1.11,C49A1.14,C49A1.4,C49F5…
distal tip cell migration variant (156)	156	NULL	BOTH	B0336.6,B0511.8,C01G8.5,C02C6.1,C02F4.1,C04E7.2,C06G3.10,C09G12.18,C09G12.8,C09H10.7,C09H10.8,C15F1.3,C16C10.6,C24D10.4,C27H6.2,C28C12.8,C34F6.4,C35C5.4,C36E8.5,C37C3.6,C37C3.7,C43E11.11,C43F9.18,C43F9.8,C43H6.9,C44B11.3,C47B2.3,C47E12.4,C47E8.7,C49A1.11,C49A1.4,C50E10.4,C53B4.1,C54C6.2,C56C10.15,C56C10.8,D1037.4,D1069.3,F01G12.10,F01G12.14,F01G12.16,F01G12.17,F01G12.5,F07D10.1,F11A3.2,F11C1.6,F1…
body wall muscle myosin organization defective (147)	147	NULL	BOTH	B0024.10,B0336.11,B0336.3,B0336.7,B0336.8,B0412.3,C01G8.5,C02F5.7,C05D9.3,C06A5.7,C06E1.10,C08B11.3,C09D1.1,C10E2.2,C14F5.3,C15F1.13,C15F1.7,C17G1.7,C18A11.7,C27A12.9,C27H6.4,C27H6.9,C29F5.7,C29F5.8,C29F9.7,C32B5.16,C33D9.13,C41G7.1,C43E11.9,C44H4.4,C47E8.7,C50F2.4,C50F4.7,C52B11.2,C53B4.3,C53B4.7,C56C10.3,D1007.18,D1007.4,D1037.4,D2013.9,D2023.5,D2030.3,DY3.2,F07A5.7,F11A10.2,F11A10.4,F11A10.7,F…
high incidence male progeny (145)	145	NULL	BOTH	B0365.7,B0414.3,C02F5.4,C05C10.5,C05C8.6,C05D2.5,C06G3.2,C08B11.6,C10H11.1,C16A3.8,C17G10.1,C17G10.10,C24G6.1,C25A1.9,C25G4.5,C26E6.8,C26E6.9,C27A2.1,C28C12.2,C30A5.2,C30A5.3,C30A5.7,C30G12.6,C32F10.6,C33H5.15,C33H5.4,C34B2.4,C34F6.1,C36A4.8,C38C10.4,C41G7.2,C41G7.3,C50C3.6,C52D10.10,C52D10.111,C52D10.6,C52D10.8,D1054.14,D1086.4,D2085.6,F08H9.1,F10B5.7,F10G7.4,F11A10.1,F12F6.5,F13D12.5,F15G9.4,F1…
paralyzed (144)	144	NULL	BOTH	B0350.2,C10C6.2,C15A11.1,C24A3.6,C29F9.7,C32E12.3,C38C3.5,C38C6.6,C39F7.1,C39F7.4,C41C4.5,C42D8.5,C44H4.2,C45B2.7,C47E8.4,C47E8.7,C56C10.3,D1069.3,D1081.17,D1081.2,F07A5.7,F07E5.10,F07E5.9,F08B6.4,F09B12.1,F09E5.11,F09E5.18,F09E5.4,F10C1.2,F11C3.3,F11C7.5,F13D2.2,F18G5.2,F18G5.9,F19H6.1,F20B6.2,F20D12.4,F23F1.8,F27D9.1,F29D11.1,F30H5.1,F33H2.2,F35H10.4,F35H10.5,F39B2.4,F40G9.1,F43G9.5,F46E10.11,F…
early larval lethal (134)	134	NULL	BOTH	B0280.9,B0285.1,B0303.15,B0414.2,B0511.6,C01H6.5,C04A2.3,C05D11.9,C06E1.10,C07A9.3,C07G1.5,C16A3.3,C16A3.4,C16A3.5,C16A3.6,C18D11.4,C26E6.6,C27F2.5,C28H8.6,C29F4.1,C30C11.1,C33D3.1,C34C12.8,C34E10.4,C35D10.5,C44C10.1,C44C10.8,C47D12.1,C47E12.5,C53A5.6,C56G2.6,CE7X_3.2,D1014.3,D2007.4,D2007.6,D2021.1,F01G12.5,F10C1.2,F13H6.1,F13H6.10,F13H6.13,F13H6.16,F13H6.24,F23C8.6,F23F1.9,F27E5.2,F32E10.4,F35G…
embryo osmotic integrity defective early emb (131)	131	NULL	BOTH	B0280.1,B0280.17,B0336.2,B0361.10,B0365.7,B0491.2,C01F6.3,C03D6.8,C07G2.3,C07H6.5,C09H10.7,C14B9.4,C27A2.3,C31H1.8,C32E8.8,C36A4.4,C44B12.1,C47G2.3,C49A9.9,C49H3.8,C53D5.6,C55C3.5,D1014.3,D2045.1,E02H9.3,F07A11.2,F08F8.2,F09E5.2,F20B6.2,F20D12.4,F20G4.1,F21D5.1,F21H12.4,F22B3.4,F25B4.6,F25H2.10,F25H5.4,F27C1.7,F27C8.6,F29F11.1,F32H2.5,F38A1.8,F43E2.8,F45G2.8,F46F11.5,F49C12.12,F49C12.13,F53A2.4,F…
pleiotropic defects severe early emb (125)	125	NULL	set1	B0041.4,B0250.1,B0250.3,B0250.7,B0336.10,B0348.6,B0393.1,B0412.4,B0464.1,B0511.10,C01H6.5,C04F12.4,C09D4.5,C09H10.2,C14B9.7,C16A3.15,C16A3.9,C23G10.3,C26F1.13,C26F1.14,C26F1.4,C26F1.9,C27D11.1,C32E8.2,C37C3.2,C37H5.6,C42C1.14,C47D12.6,C47E12.1,C49H3.11,C52E4.3,C53H9.1,C54C6.1,D1007.12,D1007.6,E04A4.8,F01F1.8,F07D10.1,F10B5.1,F10E7.7,F11G11.13,F13B10.2,F15D3.7,F22B5.2,F22B5.9,F22D6.3,F26F4.10,F28C…
egg laying defective (123)	123	NULL	BOTH	B0001.1,B0412.2,C01F4.2,C01F6.4,C02B8.4,C02C6.1,C04A2.3,C04G2.7,C05D2.1,C07A12.1,C08C3.1,C08C3.7,C08F8.8,C15F1.3,C23H3.1,C23H3.4,C26D10.5,C27D11.1,C30A5.7,C30D11.1,C35C5.4,C37F5.1,C44B7.3,C46F4.1,C48A7.1,C50H2.2,C51E3.7,C54D1.6,CBG18291,F01D4.4,F01G4.1,F10B5.7,F10E7.4,F10E9.6,F11C3.3,F11C7.5,F15C11.1,F17E5.1,F21H12.1,F22E12.4,F23B12.9,F25H8.6,F26E4.1,F28B12.2,F28C1.2,F28D1.10,F29C4.1,F31A3.2,F34D…
embryonic arrest (118)	118	NULL	BOTH	AH6.5,B0035.10,B0035.7,B0035.9,B0261.2,B0273.2,C02C6.1,C05D11.2,C05D11.3,C06C3.1,C08B11.5,C09G4.3,C23H3.3,C23H3.4,C25F6.11,C25F6.2,C25F6.26,C32F10.6,C37C3.6,C38C10.5,C52E4.3,C53A5.3,D2005.5,D2085.1,F02A9.6,F07B7.11,F07B7.15,F07B7.4,F07B7.5,F07B7.9,F08B4.1,F08G2.2,F08G2.3,F10B5.6,F11C3.3,F17E9.10,F17E9.13,F17E9.9,F20D12.1,F22B3.1,F22D6.6,F25B4.2,F26A3.3,F29B9.5,F29B9.6,F32A6.3,F35H10.1,F35H10.11,F…
sister chromatid segregation defective early emb (116)	116	NULL	set1	B0035.7,B0035.8,B0035.9,B0207.4,C02F5.1,C03C10.3,C25D7.6,C29A12.3,C29E4.12,C29E4.2,C33D12.3,C43E11.10,C49C8.6,C50F4.13,C50F4.5,C54G10.2,EEED8.5,F07B7.10,F07B7.11,F07B7.15,F07B7.3,F07B7.4,F07B7.5,F07B7.9,F08G2.1,F08G2.2,F17E9.12,F17E9.13,F18A1.5,F18E2.3,F22B3.1,F22B3.19,F22B3.2,F31E8.11,F31E8.6,F32A11.4,F32A11.5,F32D1.10,F34D10.2,F35G12.8,F35H10.11,F45F2.12,F45F2.13,F45F2.14,F45F2.2,F45F2.3,F45F2.…
RNAi resistant (115)	115	NULL	BOTH	AC8.6,B0205.3,B0379.3,B0414.7,C01B10.1,C04F12.1,C04F5.1,C06A5.1,C06E1.10,C06E7.1,C07E3.2,C12D8.1,C15F1.4,C16A3.4,C26D10.1,C27H6.2,C29E4.2,C34D4.14,C34E10.8,C55B7.5,CD4.7,D2089.1,D2089.2,D2096.8,E02H1.1,F02E9.4,F09G2.4,F15B10.2,F22D6.6,F26A3.2,F26A3.3,F26E4.4,F32A11.4,F32E10.4,F37A4.8,F38E1.7,F43G9.1,F43G9.10,F43G9.12,F43G9.5,F46A9.5,F48E8.5,F49D11.1,F52B5.6,F52G2.2,F54D11.2,F54F2.2,F54H12.1,F56A3…
cord commissures fail to reach target (114)	114	NULL	BOTH	B0041.5,B0285.5,C07H6.7,C08E8.7,C09D4.1,C17F3.1,C24G7.1,C24G7.2,C24H11.9,C32F10.5,C34E10.7,C34F6.4,C37A2.2,C37A5.9,C38C10.1,C38C10.3,C40H1.3,C41D11.2,C48E7.7,C55B7.9,D1044.2,D2007.2,F10G8.4,F20G4.3,F25D7.1,F26B1.8,F26E4.5,F29D11.2,F34H10.1,F39B2.4,F41C6.1,F42H11.2,F43G9.3,F44E2.4,F46F11.9,F47B3.6,F47G4.7,F48C1.4,F54D8.6,F54H12.2,F55C7.7,F58A4.12,F59A2.6,F59H6.12,H28G03.5,K04H4.2,K08C9.7,K08C9.8,K…
multiple nuclei early emb (111)	111	NULL	BOTH	B0035.12,B0273.2,C01F6.3,C06A1.1,C06G3.2,C08B11.1,C09D4.5,C14B9.4,C17G10.4,C25A1.9,C25D7.6,C26D10.1,C28C12.2,C29A12.3,C32E8.8,C32F10.5,C33H5.4,C37A2.4,C38C10.4,C38D4.3,C39E9.14,C41C4.8,C41G7.2,C45G3.1,C50F2.3,CTEL54X.1,D1081.8,DY3.2,F07A11.2,F09G2.4,F10C2.4,F11A10.8,F22B3.4,F22B7.13,F26E4.1,F26H9.6,F30F8.8,F31E3.3,F32D1.10,F33D11.10,F35B12.5,F35G12.8,F49E11.1,F53A2.4,F53G12.1,F54B3.3,F54C9.8,F55A…
chromosome segregation variant (105)	105	NULL	BOTH	B0035.10,B0035.7,B0035.9,B0207.4,B0464.7,B0464.8,C07H6.3,C09G4.3,C09H6.3,C14B9.4,C26D10.1,C27A2.3,C29E4.12,C29E4.2,C29E4.7,C34C12.3,C38C10.4,C38D4.3,CTEL54X.1,F07B7.11,F07B7.15,F07B7.4,F07B7.5,F07B7.9,F08G2.2,F08G2.3,F17E9.10,F17E9.13,F17E9.9,F18E2.3,F22B3.1,F22B7.13,F28B12.3,F35B12.5,F35G12.11,F35G12.7,F35G12.8,F35H10.1,F35H10.11,F45F2.3,F54E12.3,F54E12.5,F55G1.10,F55G1.11,F55G1.2,F56C9.1,F58A4.…
oocyte morphology variant (105)	105	NULL	BOTH	B0205.3,C01B10.5,C04H5.10,C04H5.6,C07A9.2,C07E3.1,C07H6.5,C08B11.5,C09G9.6,C18D11.4,C28A5.3,C30B5.4,C36B1.5,C37H5.8,C48D5.1,C52E12.3,D1046.1,D1046.11,D1046.T1,D2096.4,EGAP2.3,F01F1.7,F01G12.5,F19F10.9,F22B3.4,F25H2.9,F26A3.2,F26A3.3,F27D4.5,F28F8.3,F29F11.1,F32B6.3,F37C12.1,F37C12.14,F37F2.3,F40G12.9,F42A6.7,F43G6.9,F43G9.12,F47G6.4,F47G6.6,F49B2.5,F49D11.1,F53B7.3,F54C4.1,F56D2.6,F59E10.2,H20J04…
somatic transgene silencing variant (104)	104	NULL	BOTH	AC8.6,B0379.3,B0414.7,C01B10.1,C04F12.1,C06A5.1,C06E1.10,C06E7.1,C12D8.1,C15F1.4,C16A3.4,C26D10.1,C27H6.2,C29E4.2,C32F10.2,C55B7.5,D2089.1,D2089.2,D2096.8,E02H1.1,F02E9.4,F09G2.4,F15B10.2,F22D6.6,F26A3.2,F26E4.4,F32A11.4,F32E10.4,F37A4.8,F43G9.1,F43G9.10,F43G9.12,F43G9.5,F46A9.5,F48E8.5,F49D11.1,F52B5.6,F52G2.2,F54F2.2,F54H12.1,F56A3.4,F56A8.6,F56D2.6,F59A2.1,F59A3.3,K07A1.11,K07F5.13,K08D10.4,K0…
long (103)	103	NULL	BOTH	B0024.14,B0365.6,B0491.2,C04E7.2,C05E11.1,C06G1.1,C10E2.3,C10F3.3,C10H11.10,C13G5.1,C14F5.5,C15H11.7,C17G1.6,C18E9.2,C27A2.2,C36B1.8,C39E6.1,C48A7.1,C49F5.1,C50B6.13,C50C3.9,C50E10.4,D2045.6,E04A4.4,F09B9.2,F09E5.2,F11A1.3,F11H8.4,F16H6.1,F17C11.7,F23B2.13,F23H12.4,F26A3.10,F26D11.11,F29C4.2,F29D11.2,F30A10.1,F34D6.3,F36H1.4,F39G3.7,F42A6.7,F44C4.4,F45H11.2,F48E8.1,F52A8.2,F54C4.3,F54C8.5,F55A8.1…
germ cell development variant (101)	101	NULL	BOTH	B0414.5,B0523.5,C02C6.1,C04H5.10,C04H5.6,C07A9.2,C07E3.1,C08B11.5,C30B5.4,C36B1.5,C36B1.8,C40H1.1,C41G7.1,C52E4.10,C52E4.3,D1046.1,D1046.11,D1046.T1,D1081.8,EEED8.5,F02A9.6,F08B4.1,F11A10.2,F11A10.7,F19F10.9,F25B4.5,F26A3.2,F26A3.3,F29F11.3,F32A5.1,F32A5.7,F32B6.3,F32E10.4,F33A8.1,F35G12.10,F37C12.1,F37C12.14,F43G9.12,F48F7.1,F49D11.1,F53B7.3,F56D2.6,F59E10.2,H20J04.8,K01G5.1,K01G5.10,K02B9.1,K02…
excess intestinal cells (100)	100	NULL	BOTH	C04H5.6,C07A9.2,C07E3.1,C08B11.5,C09G9.6,C16C10.4,C17E4.5,C18E3.5,C27H6.2,C33H5.12,C36B1.5,C48B6.6,C50C3.6,C50F2.3,C52D10.117,C52D10.7,C52D10.71,C52D10.78,C52E4.10,C52E4.3,D1054.14,D1054.15,D1081.8,EEED8.5,EEED8.7,F01F1.7,F08B4.7,F08G12.2,F09D1.1,F11A10.2,F11A10.7,F19F10.9,F28D9.1,F32B6.3,F33A8.1,F35H8.5,F42A6.7,F43G9.10,F46F11.4,F48F7.1,F49D11.1,F53B7.3,F53B7.7,F56D2.6,H20J04.8,K02F2.3,K02F3.11,…
meiosis variant (98)	98	NULL	BOTH	B0207.4,B0350.2,B0350.45,B0414.3,C05C8.6,C05D2.5,C05D9.1,C06A1.1,C06G3.2,C08B11.6,C09G4.3,C14B9.4,C16A3.8,C17G10.1,C17G10.10,C18E9.11,C24G6.1,C25A1.9,C26E6.9,C27A2.1,C30A5.3,C30G12.6,C33H5.15,C33H5.4,C41C4.8,C41G7.2,C56G7.1,CTEL54X.1,D1054.14,D2045.1,E04A4.4,F08H9.1,F09C3.1,F10B5.5,F10B5.6,F11A10.1,F12F6.5,F13D12.5,F18H3.5,F20C5.1,F25G6.9,F26A3.3,F26B1.2,F26D2.2,F32E10.4,F33H1.3,F35A5.8,F35A5.9,F…
patchy coloration (98)	98	NULL	set1	B0250.1,B0250.11,B0250.3,B0250.7,B0412.4,C01G6.8,C06A8.2,C07E3.2,C10E2.6,C14A4.1,C14A4.4,C14A4.5,C15C6.4,C24G6.8,C27A2.2,C28C12.8,C30B5.4,C41C4.6,C42C1.14,C42C1.3,C49F5.1,C50A2.2,D2013.5,D2089.1,D2089.2,F07E5.5,F10B5.1,F10G7.1,F19B6.2,F25D7.3,F25H8.2,F29A7.6,F33A8.1,F37B12.3,F42A8.1,F44B9.7,F46G11.3,F53A3.3,F54C9.1,F54C9.5,F55F10.1,H06I04.3,K01C8.10,K01C8.9,K04C2.2,M110.4,M176.2,R02D3.3,R05H10.2,…
cell death variant (93)	93	NULL	BOTH	B0001.1,B0280.1,B0280.17,B0365.7,C02C6.1,C05D11.2,C06G4.2,C07H6.5,C32H11.7,C33G3.T1,C33G3.T3,C35D10.9,C36A4.8,C41D11.8,C48D1.12,C48D1.2,F21F8.3,F21F8.4,F21F8.7,F26H9.6,F32A6.3,F46F3.16,F46F3.20,F46F3.21,F46F3.4,F46F3.9,H22K11.1,H28G03.9,H32C10.2,K04C2.10,K04C2.4,LLC1.1,LLC1.100,LLC1.103,LLC1.104,LLC1.112,LLC1.119,LLC1.13,LLC1.16,LLC1.19,LLC1.28,LLC1.29,LLC1.32,LLC1.33,LLC1.38,LLC1.41,LLC1.43,LLC1…
cell proliferation increased (93)	93	NULL	BOTH	C04H5.6,C07A9.2,C07E3.1,C08B11.5,C16C10.4,C17E4.5,C18E3.5,C27H6.2,C33H5.12,C36B1.5,C48B6.6,C50C3.6,C50F2.3,C52E4.10,C52E4.3,D1054.14,D1054.15,D1081.8,EEED8.5,EEED8.7,F01F1.7,F08B4.7,F08G12.2,F09D1.1,F11A10.2,F11A10.7,F19F10.9,F28D9.1,F32B6.3,F33A8.1,F35H8.5,F42A6.7,F43G9.10,F46A9.5,F46F11.4,F49D11.1,F53B7.3,F53B7.7,F56D2.6,H20J04.8,K02F2.3,K02F3.11,K03H1.2,K04D7.1,K04G7.11,K07C5.6,K08D10.3,K08D10…
axon midline crossing variant (92)	92	NULL	BOTH	B0041.5,B0285.5,C08E8.7,C09C7.1,C17F3.1,C24G7.1,C24G7.2,C24H11.9,C32F10.5,C34F6.4,C37A2.2,C37A5.9,C48E7.7,C55B7.9,D1044.2,D2007.2,F10E7.4,F10G8.4,F25D7.1,F25F2.2,F26B1.8,F26E4.5,F29D11.2,F34H10.1,F39B2.4,F42H11.2,F43G9.3,F46F11.9,F47B3.6,F47G4.7,F48C1.4,F54G8.3,F55C7.7,F57C7.3,F58A3.2,H28G03.5,K07E12.1,K07E3.8,K08C9.7,K08C9.8,K11D2.3,M03A1.1,M03F8.2,R13A5.5,T04C9.2,T04C9.7,T05E8.3,T08B2.12,T12F5.…
tumorous germline (92)	92	NULL	BOTH	C03C11.2,C04H5.10,C04H5.6,C07E3.1,C08B11.5,C28C12.7,C28C12.8,C30B5.4,C30G12.7,C32A3.1,C32A3.7,C36B1.5,CE7X_3.2,D1046.1,D1046.11,D1046.T1,EEED8.5,EEED8.7,F01F1.7,F02A9.6,F15B9.9,F16B12.2,F19F10.9,F26A3.2,F28F8.3,F30A10.10,F31A9.3,F32B6.3,F37C12.1,F37C12.14,F43G9.12,F49D11.1,F53B7.3,F56D2.6,F58B3.8,F59E10.2,H02I12.4,K01G5.1,K01G5.10,K02F2.10,K02F2.3,K02F2.6,K02F2.7,K02F2.9,K02F3.11,K03H1.2,K04G7.11…
age associated fluorescence increased (90)	90	NULL	BOTH	B0303.9,B0395.2,BE10.2,C01F1.1,C03D6.3,C05D11.2,C06A5.1,C07A9.2,C11H1.3,C14A4.9,C26B9.3,C26B9.9,C27F2.5,C29E6.1,C33H5.18,C34C12.1,C35C5.1,C37C3.14,C37C3.3,C37H5.8,C40H5.6,C40H5.8,C41G7.1,D2085.5,DY3.2,F17C11.19,F17C11.8,F19B6.2,F20B6.8,F28B12.3,F28D1.9,F30A10.10,F30A10.6,F33H2.8,F37C4.4,F38A6.3,F40C5.2,F40F12.7,F40G12.7,F40G9.11,F41E6.4,F43D2.1,F44B9.3,F45E1.6,F52C6.2,F55B12.4,F59E12.4,F59E12.5,H…
pathogen susceptibility increased (90)	90	NULL	BOTH	B0035.9,B0218.3,B0412.2,C04F12.1,C14F5.3,C33D3.1,C34F6.11,C34F6.2,C34F6.3,C39E6.6,C47B2.8,C47E8.11,C47E8.5,C49C3.17,C49C3.9,C50H2.1,C55A6.7,C55B7.4,E04F6.3,F01G10.8,F07B7.10,F07B7.3,F08B1.1,F08G2.2,F08G5.6,F08H9.3,F08H9.4,F13B10.1,F13B10.3,F13B9.5,F17C8.1,F17E9.12,F17E9.13,F20D1.2,F20G2.5,F22B3.1,F28D1.3,F28D1.4,F28D1.5,F35H10.1,F39B2.4,F40F8.7,F41C3.8,F43C1.2,F44G3.6,F45F2.3,F53C11.3,F54E12.3,F5…
paraquat resistant (88)	88	NULL	BOTH	B0240.3,B0334.8,B0496.8,C14B1.4,C28C12.9,C29F9.7,C33A12.1,C40H1.5,C42C1.14,C42C1.3,C46A5.9,C47E12.2,E04A4.7,F08B4.1,F09G8.3,F11A3.2,F13B6.1,F21D5.5,F21D5.8,F28D1.7,F28F9.13,F28F9.4,F29C4.2,F33D4.5,F42A6.1,F42A9.5,F52C12.5,F54D8.2,F55A8.1,F56D5.5,F58B3.5,K01H12.2,K04G7.4,K07H8.8,K08F11.4,K12H4.5,LLC1.3,R02D3.6,R06C7.5,R10H10.2,R10H10.7,R10H10.9,T01B11.4,T05A1.5,T05E11.1,T20H4.5,T22B11.5,T26A5.3,T2…
axon fasciculation variant (87)	87	NULL	BOTH	B0041.5,B0285.5,C08E8.7,C09D4.1,C17F3.1,C24G7.1,C24G7.2,C24H11.9,C32F10.5,C34E10.7,C34F6.4,C37A2.2,C37A5.9,C41D11.2,C48E7.7,C55B7.9,F10E7.4,F10G8.4,F11C3.3,F20G4.3,F25F2.2,F26B1.8,F29D11.2,F34H10.1,F39B2.4,F42H11.2,F46F11.9,F47B3.6,F47G4.7,F48C1.4,F54D8.6,F55C7.7,F57C7.3,F59H6.12,H28G03.5,K07E12.1,K08C9.7,K08C9.8,K11C4.3,M03F8.2,R05D3.7,R06C7.10,R13A5.5,R13F6.4,T05E8.3,T07A5.2,T07C4.6,T08B2.12,T0…
late larval arrest (87)	87	NULL	BOTH	B0286.4,C17E4.13,C17E4.9,C25A1.5,C34B2.5,C37C3.6,C41G7.1,C44E4.4,C44E4.9,C47E12.4,C47E8.5,D2092.8,F08C6.1,F08C6.2,F08D12.1,F22B7.5,F22E5.11,F22E5.12,F23B12.7,F26A3.2,F26B1.7,F29D11.1,F33D4.2,F33H1.4,F37E3.1,F38H4.4,F40F9.6,F40G9.3,F42A6.7,F45E12.2,F54C9.9,F55B12.4,F55F10.1,F55F8.3,F59A3.3,F59A7.8,H13N06.3,H35B03.2,JC8.2,K04E7.2,K04G7.1,K09A9.5,K10F12.3,K11H3.12,K11H3.2,K11H3.6,R04B5.6,R05H10.2,R0…
cadmium hypersensitive (85)	85	NULL	BOTH	AC3.7,B0024.4,C04G2.4,C08E3.10,C08E3.4,C08E3.5,C08E3.6,C08E3.8,C12C8.1,C15F1.14,C17H1.14,C27H5.4,C29F7.2,C33F10.9,C34F11.4,C34F11.6,F08H9.13,F08H9.14,F08H9.4,F09B9.1,F10E7.3,F15A4.8,F15E11.12,F15E11.15,F26G1.7,F28D1.3,F28D1.4,F28D1.5,F35E8.11,F35E8.8,F37B1.8,F41B5.2,F41B5.3,F41B5.4,F41B5.7,F42C5.3,F44C8.1,F44E5.4,F49E2.1,F49F1.6,F49H6.5,F53C3.12,F53H2.1,F54D5.1,F59A6.8,F59B1.8,H16D19.2,K01D12.11,…
transgene expression variant (85)	85	NULL	BOTH	B0240.3,B0511.6,C01G8.5,C01H6.5,C03C10.1,C04G2.7,C09G5.2,C09G5.6,C09H10.3,C10E2.3,C12C8.3,C13G5.1,C23G10.3,C27D11.1,C30F8.2,C33D3.1,C34E10.6,C53H9.1,D2013.7,E01A2.3,F01F1.8,F02E9.2,F08B4.1,F10G7.2,F11C1.6,F13D11.2,F19B6.1,F26E4.6,F27C1.7,F27E5.3,F40F11.1,F42C5.8,F45G2.5,F47F6.1,F47F6.14,F48F7.1,F49E11.1,F52C12.5,F53F4.11,F55A8.1,F56D12.5,F57B9.3,F57B9.6,F58B6.3,F58E10.2,F58E10.5,F59C6.5,H28O16.1,…
dauer constitutive (84)	84	NULL	BOTH	AC3.3,B0240.3,B0334.8,B0336.2,B0412.2,C01B10.8,C01G6.1,C03A7.14,C05D2.1,C05D2.11,C08A9.1,C08A9.3,C10C5.6,C12D8.10,C13G3.3,C14C11.8,C17G10.12,C17G10.5,C23G10.3,C25A1.5,C25A1.9,C34E10.6,C37C3.6,C39D10.7,C47E8.11,C47E8.5,C53B4.5,D1007.12,F01G10.8,F09F3.9,F10D11.1,F13D12.6,F25H5.4,F26E4.1,F28H6.1,F29C4.1,F30H5.3,F33H1.1,F38H4.8,F45D3.4,F46A8.10,F47B8.3,F47B8.4,F56D5.1,F59A2.3,K07G5.2,M02G9.1,M142.2,R…
germ cell morphology variant (84)	84	NULL	BOTH	B0207.4,B0336.2,B0350.2,B0350.45,C02C6.1,C04A11.3,C04H5.6,C05D9.1,C15H9.6,C29E4.2,C32E8.10,C33D9.13,C37A2.4,C38C3.5,D2013.5,D2045.1,D2045.2,EEED8.5,F09C3.1,F11H8.4,F26A3.10,F26H9.6,F29D11.2,F31E3.5,F35A5.8,F35A5.9,F35G12.8,F46F11.1,F52E4.7,F52E4.9,F55C5.4,F55C7.7,F59A6.5,F59E10.2,H31G24.1,K04D7.1,M03F4.2,M106.5,R01H10.3,R09B5.11,R160.1,T01G1.1,T01G1.3,T04C12.5,T05E11.3,T07C4.9,T12A2.15,T12A7.7,T1…
ectopic expression transgene (83)	83	NULL	BOTH	AH6.5,C07H6.7,C08B11.6,C08F8.8,C09E8.3,C17C3.10,C17C3.7,C17C3.8,C26C6.5,C27H6.2,C32F10.2,C34B7.4,C34E10.8,C46A5.9,C47D12.1,C50E10.4,C53A5.3,F02E9.4,F08G12.4,F11C1.6,F22E12.4,F26F12.7,F27D4.2,F29B9.5,F29B9.6,F31A3.2,F31E3.1,F37A4.8,F38A5.13,F44A6.2,F54D11.2,F54F2.2,F55A8.1,H39E23.1,JC8.6,K01G5.2,K04C2.6,K07A1.12,K12C11.2,M04B2.1,M04B2.11,M04B2.13,M04B2.3,M142.4,R08C7.3,R160.7,T02C12.3,T07C4.2,T07C…
fewer germ cells (83)	83	NULL	BOTH	B0414.5,B0464.5,B0511.13,B0511.16,C16A3.3,C30G12.7,C37A2.4,C38C10.5,C38C10.6,C47E8.11,C47E8.15,C47E8.6,C48E7.1,C48E7.12,C48E7.13,C50B8.2,C52E4.12,C52E4.6,C52E4.7,C56A3.1,C56A3.12,C56A3.13,D2005.5,E02H1.1,F02A9.6,F02E9.3,F20A1.1,F20A1.10,F20D12.1,F22D6.6,F26A3.3,F26E4.12,F26E4.7,F28B12.3,F31E3.5,F35G12.8,F45E12.5,F53B6.5,F54C1.3,F55A12.8,F55F8.2,F55F8.5,F57B1.2,F57B9.5,F57B9.8,F57F5.2,K01C8.9,K02B…
ventral cord patterning variant (80)	80	NULL	set1	B0041.5,C08E8.7,C17F3.1,C24G7.1,C24G7.2,C24H11.9,C32F10.5,C37A2.2,C37A5.9,C48E7.7,C55B7.9,D1044.2,D2007.2,F10G8.4,F25D7.1,F25F2.2,F26B1.8,F26E4.5,F29D11.2,F34H10.1,F39B2.4,F42H11.2,F43G9.3,F46F11.9,F47B3.6,F47G4.7,F48C1.4,F55C7.7,H28G03.5,K08C9.7,K08C9.8,K11D2.3,R13A5.5,T04C9.2,T04C9.7,T05E8.3,T08B2.12,T12F5.4,T15D6.9,T19B4.7,T20B12.8,T21G5.5,T23B3.4,T23H4.3,T24D1.3,T28A8.3,W02D3.7,W03A5.3,W03D8.…
mitotic spindle defective early emb (79)	79	NULL	BOTH	B0207.4,B0336.1,B0457.1,C03C10.1,C07H6.5,C26C6.2,C26D10.1,C27A2.3,C29E4.3,C34F11.12,C34F11.14,C34F11.15,C34F11.9,C36E8.5,C36E8.9,C37A5.15,C37A5.9,C38C10.4,C44B11.3,C47B2.3,F10B5.6,F22B5.7,F22B7.13,F23B12.8,F26B1.3,F26E4.1,F26E4.10,F26E4.2,F26E4.8,F26F4.13,F28B3.8,F32H2.3,F35B12.5,F36A4.7,F39B2.10,F44F4.11,F49E11.1,F56A3.4,F58A4.8,H37A05.1,K01G5.4,K01G5.7,K04G2.3,K04G2.8,R107.6,R13F6.1,T03F1.9,T03…
transgene induced cosuppression variant (79)	79	NULL	set1	AC3.10,B0302.5,B0336.3,B0379.3,C14B1.7,C15H11.5,C16C10.3,C18G1.7,C24F3.4,C26F1.3,C26H9A.1,C28A5.1,C28A5.2,C37A2.7,C43E11.3,F10E9.8,F12E12.3,F14H3.12,F20D12.1,F22D6.6,F26H11.1,F32E10.4,F35C8.8,F35C8.9,F35H8.3,F38A5.10,F38A5.12,F38A5.14,F38A5.5,F38A5.9,F39C12.2,F39E9.7,F43E2.1,F45E4.10,F45E4.9,F55A4.4,H19N07.2,H25K10.6,K01G5.2,K04C2.8,K04F10.6,K07H8.10,K08F4.14,K08F4.2,K10D2.3,M03F8.3,R08D7.2,R119.…
adult lethal (76)	76	NULL	BOTH	B0286.4,B0336.6,C03C10.3,C07G2.3,C07H6.5,C08F8.8,C11H1.3,C12C8.3,C14B9.4,C15H11.3,C16C2.2,C24H11.7,C26D10.2,C26E6.4,C33H5.7,C35C5.1,C36E8.1,C37C3.6,C38D4.3,C39F7.4,C42C1.5,C47E12.5,C47E8.7,C52E4.12,C52E4.6,C52E4.7,C54D1.5,C56G2.6,F10C1.2,F11H8.4,F13D11.2,F18G5.2,F18G5.9,F20B6.2,F31E3.1,F35H10.5,F39B2.4,F40F8.10,F45G2.5,F48F7.1,F49E2.1,F49H6.5,F53A3.4,F57B9.10,F57B9.2,F57F5.2,F59E10.3,H19M22.2,H27…
cell secretion variant (76)	76	NULL	set1	B0035.9,C06E7.1,C06E7.3,C14F5.5,C31E10.7,C37C3.14,C37C3.3,C49A1.1,C52E4.10,C52E4.3,C54H2.5,CD4.4,D1014.3,F17E9.12,F20D12.4,F20G4.1,F22B3.1,F25G6.6,F29D11.1,F30F8.8,F38E11.19,F38E11.5,F41C3.4,F48E8.5,F52H3.1,F54E12.3,F54F2.1,F55A11.2,F55G1.11,F56B3.8,F58A3.2,F59E10.3,H15N14.2,H37A05.1,JC8.3,K02F2.2,K03A1.6,K06C4.2,K06C4.24,K09B11.9,R03D7.1,R07E4.6,R07H5.9,R12E2.2,T05H4.4,T05H4.5,T13A10.11,T14G10.5…
blistered (75)	75	NULL	BOTH	B0286.5,C05D11.3,C06A1.1,C09G5.2,C09G5.3,C09G5.4,C09G5.5,C09G5.6,C25H3.7,C37C3.6,C41D7.2,C53D5.4,F10C1.2,F10G7.4,F14F4.3,F35C8.7,F37E3.1,F45G2.5,F46H5.10,F46H5.6,F52B5.6,F52E1.12,F53B6.1,F53G12.11,F53G12.3,F53G12.4,F55C5.4,F55C5.8,F55F8.2,F56C11.1,F56D1.4,F59A2.1,F59E12.12,H04M03.38,H04M03.4,H04M03.70,K01H12.2,K08B4.1,K12C11.2,R02D3.3,R07G3.1,R08B4.1,R53.3,T01D1.2,T05G5.3,T10A3.3,T10A3.4,T10F2.4,…
spontaneous mutation rate increased (73)	73	NULL	BOTH	AC8.1,AC8.2,B0412.3,B0495.2,B0511.8,C06H2.3,C07H6.6,C08B11.2,C17G10.4,C30G7.1,C30G7.5,C32D5.6,C34E10.5,C35A5.9,C39E9.13,C53A5.3,C54G10.2,D1081.8,D2045.6,E03A3.2,F02D10.7,F02E9.4,F14F9.5,F15E6.1,F19G12.2,F29C4.6,F32A11.2,F33H2.1,F41E6.4,F43D2.1,F45E1.6,F46G10.7,F49E12.6,F54D10.1,F57C12.2,F58F9.1,H12C20.2,H14A12.3,H26D21.2,K07G5.2,K08D10.2,K08E7.7,K08F4.1,K09B11.2,M04F3.1,R03D7.2,R06C1.1,R06C7.7,R0…
growth rate variant (71)	71	NULL	BOTH	B0286.4,B0513.7,C06A8.4,C06E7.1,C15A11.1,C15F1.4,C18A3.5,C48B6.2,F07A5.7,F09G8.3,F11C7.5,F13B10.1,F13B10.3,F18C5.2,F25B4.9,F25B5.7,F25H2.11,F25H2.16,F26F4.11,F29B9.11,F30A10.5,F32D1.2,F32D1.5,F35H8.3,F37A4.6,F37A4.8,F38B7.5,F39H2.2,F41E6.4,F44E5.1,F54C4.1,F57H12.1,H03E18.2,K01G5.6,K03B4.1,K04A8.6,K08E7.7,K10D2.6,K12H4.5,M04G12.1,M05B5.2,M106.5,R06C7.5,R08C7.4,T08B2.8,T09A5.6,T11G6.8,T13F2.7,T23D8…
gonad morphology variant (70)	70	NULL	BOTH	B0041.4,B0205.3,B0414.3,B0464.1,B0464.2,B0464.5,B0547.1,C01F6.4,C07A9.2,C09G9.6,C15F1.3,C16A3.8,C18G1.5,C30B5.4,C32F10.5,C33H5.12,C36B1.14,C36B1.3,C36B1.8,C37H5.8,C44C10.8,C48E7.3,C49H3.11,D1081.8,EEED8.5,F08B4.1,F25D7.3,F28F8.3,F31A3.2,F31E3.5,F36F2.3,F37C12.1,F37C12.14,F40F8.10,F49D11.1,F53B7.3,F56D2.6,H27M09.2,K07C5.6,K08D10.4,LLC1.1,M7.1,T05H10.5,T07A9.3,T13H5.4,T20B12.8,T25C12.1,T28D9.2,T28F…
embryonic lethal late emb (69)	69	NULL	BOTH	B0414.1,C01G8.9,C06A5.1,C07A12.4,C10H11.9,C26D10.2,C32E8.8,C33H5.12,C36B1.14,C36B1.3,C36B1.5,C50F2.3,C53D5.6,D1081.8,D2085.1,E01A2.4,EEED8.7,F13H6.1,F13H6.10,F13H6.13,F13H6.16,F13H6.24,F27D4.2,F28C6.3,F28C6.5,F28D9.1,F28D9.4,F30F8.8,F31C3.5,F33D11.10,F36F2.3,F39H11.2,F43G9.10,F49D11.1,F53G12.5,F55A3.3,F55A3.7,F55F8.4,K02F2.3,K05C4.6,K07A1.11,K12C11.2,R04D3.7,R07E5.14,R09B3.5,R10E4.4,T17A3.8,T23D8…
oocytes disorganized (69)	69	NULL	set1	B0041.4,C04H5.10,C04H5.6,C07A9.2,C07E3.1,C08B11.5,C30B5.4,C36B1.5,C49H3.11,CC4.3,D1046.1,D1046.11,D1046.T1,EEED8.5,F01F1.7,F19F10.9,F25B4.5,F26A3.2,F28F8.3,F32B6.3,F37C12.1,F37C12.14,F43G9.12,F49D11.1,F53B7.3,F56D2.6,F59E10.2,H20J04.8,K01G5.1,K01G5.10,K02F2.10,K02F2.3,K02F2.6,K02F2.7,K02F2.9,K02F3.11,K03H1.2,K04G7.11,K07C5.6,K08D10.4,K09E4.1,T08A11.2,T10G3.6,T11G6.8,T13H5.4,W03H9.4,W07E6.4,W07E6.…
no oocytes (67)	67	NULL	BOTH	B0511.13,B0511.16,C01F6.4,C16A3.3,C36B1.8,C37A2.4,C38C10.5,C38C10.6,C47E8.11,C47E8.15,C47E8.6,C48E7.1,C48E7.12,C48E7.13,C50B8.2,C52E4.12,C52E4.6,C52E4.7,C56A3.1,C56A3.12,C56A3.13,E02H1.1,F02E9.3,F20A1.1,F20A1.10,F21H12.5,F26E4.12,F26E4.7,F28B12.3,F35D6.1,F35G12.8,F45E12.5,F55A12.8,F55F8.2,F55F8.5,F57B9.5,F57B9.8,F57F5.2,H12I13.4,K01C8.9,K12H4.3,R02D3.3,R05D3.1,R05D3.11,R05D3.12,R13A5.7,R166.4,T05…
nuclear appearance variant (66)	66	NULL	set1	B0273.2,B0511.13,B0511.16,C07H6.5,C16A3.3,C47E8.11,C47E8.15,C47E8.6,C48E7.1,C48E7.12,C48E7.13,C50B8.2,C52E4.12,C52E4.6,C52E4.7,C56A3.1,C56A3.12,C56A3.13,D2005.5,E02H1.1,F02E9.3,F10C2.4,F20A1.1,F20A1.10,F20D12.1,F22D6.6,F26A3.3,F28B12.3,F32E10.4,F35G12.8,F45E12.5,F54C9.8,F55F8.5,F57B9.5,F57B9.8,F57F5.2,K01C8.9,K07A1.12,K10D2.4,K12H4.3,M04B2.1,M18.5,R02D3.3,R05D3.1,R05D3.11,R05D3.12,R13A5.7,R166.4,…
late embryonic arrest (65)	65	NULL	BOTH	B0414.1,C01G8.9,C06A5.1,C10H11.9,C32E8.8,C32F10.5,C36B1.14,C36B1.3,C36B1.5,C50F2.3,C52E12.3,C53D5.6,D1081.8,E01A2.4,F11H8.1,F27D4.2,F30F8.8,F31C3.5,F33D11.10,F36F2.3,F39H11.2,F43G9.10,F43G9.12,F46A9.5,F49D11.1,F53G12.5,F55A3.3,F55F8.4,H25P06.2,K01G5.6,K02F2.3,K04C2.6,K05C4.6,K07A1.11,K11D9.2,K11D9.5,K12C11.2,M03F8.2,M05B5.5,R08C7.3,R09B3.5,R10E11.4,T23D8.9,T24D3.1,W04A4.5,W04A8.7,W10C8.2,Y105E8A.…
protein expression reduced (65)	65	NULL	BOTH	B0207.4,B0261.2,B0336.6,C02C6.1,C07G1.4,C18C4.10,C29E4.2,C37A2.4,C37H5.8,C38D4.3,C39E6.6,D2030.1,DY3.2,F08F8.8,F10B5.6,F11A3.2,F13D11.2,F22B5.7,F28D1.10,F29D11.2,F30F8.8,F32H2.3,F44A6.2,F45E4.2,F52A8.2,F52D10.3,F54E7.3,F54G8.3,F56A11.1,H37A05.1,K04D7.1,K04G2.8,K04G7.3,K07C11.2,K08C7.3,M106.1,M117.2,M7.2,R05D3.7,R06C1.3,R13G10.1,R144.4,T06D10.1,T07C4.6,T07C4.8,T11F8.3,T12E12.4,T13B5.8,T19E7.2,T23G…
axon guidance variant (64)	64	NULL	BOTH	B0041.5,B0273.4,B0285.5,C01G10.11,C01G6.8,C07G1.4,C07H6.7,C08E8.7,C09B8.7,C09G12.18,C09G12.8,C10A4.8,C34F6.4,C35C5.4,C39F7.2,C53D6.2,C55B7.9,F08G12.4,F10E9.6,F14F3.1,F22E12.4,F27E11.3,F28D1.10,F34H10.1,F40E10.4,F41C6.1,F56A11.1,F56A12.1,F57C7.3,K03D3.10,K03D3.13,K07E3.8,K08C9.7,K08C9.8,K11C4.3,M03F8.2,M6.3,R06C1.3,R13A5.5,R13F6.4,T08H4.3,T19B4.7,T21G5.5,T24D1.3,T27A1.6,T28A8.3,W01B6.1,Y105E8B.10,…
excessive blebbing early emb (64)	64	NULL	set1	B0464.2,C03C10.3,C06G3.2,C25A1.9,C27A2.3,C29A12.3,C30C11.2,C33H5.4,C38D4.3,C39E9.13,C40H5.6,C40H5.8,C45G3.1,C54G10.2,F01F1.7,F09G2.4,F10C2.4,F18A1.5,F26B1.3,F28B12.3,F30F8.8,F31E3.3,F32H2.3,F33D11.10,F33G12.4,F49E11.1,F54B3.3,F56A3.4,F58A4.4,F58A4.8,F59A2.1,F59E12.4,F59E12.5,K07A1.2,K07C11.2,K08E5.1,K08E5.4,K09H11.3,K12D12.1,R06F6.1,R10E4.4,T01G9.5,T04A8.7,T06D8.8,T06E6.2,T09A5.10,T09A5.9,T10B5.6…
intestinal vacuole (64)	64	NULL	BOTH	C10C6.5,C24B5.3,C32E8.8,C37C3.4,C41C4.4,C41D7.2,C45B2.7,C53C11.3,C54A12.1,C56C10.12,D2085.1,F02D8.2,F09D12.1,F38E11.7,F41E6.2,F41H10.11,F44F4.4,F46C3.1,F46H5.10,F46H5.6,F52E4.6,F55F8.1,F56C11.2,F58G6.1,K07A3.2,K07C10.1,M110.11,R09H10.4,R12E2.11,T01B10.1,T01B10.2,T05C12.10,T07C4.1,T10A3.3,T10A3.4,T19E7.3,T21H3.2,T23G7.4,T23H2.5,W03D2.5,W04A8.7,W05E7.1,W05E7.3,W06B11.4,W06H8.1,W06H8.15,Y106G6H.7,Y1…
general pace of development defective early emb (63)	63	NULL	set1	C06H2.1,C15H9.8,C25H3.9,C34E10.6,C37H5.8,C41G7.3,C53A5.1,C53A5.18,C56C10.14,C56C10.15,C56C10.8,D2030.4,D2085.3,E04A4.5,F01F1.12,F23B12.5,F23H11.5,F29B9.11,F35G12.10,F35G12.2,F36A2.7,F42A6.6,F44G4.2,F54H12.1,F56D2.1,F58F12.1,F59C6.12,F59C6.5,H06H21.3,H28O16.1,K01H12.2,K04G7.4,K07A12.3,K07A12.5,R06F6.2,R11A8.6,R53.4,T01B11.4,T01G5.8,T05H10.6,T05H4.12,T06D8.12,T06D8.8,T07C4.11,T07C4.7,T09B4.9,T10E9.…
passage through meiosis defective early emb (63)	63	NULL	BOTH	B0511.9,C02F5.12,C02F5.9,C03G5.1,C06G3.2,C09H10.7,C15H11.7,C23G10.4,C28C12.2,C30C11.2,C33H5.4,C36B1.4,C41G7.2,C47B2.4,C47E12.5,C52E4.4,CD4.6,D1054.2,F10B5.6,F10G7.8,F23F1.8,F23F12.6,F25B5.4,F25H2.9,F28F8.3,F29G9.5,F35G12.9,F39H11.5,F49C12.8,F52H2.7,F54C8.3,F56H1.4,F57B10.12,F57B9.10,F59E12.11,K05C4.1,K06A5.7,K06H7.6,K07D4.3,K08D12.1,M01E11.6,R06A4.4,R12E2.3,T01G9.5,T05G5.3,T20F5.2,T22D1.9,T23G11.…
sterile F1 (63)	63	NULL	set1	B0205.3,B0464.5,B0513.3,B0547.1,C03B8.4,C10E2.6,C15H9.4,C32F10.5,C33H5.12,C56G2.1,E02D9.1,E02H1.1,F11A3.2,F11C1.6,F19B6.1,F25H2.5,F32D1.1,F35G12.2,F36H1.2,F37A4.6,F37A4.8,F37C12.13,F46F11.4,F52D10.3,F54C1.3,F58D5.4,F58G1.2,K01B6.2,K01C8.7,K04G2.3,K10C9.7,M01F1.4,M04F3.1,M117.2,M176.14,M176.3,R06A4.7,T05G5.10,T05H10.5,T07A9.3,T07F8.3,T22H9.1,T23G11.3,T25C12.1,T28D9.2,W02B12.2,W02B12.3,Y23H5B.6,Y24…
body vacuole (62)	62	NULL	BOTH	C07G1.5,C09E8.3,C17H12.14,C24B5.3,C25F6.11,C25F6.2,C25F6.26,C32E8.8,C37C3.4,C41D7.2,C42D8.13,C42D8.8,C45B2.7,C53C11.3,C54A12.1,C54F6.13,F02D8.2,F09D12.1,F38E11.7,F41E6.2,F42E11.4,F44F4.4,F46H5.10,F46H5.6,F52E4.6,F55F8.1,F56C11.2,F57A10.5,K01D12.11,K01D12.12,K07A3.2,K07C10.1,M110.11,R09H10.4,T01B10.1,T01B10.2,T05C12.10,T10A3.3,T10A3.4,T20B3.2,T21H3.2,W03D2.5,W04A8.7,W05E7.1,W05E7.3,W06B11.4,Y110A2…
anaphase bridging (61)	61	NULL	set1	B0035.10,B0035.7,B0035.9,B0207.4,C25G4.5,C29E4.2,D2005.5,F07B7.11,F07B7.15,F07B7.4,F07B7.5,F07B7.9,F08G2.2,F08G2.3,F17E9.10,F17E9.13,F17E9.9,F20D12.1,F22B3.1,F22D6.6,F26A3.3,F29D11.2,F35G12.8,F35H10.1,F35H10.11,F45F2.3,F49E11.1,F54E12.3,F54E12.5,F55C5.4,F55G1.10,F55G1.11,F55G1.2,H02I12.7,K03A1.6,K04D7.1,K06C4.10,K06C4.12,K06C4.13,K06C4.2,K06C4.23,K06C4.4,M106.1,R06F6.1,T10C6.11,T10C6.13,T10C6.19,…
nicotine hypersensitive (61)	61	NULL	BOTH	AH6.7,B0336.1,B0365.3,C02F4.2,C05C9.1,C06A1.1,C09D1.1,C13D9.3,C15H9.6,C32D5.2,C43E11.3,D1081.7,F01G12.10,F01G12.14,F01G12.16,F01G12.17,F01G12.5,F08B6.4,F22E10.1,F26D10.3,F32H2.1,F33E11.3,F38B2.1,F44E5.1,F46F2.2,F53A9.10,K01D12.15,K01D12.16,K01D12.18,K01D12.7,K01H12.2,K07H8.6,M02G9.1,R05C11.3,R09H10.4,T01B11.4,T04F3.1,T05B11.2,T05B11.6,T05D4.3,T11F1.8,T20B12.3,T22D1.4,T22E5.5,T23F2.1,T25F10.2,T27E…
accumulated cell corpses (59)	59	NULL	BOTH	B0025.1,B0035.10,B0035.7,B0035.9,C02C6.1,C02F4.1,C05D11.2,C05D11.3,C09G12.8,F07B7.11,F07B7.15,F07B7.4,F07B7.5,F07B7.9,F08G2.2,F08G2.3,F17E9.10,F17E9.13,F17E9.9,F18C12.2,F22B3.1,F35H10.1,F35H10.11,F39B1.1,F41H10.11,F45F2.3,F54E12.3,F54E12.5,F55G1.10,F55G1.11,F55G1.2,F56A11.1,F56A11.6,H02I12.7,K03A1.6,K06C4.10,K06C4.12,K06C4.13,K06C4.2,K06C4.23,K06C4.4,R06F6.1,T08G11.1,T08G5.5,T10C6.11,T10C6.13,T10…
ectopic cleavage furrows early emb (59)	59	NULL	BOTH	C06A1.1,C25A1.9,C26D10.1,C27A2.3,C29A12.3,C32E8.8,C36E8.5,C38D4.3,C39E9.13,C39E9.14,C41C4.8,C54G10.2,F10C2.4,F11H8.1,F18A1.5,F22B5.7,F28B12.3,F31E3.3,F32H2.3,F33D11.10,F33G12.4,F35G12.8,F43G9.10,F49E11.1,F55A3.3,F55A3.7,F56A3.4,F58A4.4,F58A4.8,F59A2.1,K06A5.4,K07A1.2,K07C11.2,K08E3.6,K08E5.1,K08E5.4,K09H11.3,K12D12.1,M106.1,R06F6.1,R10E4.4,T04A8.7,T06D8.8,T06E6.2,T09A5.9,T23G5.1,T24C4.5,W01B6.9,W…
gonad development variant (59)	59	NULL	BOTH	B0041.7,B0261.2,B0286.5,B0523.5,B0564.1,C01G8.5,C09E8.3,C10C5.6,C16A3.3,C18D11.4,C33H5.12,C41G7.1,C44C10.8,C44E4.4,C44E4.9,C47E8.5,C48D5.1,C49A1.11,C49A1.4,C53A5.3,F11A10.1,F11C1.6,F15G9.4,F28F5.12,F31A3.2,F33H1.2,F44C4.4,F46A9.4,F53B6.5,K04D7.5,K10B3.7,K10B3.8,M01E5.5,M05B5.5,R09E12.3,R13F6.4,R166.4,T01B7.5,T01H8.5,T05A6.1,T05H4.14,T09F3.3,T12A7.1,T23F6.4,T24D1.1,T27A8.3,T28F3.1,W02B12.3,Y116A8A…
antibody staining reduced (58)	58	NULL	BOTH	B0207.4,C05C8.9,C07A12.1,C07G1.4,C08C3.1,C08C3.7,C09G9.6,C16C2.2,C16C2.3,C26C6.2,C27D11.1,C28H8.12,C30A5.7,C38D4.6,F08H9.1,F15C11.1,F22B5.7,F23B12.8,F28B12.2,F28B3.7,F32G8.6,F44A6.2,F53B2.6,F54E7.3,F56A3.1,F57C9.5,F58G6.1,H37A05.1,K04D7.1,K11G12.3,K11G12.4,K11G9.4,M01D7.6,M117.2,R06C7.8,R07D5.1,R119.7,R53.3,T06D10.1,T26A5.9,W01C8.6,W02A2.6,W02D3.10,Y18D10A.17,Y37D8A.1,Y39G10AR.13,Y39G10AR.2,Y41E3…
L1 arrest (58)	58	NULL	BOTH	B0393.1,B0393.12,B0403.4,B0403.9,B0457.1,C02C6.1,C09D4.5,C23H3.3,C23H3.4,C27A2.2,C28G1.3,C33D3.1,C35B1.1,C35B8.2,C35B8.5,C37C3.6,C42D8.5,C56G2.6,F02A9.6,F10F2.2,F21H11.3,F26D10.3,F26F12.7,F29B9.5,F29B9.6,F36A4.7,F41H10.7,F42C5.8,F54D8.2,F55A8.1,H37A05.1,K04G2.1,K09C4.3,K11D9.2,K11D9.5,M04B2.1,M6.3,R05D3.4,T14G12.4,T14G8.1,T20F10.1,T23G7.4,T24D5.4,T28H11.4,VW02B12L.1,W01F3.3,Y47G6A.12,Y57G11C.1086…
mRNA levels increased (58)	58	NULL	BOTH	B0041.2,B0240.3,C01F6.4,C02F5.4,C12D8.10,C26E6.7,C32D5.2,C33H5.12,C35C5.1,C37H5.8,C53A5.3,D1007.7,D2030.6,D2030.9,F08B4.1,F08G12.4,F10B5.7,F10D2.9,F11A10.8,F11A3.2,F26A3.2,F31A3.2,F35D6.1,F36A2.1,F37E3.1,F44A6.2,F45E12.3,F58H12.1,K01H12.2,K02F3.4,K12H4.8,M18.5,R04A9.2,R09A1.1,R10E11.1,R13F6.9,R13G10.1,R13H8.1,R144.7,T01B11.4,T07A9.5,T19E7.2,T26C11.7,T27E9.1,VZK822L.1,W09B6.3,Y18D10A.5,Y22D7AL.5,Y…
cytokinesis fails early emb (57)	57	NULL	BOTH	B0207.4,B0273.2,C01F6.3,C03C10.3,C07H6.5,C08B11.1,C09G4.3,C17G10.4,C25A1.9,C32E8.8,C38C10.4,C50F2.3,F07A11.2,F09G2.4,F11H8.1,F22B3.4,F22B7.13,F28B12.3,F30F8.8,F31E3.3,F32H2.3,F35G12.8,F49E11.1,F54C9.8,F56A3.4,F58A4.8,F59A2.1,H02I12.8,K01G5.11,K01G5.12,K01G5.4,K04D7.1,K07A1.2,K07C11.2,K08E3.6,K09H11.3,M106.1,R12B2.4,T06E6.2,T09A5.10,T09A5.9,T10B5.6,T21E12.4,T22D1.10,T22F3.3,T27F2.3,W03D2.4,Y17G9B.…
pathogen resistance increased (57)	57	NULL	BOTH	B0412.4,B0478.1,C12D8.12,C16A3.15,C16A3.9,C48C5.1,C48D1.2,C49H3.11,C56G3.1,D1007.21,D1007.22,D1007.6,F02A9.6,F08B1.1,F11C7.5,F14D12.6,F28D1.7,F36A2.6,F37C12.11,F37C12.19,F37C12.20,F37C12.9,F39B2.6,F40F11.1,F40F8.10,F42C5.8,F52C6.13,F53A3.3,F54F7.5,F55A11.5,F56E10.4,F56F3.5,F56F3.6,F57H12.4,JC8.12,K08D12.5,M01F1.1,M02B1.1,M79.1,R03H4.6,T01C3.11,T01C3.6,T05E11.1,T05F1.3,T07A9.11,T07A9.14,T08B2.10,T…
cell cycle slow early emb (56)	56	NULL	BOTH	C03C10.3,C08B11.1,C14B9.4,C26D10.2,C27A2.3,C30C11.2,C33H5.15,C40H5.6,C40H5.8,C47E12.5,C50F2.3,C54G10.2,F18A1.5,F32D1.10,F33D11.10,F33G12.4,F53A2.4,F54B3.3,F58A4.4,F59E12.2,F59E12.4,F59E12.5,H02I12.5,K01G5.11,K01G5.12,K01G5.4,K04D7.1,K07A1.2,K08E5.1,K08E5.4,K11D9.1,K12D12.1,T05G5.3,T06E4.1,T06E6.2,T09A5.9,T22F3.3,T23G5.1,T24C4.5,T24H10.6,W01G7.3,W02D9.1,W03D2.4,W07E6.1,Y17G9B.9,Y45F10A.2,Y45F10D.9…
pharyngeal development variant (56)	56	NULL	BOTH	B0035.10,B0035.7,B0035.9,B0457.1,D2085.1,D2096.4,F07B7.11,F07B7.15,F07B7.4,F07B7.5,F07B7.9,F08G2.2,F08G2.3,F12F6.3,F17E9.10,F17E9.13,F17E9.9,F21H11.3,F22B3.1,F26D11.11,F26D11.15,F35H10.1,F35H10.11,F38A6.1,F45F2.3,F53G12.5,F54E12.3,F54E12.5,F55G1.10,F55G1.11,F55G1.2,H02I12.7,K01G5.6,K03A1.6,K06C4.10,K06C4.12,K06C4.13,K06C4.2,K06C4.23,K06C4.4,M117.2,R05D11.3,R06F6.1,T10C6.11,T10C6.13,T10C6.19,T23D8…
large cytoplasmic granules early emb (55)	55	NULL	set1	B0336.6,C01F6.3,C03C10.3,C04H5.6,C26D10.2,C28C12.2,C30B5.4,C32E8.8,C32F10.5,C34E10.2,C36B1.14,C36B1.3,C36B1.5,C39E9.13,C40H5.6,C40H5.8,C50F2.3,D1081.8,F01F1.7,F02A9.6,F09G2.4,F09G2.9,F11A10.8,F26F4.10,F28B12.3,F30F8.8,F33D11.10,F33G12.4,F53A2.4,F55C5.4,F55H2.4,F56A3.4,F58A4.4,F59E12.4,F59E12.5,H02I12.8,K07A1.2,K07C5.6,K07F5.13,K08E7.3,T10B5.6,T13F2.7,T13H5.4,T20B12.8,T22F3.3,T23G5.1,T24C4.5,T27F2…
organism hypertonic lethality increased (55)	55	NULL	set1	B0035.7,C07G1.5,C08F8.8,C17H12.14,C30C11.2,C41C4.8,C45H4.7,CD4.6,F13D12.6,F39H11.5,F45G2.5,F46E10.1,F49C12.8,F52C6.3,F54D7.2,F59C12.3,F59C12.7,H04M03.38,H04M03.4,H04M03.46,H04M03.70,K02A11.1,R12E2.3,T01B11.5,T01H3.1,T14F9.1,W05G11.3,W07B3.2,Y110A7A.12,Y11D7A.9,Y18D10A.5,Y34D9A.10,Y37A1B.110,Y37A1B.189,Y37A1B.193,Y37A1B.23,Y37A1B.255,Y37A1B.263,Y37A1B.282,Y37A1B.29,Y37A1B.317,Y37A1B.8,Y37A1B.93,Y3…
aldicarb hypersensitive (54)	54	NULL	BOTH	B0365.3,B0478.1,C01B7.6,C05E4.13,C09E10.2,C09G12.8,C11E4.15,C11E4.3,C16C2.2,C16C2.3,C26C6.2,C35C5.4,C39E6.6,C54D1.6,F02E8.6,F02E8.9,F10B5.6,F15D3.1,F20B6.3,F33C8.1,F45E10.1,F47D12.1,F47G6.1,F52B11.6,F52B5.1,F54G8.3,F55C7.7,F56D2.7,F59A6.1,K01A6.2,K11E8.1,M01A10.2,R03G5.2,R06C7.8,R12B2.1,R13F6.9,T03F6.5,T13F2.8,T20G5.6,T21E12.4,T25F10.2,W03G9.1,W09C5.4,Y116A8C.36,Y37D8A.23,Y37E11AR.6,Y38C1BA.2,Y41…
maternal effect lethal emb (52)	52	NULL	BOTH	B0457.1,C01G8.5,C04H5.6,C06G3.2,C09G9.6,C25A1.9,C39E9.13,D2021.1,EEED8.1,EEED8.5,F02A9.6,F25H8.6,F27D4.2,F32A6.3,F38E1.7,F52F12.3,F53G12.5,F54C8.3,F54E7.3,F56E10.2,F57B9.2,F58B6.3,F59B2.7,F59E10.2,H39E23.1,K01G5.6,K02B12.8,K08D9.3,M106.5,M117.2,R06B9.6,T06A10.1,T06E4.3,T07G12.11,T07G12.6,T07H6.2,T19E7.2,T23D8.1,T28D6.9,T28F12.2,VF36H2L.1,W02D3.9,W06D4.6,W06F12.1,W10C8.2,Y18D10A.17,Y43C5A.6,Y59A8B…
pronuclear migration defective early emb (52)	52	NULL	BOTH	B0272.1,C05D11.3,C17H12.1,C26B2.1,C28H8.12,C29E4.8,C36E8.5,C36E8.9,C38D4.3,C39E9.14,C44B11.3,C47B2.3,C54C6.2,F08B6.2,F13D12.7,F22B5.7,F26E4.8,F44F4.11,F49E11.1,F53A2.4,F54B3.3,F55H2.4,F56A3.4,H20J04.5,K01G5.7,K08E7.3,K10D11.8,K10F12.3,M106.5,R09B3.4,R151.9,T03F6.5,T05G5.3,T06G6.15,T06G6.9,T16G12.1,T21E12.4,T24H10.6,T26A5.8,T26A5.9,W02D3.9,Y108G3AL.1,Y19D2B.1,Y47D3A.29,Y47G6A.12,Y53F4B.22,Y53F4B.5…
cytokinesis variant emb (51)	51	NULL	set1	B0025.2,B0464.5,B0547.1,C05D11.3,C47B2.3,C56G7.1,F11H8.4,F22B5.1,F26A3.3,F26A3.9,F26E4.10,F26E4.8,F26H9.6,F35B12.5,F38H4.10,F38H4.9,F49E11.1,F53G12.1,F56C9.1,F57B10.12,F58A4.8,K08E3.13,K08E3.6,K08E3.7,K11D9.1,M01A10.3,M03D4.1,M03F4.2,R07G3.1,R09B3.4,T01B11.3,T01G9.5,T04C12.4,T04C12.5,T04C12.6,T19E10.1,T21E12.4,T22D1.4,T23G11.2,W04G5.2,W06B11.3,Y110A2AL.14,Y18D10A.17,Y18D10A.20,Y38C1AA.2,Y39G10AR.…
oogenesis variant (51)	51	NULL	BOTH	B0273.2,B0547.1,C01F6.4,C06G3.10,C06H2.4,C06H2.7,C08B6.9,C17H12.14,C18D11.4,C28A5.3,C33H5.12,C36B1.8,C39F7.4,C55C3.5,CTEL54X.1,F08B4.1,F18E9.5,F18G5.3,F28C6.3,F32E10.4,F41E6.4,F42A6.7,F44F4.2,F54C9.8,F58D5.1,H02I12.8,K01G5.2,K10D2.6,M01E5.5,R13F6.10,R144.7,T01D1.2,T05G5.3,T05H10.6,T07A9.3,T23G11.3,T24D1.1,T28D9.2,T28F12.2,W01G7.3,W02D3.9,W04D2.6,Y113G7A.3,Y119D3B.15,Y37B11A.3,Y48G1BL.3,Y53C12A.1,…
cleavage furrow initiation defective early emb (50)	50	NULL	set1	B0207.4,B0336.2,C02C6.1,C05D9.1,C10H11.9,C14B9.4,C56G7.1,D2045.1,D2045.2,F09C3.1,F20G4.3,F35A5.8,F35A5.9,F38B2.1,F43G9.9,F52E4.7,F52E4.9,F56C9.1,H31G24.1,K07C5.1,M03F4.7,R09B5.11,T01G1.1,T01G1.3,T05E11.3,T12A2.15,T20G5.1,W02G9.2,W03C9.3,W04D2.1,W06H8.1,W07G4.3,Y104H12BR.1,Y105C5B.1138,Y105C5B.1168,Y105C5B.21,Y105C5B.409,Y105C5B.719,Y18D10A.20,Y25C1A.5,Y34B4A.8,Y42H9B.2,Y43F4B.6,Y57G11C.10,Y73B3B.…
spindle orientation variant AB or P1 early emb (50)	50	NULL	BOTH	AH6.5,B0035.12,B0334.11,C01F6.3,C08B11.1,C25A1.9,C26D10.2,C27A2.3,C37A2.4,C38C10.4,C38D4.3,C39E9.13,C50F2.3,F01F1.7,F22B7.13,F33G12.4,F35G12.8,F49E11.1,F54B3.3,F54E7.12,F54E7.3,F54E7.9,F55H2.4,F58B6.3,H02I12.8,H39E23.1,K05C4.6,K07C11.2,K07F5.13,K08E5.1,K08E5.4,K08E7.3,K12D12.1,M117.2,R07G3.1,T04A8.7,T06E6.2,T09A5.10,T22D1.10,T27F2.1,W02D9.1,Y17G9B.3,Y45F10A.2,Y46H3C.4,Y59A8B.14,Y62E10A.15,Y73B6BL…
cell corpse degradation variant (49)	49	NULL	BOTH	B0035.10,B0035.7,B0035.9,B0303.9,C02C6.1,F07B7.11,F07B7.15,F07B7.4,F07B7.5,F07B7.9,F08G2.2,F08G2.3,F17E9.10,F17E9.13,F17E9.9,F22B3.1,F35H10.1,F35H10.11,F45F2.3,F53F10.4,F54E12.3,F54E12.5,F55G1.10,F55G1.11,F55G1.2,H02I12.7,K03A1.6,K06C4.10,K06C4.12,K06C4.13,K06C4.2,K06C4.23,K06C4.4,R06F6.1,T08G5.5,T10C6.11,T10C6.13,T10C6.19,T23D8.6,W06B4.3,Y37A1B.2,Y41D4B.13,Y47H9C.4,ZK131.1,ZK131.10,ZK131.14,ZK13…
chromosome condensation variant (49)	49	NULL	BOTH	B0035.10,B0035.7,B0035.9,B0207.4,C06A1.1,C41C4.8,F07B7.11,F07B7.15,F07B7.4,F07B7.5,F07B7.9,F08G2.2,F08G2.3,F10G7.3,F17E9.10,F17E9.13,F17E9.9,F22B3.1,F35H10.1,F35H10.11,F45F2.3,F54E12.3,F54E12.5,F55G1.10,F55G1.11,F55G1.2,H02I12.7,K03A1.6,K06C4.10,K06C4.12,K06C4.13,K06C4.2,K06C4.23,K06C4.4,K12D12.2,R06F6.1,T10C6.11,T10C6.13,T10C6.19,T23D8.6,T23H2.1,T27F2.3,Y37E3.15,ZK131.1,ZK131.10,ZK131.14,ZK131.3…
pharyngeal pumping reduced (49)	49	NULL	BOTH	B0348.4,B0365.3,B0412.2,B0495.4,C02C6.1,C05D2.1,C09B7.1,C09B7.10,C09B7.12,C09B7.9,C09E10.2,C26C6.2,C32E8.10,C37H5.8,C50C3.9,D2013.5,F08C6.6,F09G8.10,F09G8.2,F09G8.9,F12F3.1,F23H12.4,F27D9.1,F29C4.1,F31E8.2,F33D4.2,H30A04.1,H30A04.2,JC8.10,K02F2.6,M01D7.7,M03B6.4,M03F4.7,T02C5.5,T02E9.3,T04D1.3,T05E11.5,T10A3.1,T13C5.1,T14G11.4,T14G11.5,T21H8.1,W03F8.1,Y48B6A.4,ZK1290.16,ZK1290.18,ZK1290.2,ZK1290.…
body elongation defective (48)	48	NULL	BOTH	B0035.10,B0035.7,B0035.9,C10H11.9,F02A9.6,F07B7.11,F07B7.15,F07B7.4,F07B7.5,F07B7.9,F08G2.2,F08G2.3,F17E9.10,F17E9.13,F17E9.9,F22B3.1,F22B5.1,F35H10.1,F35H10.11,F38E1.7,F45F2.3,F54E12.3,F54E12.5,F55G1.10,F55G1.11,F55G1.2,H02I12.7,K03A1.6,K06C4.10,K06C4.12,K06C4.13,K06C4.2,K06C4.23,K06C4.4,R06F6.1,R13A5.5,R31.1,T10C6.11,T10C6.13,T10C6.19,T23D8.6,Y18D10A.13,ZK131.1,ZK131.10,ZK131.14,ZK131.3,ZK131.5…
P0 spindle position defective early emb (48)	48	NULL	BOTH	AH6.5,C01F6.3,C02C6.1,C06G3.2,C08B11.1,C08B6.9,C25A1.9,C26C6.2,C26D10.1,C33H5.4,C37A2.4,C38C10.4,C39E9.13,F22B7.13,F30F8.8,F33G12.4,F54B3.3,F54E7.3,F55H2.4,F56A3.4,F58A4.8,F58B6.3,H02I12.8,H39E23.1,K01G5.11,K01G5.12,K01G5.4,K06A5.4,K07C11.2,K07F5.13,K08E3.6,K08E7.3,M117.2,R06F6.1,R12B2.4,T04A8.7,T06D8.8,T06E6.2,T09A5.10,Y17G9B.3,Y23H5A.3,Y45F10A.2,Y53F4B.40,Y62E10A.15,Y73B6BL.38,Y95B8A.5,ZK1127.5…
vulvaless (48)	48	NULL	BOTH	B0001.1,C04H5.6,C07H6.14,C07H6.18,C07H6.7,C09G12.18,C09G12.8,C09H6.2,C14F5.5,C26C6.5,C33H5.12,C35C5.4,C37F5.1,CE7X_3.2,E04A4.4,F11C1.6,F17E5.1,F18A1.2,F26E4.1,F26E4.2,F28D9.1,F36H1.4,F38H4.10,F38H4.9,F42A9.2,F44G4.8,F47A4.2,F56H9.5,F59G1.6,H32C10.2,K01G5.2,K04D7.5,K10G6.1,M05B5.5,R01H10.8,R03C1.3,R07B5.9,R107.8,R10E11.1,W02A11.4,W02B12.3,Y15E3A.1,Y15E3A.10,Y54E10BL.6,Y54G11A.10,ZC247.3,ZK1067.1,Z…
cell cell contacts variant four emb (46)	46	NULL	set1	AH6.5,B0035.12,C01F6.3,C08B11.1,C25A1.9,C26D10.1,C27A2.3,C29A12.3,C38D4.3,C39E9.13,C40H5.6,C40H5.8,C54G10.2,D1054.14,F01F1.7,F10C2.4,F18A1.5,F31E3.3,F49E11.1,F55H2.4,F58A4.4,F59E12.4,F59E12.5,H02I12.8,K01G5.11,K01G5.12,K01G5.4,K08E5.1,K08E5.4,K08E7.3,K12D12.1,M106.1,R10E4.4,T01G9.5,T09A5.10,T12F5.1,T23G5.1,T24C4.5,W01G7.3,W02D9.1,Y17G9B.3,Y45F10A.2,Y46H3C.4,Y62E10A.15,Y73B6BL.38,ZK1127.7
mitosis variant (46)	46	NULL	set1	B0207.4,B0272.1,C07H6.3,C09G4.3,C14B9.4,C26C6.2,C28H8.12,C33D9.13,C33G8.2,C34C12.3,C47B2.3,D2045.2,D2045.6,DY3.2,F10B5.6,F18H3.5,F27E5.4,F43G9.9,F48E8.5,F56C9.1,F58A4.8,K01G5.7,K04G2.3,K10B3.10,K11D9.1,K11E8.1,R107.6,T01G1.1,T05A6.2,T05G5.3,T09A5.2,T12A7.7,T19A5.2,W04D2.1,W09C5.2,Y37A1B.13,Y37A1B.68,Y42H9B.2,Y43F4B.6,Y54G9A.6,Y71G12B.27,ZC84.3,ZK1307.6,ZK593.5,ZK616.4,ZK616.62
protein metabolism variant (45)	45	NULL	BOTH	B0261.4,B0511.8,C01A2.3,C25A1.7,C43E11.11,C43E11.4,C54G4.8,D1007.12,D1007.21,D1007.22,D1007.6,D2030.4,F22D6.4,F25H5.10,F25H5.6,F26E4.14,F26E4.16,F26E4.6,F26E4.9,F27D4.1,F39B2.1,F43G9.1,F52A8.5,F59C6.5,H28O16.1,K07A12.3,K07A12.5,K11B4.1,R06C7.7,R12E2.12,T03G6.2,T08B2.7,T08B2.8,T09B4.9,T10E9.7,T19B4.4,VC5.3,W01A8.4,W03C9.3,W09C5.8,W09C5.9,Y18H1A.6,Y47G6A.10,Y92H12BR.8,ZK973.10
growth variant (44)	44	NULL	BOTH	B0261.2,C04H5.6,C06G3.11,C14B1.4,C27H6.2,C38C3.5,C43C3.1,F02E8.3,F10C1.2,F10C1.7,F10C1.8,F11E6.5,F25E2.4,F25H5.4,F29D11.1,F33D4.2,F38B2.1,F41H10.13,F41H10.15,F41H10.7,F42A6.7,F44C4.4,F48A11.1,F54C9.1,K04D7.1,K04G2.1,K11G9.6,M110.4,R04E5.10,R07E5.8,R09B3.5,T08G5.10,T10G3.6,T12E12.4,T13F2.8,T14G11.3,W06B3.2,W06H3.1,W08D2.7,Y106G6H.2,Y37E3.10,Y52B11A.3,Y66D12A.22,ZK328.2
male mating efficiency reduced (44)	44	NULL	BOTH	B0024.8,B0464.5,C02H7.1,C04C3.5,C05C8.9,C26D10.5,C27A7.4,C27H5.7,C43C3.3,C50C3.7,C50H2.2,E03A3.6,F11A10.1,F16B3.1,F18C12.1,F21H11.2,F21H12.5,F23B2.4,F23H12.4,F28B12.2,F28C1.2,F31F6.5,F33H1.1,F38G1.1,F46A9.6,F46F6.4,F54C1.5,F55A11.5,F56H1.1,F59C6.7,H12I13.4,K11G9.4,M02B7.3,M04C9.5,R03C1.3,R31.3,R53.3,T07H8.4,T27B1.1,Y41G9A.1,Y48A6C.5,Y73F8A.1,ZK1067.1,ZK721.2
one cell arrest early emb (44)	44	NULL	BOTH	B0207.4,B0511.9,C14B9.4,C27A2.3,C30C11.2,C36B1.4,C39E9.14,C52E12.3,CTEL54X.1,D2096.4,F07A11.2,F10B5.6,F10C5.1,F22B3.4,F25H2.9,F29F11.1,F29G9.5,F39H11.5,F49C12.8,F54B3.3,F54C8.1,F54C8.3,F56H1.4,H02I12.5,K05C4.1,R10E11.4,R12E2.3,T01H3.4,T05G5.3,T20F5.2,T22D1.9,T24D1.1,T27F2.3,Y110A2AL.14,Y110A7A.11,Y110A7A.14,Y110A7A.17,Y17G9B.9,Y47G6A.10,Y47G6A.12,Y50D4C.4,Y62E10A.14,ZK1307.5,ZK177.6
pale (44)	44	NULL	BOTH	B0035.5,C10F3.3,C15C8.11,C15C8.4,C16C2.2,C16C2.3,C30F12.1,C48E7.3,D1081.17,D1081.2,D2030.9,F02D10.5,F02D10.8,F02D10.9,F10D2.9,F13H10.4,F21H12.6,F25H2.4,F53G12.1,F54D7.2,F59G1.7,H10E21.3,H41C03.1,K02D7.3,R08C7.17,R08C7.2,R12E2.5,T06D10.1,T23H2.5,VZK822L.1,W01A8.5,W04D2.6,W04G5.2,Y47D3B.7,Y49E10.11,Y54E10A.2,Y57G11C.1086,Y57G11C.111,Y57G11C.24,Y57G11C.412,Y57G11C.512,Y57G11C.725,Y87G2A.10,ZC395.3
vulva morphology variant (44)	44	NULL	BOTH	C02B8.4,C04G2.7,C08F8.8,C23H3.1,C25G4.5,C32A3.1,C32A3.7,C32F10.2,C33H5.12,C36B1.8,D2045.6,F10E9.6,F11C7.5,F28D9.1,F29G9.4,F31A3.2,F31D4.3,F35D11.5,F41C6.1,F44B9.11,F44B9.5,F44B9.6,F52E10.1,F55A8.1,H39E23.1,H39E23.4,K07A1.12,K07G5.2,K08B4.1,K12C11.1,K12C11.2,M03A1.6,R09B3.4,R53.3,T05A6.1,T19B4.7,T22B7.1,W02B12.3,W03C9.4,Y102A5C.18,ZC123.3,ZK1307.6,ZK177.6,ZK678.1
pronuclear size defective early emb (43)	43	NULL	set1	B0035.12,C08B11.1,C08B6.9,C26D10.1,C27A2.3,C28C12.2,C37A2.4,C38D4.3,C40H5.6,C40H5.8,C41G7.2,C45G3.1,C50F2.3,F09G2.9,F18A1.5,F33D11.10,F53A2.4,F59E12.4,F59E12.5,H02I12.5,H31G24.4,K01G5.4,K08E5.1,K08E5.4,K09H11.3,K12D12.1,M01E11.6,M106.1,T01G9.5,T09A5.10,T09A5.9,T10B5.6,W01B6.9,Y17G9B.9,Y43E12A.1,Y45F10A.2,Y46H3C.4,Y62E10A.14,Y65B4A.6,Y73B6BL.38,Y75B7AL.4,ZC168.4,ZK1127.7
gene expression level reduced (42)	42	NULL	BOTH	B0218.3,B0240.3,C02B8.4,C03D6.6,C08F8.10,C08F8.8,C13G5.1,C25A1.11,C48E7.3,F08G12.4,F11A1.3,F11A10.1,F13B10.1,F30F8.8,F36F2.5,F38A6.3,F39H11.2,F52B5.5,F59A6.1,K02B9.4,K08B4.1,K09A9.1,R03G5.2,R13H8.1,T03G6.2,T05A6.1,T19E7.1,T19E7.2,T19E7.26,T19E7.27,T27A1.6,W02H5.13,W02H5.14,W02H5.7,W08D2.1,Y102A5C.18,Y47D3B.7,Y47H9C.4,Y48G9A.13,Y48G9A.14,Y48G9A.3,ZC84.2
nuclear envelope assembly variant early emb (42)	42	NULL	BOTH	B0464.7,B0464.8,C03C10.3,C26D10.1,C29A12.3,C29E4.3,C38D4.3,C54G10.2,D1081.8,DY3.2,F10C2.4,F18A1.5,F26B1.3,F28B12.3,F28B3.8,F32D1.10,F33D11.10,F43G9.10,F54B3.3,F59A2.1,H37A05.1,K01G5.11,K01G5.12,K01G5.4,K07A1.2,K08E5.1,K08E5.4,K12D12.1,M106.1,R06F6.5,R10E4.4,T01B11.3,T06E6.2,T09A5.9,T23G5.1,W03D2.4,Y41D4B.19,Y46H3C.4,Y65B4A.6,ZK1127.7,ZK328.5,ZK632.1
apoptosis increased (41)	41	NULL	BOTH	B0414.5,C04G2.7,C07H6.5,C16C8.13,C16C8.14,C16C8.20,C32C4.7,C49A1.4,C56C10.8,F08B4.1,F21C3.2,F23B12.8,F25D7.3,F28A10.1,F29F11.2,F32A6.3,F38A6.3,F38H12.3,F42G8.4,F46F3.4,F52B5.5,F56F11.3,F56F11.7,H06H21.9,K02F2.6,K02F3.5,K06B9.5,K08E3.1,K11D12.6,R03D7.6,R05D3.4,R11G11.7,T02E1.3,T04H1.4,T07C4.8,W06D4.6,W09C3.3,Y23H5A.2,Y38H6C.17,Y41E3.9,Y43C5A.6
chromosome segregation variant karyomeres early emb (41)	41	NULL	set1	C02F5.1,C03B8.2,C06A8.5,C27A2.2,C36B1.5,C45G3.1,C53A5.3,D2024.6,F27D4.3,F54C8.2,F55A3.3,F55C5.8,F59H6.2,F59H6.3,F59H6.7,H31G24.4,K06A5.4,M01F1.6,R107.6,R10E11.7,T07F10.5,T10B5.6,T21H3.3,T23H2.1,T24A6.1,T24A6.2,W02A11.6,W02F12.1,W05G11.2,Y39B6A.49,Y39G10AR.8,Y43E12A.1,Y43F4B.6,Y48E1B.5,Y73B3A.12,ZC168.4,ZK1225.7,ZK1248.5,ZK632.1,ZK652.4,ZK678.3
excess maternal pronucleus early emb (41)	41	NULL	BOTH	B0035.12,C08B11.1,C27A2.3,C28C12.2,C37A2.4,C41G7.2,C45G3.1,C50F2.3,F11A10.8,F18A1.5,F33D11.10,F53A2.4,F57B10.10,F57B10.12,F57B10.17,H31G24.4,K06A5.2,K06A5.7,K08E5.1,K08E5.4,K12D12.1,M01A10.2,M01A10.3,M01E11.6,T01G9.5,T08B2.9,T09A5.10,T09A5.9,T10B5.6,T23G5.1,T24H10.6,W01B6.9,W08D2.7,Y43E12A.1,Y45F10A.2,Y46H3C.4,Y65B4A.6,Y71F9AM.5,Y73B6BL.38,ZC168.4,ZK1127.7
germ cell mitosis variant (41)	41	NULL	BOTH	C16A3.8,C25A1.9,C27A2.3,C37A2.4,C54G10.2,C56A3.10,C56A3.9,F02A9.6,F10C2.4,F26H11.1,F32H2.3,F40H6.6,F43C1.2,F43G9.10,F56A3.1,F56A3.4,F57C2.1,F57C2.2,F59H6.3,K03E5.3,K07F5.12,K07F5.13,K08B4.1,K08E3.6,M04F3.1,R05D11.1,R06C7.8,R12B2.4,T04A11.6,T07D10.8,T07G12.8,T10B5.6,T23H2.1,T26A8.4,W01B6.9,W02D9.1,W07E6.1,Y39B6A.49,Y39C12A.2,Y75B12A.1,ZK1128.2
amphid phasmid morphology variant (39)	39	NULL	BOTH	B0024.8,B0414.2,C02H7.1,C04A2.3,C04C3.5,C05C8.9,C18H9.8,C27A7.4,C27H5.7,C32F10.2,C43C3.3,F10E9.6,F18C12.1,F23B2.4,F31F6.5,F33H1.1,F38G1.1,F45H11.1,F46A9.6,F46F6.4,F54C1.5,F56H1.1,F59C6.7,M02B7.3,M04C9.5,R10E11.1,R13H4.1,R31.3,T07H8.4,T27B1.1,Y37E3.26,Y37E3.5,Y38C1AA.4,Y41G9A.1,Y53C10A.12,ZK418.4,ZK520.3,ZK637.18,ZK637.7
protein expression absent (39)	39	NULL	BOTH	C09H6.2,C15H9.1,C34D1.3,C37C3.6,C45G3.1,C46A5.9,F02A9.6,F10G7.3,F30F8.8,F36A4.7,F36F2.5,F44A6.2,K03B4.3,K04D7.1,K04G2.8,M03D4.1,R05G6.18,R05G6.8,R06B9.6,R07B1.12,R119.6,R144.7,T02C5.5,T05A10.1,T07A9.6,T12D8.7,T13B5.8,T24B8.6,T26C11.7,W08D2.1,Y46G5A.5,Y51H1A.4,ZC101.2,ZC84.2,ZK1058.2,ZK1098.5,ZK792.6,ZK858.4,ZK897.1
protein phosphorylation reduced (39)	39	NULL	BOTH	B0207.4,B0336.1,B0464.7,C07A9.16,C07A9.3,C09G9.6,C12D8.10,C26C6.2,C38C10.5,F13B10.1,F13B10.3,F28B12.3,F28H6.1,F36A4.7,F39H11.2,F44B9.3,F44B9.4,F54A5.3,F54C4.2,F59A6.1,F59E12.2,H25P06.2,K03B4.3,K04G2.3,K08A8.1,K08E4.1,M04D5.4,R03G5.2,R06A10.2,R119.6,T01C8.1,T07C12.5,T12D8.7,T27F2.3,W03F9.5,Y39G10AR.13,Y59A8B.14,Y92H12A.1,ZC513.6
bag of worms (38)	38	NULL	BOTH	B0348.4,B0412.2,C04A2.3,C04G2.7,C05D9.5,C08C3.1,C26E6.8,C30A5.7,C44B12.2,C46F4.1,C48A7.1,C51E3.7,F10G7.3,F11C3.3,F16B3.1,F29C4.1,F38G1.2,F45E10.1,F52D10.3,F52E10.1,F58A3.2,F58H1.4,M01D7.7,R07A4.1,R09B3.4,R10E11.1,T22B7.1,T24A11.1,T24H10.7,W03C9.4,W08D2.1,W09C5.2,Y37A1B.11,Y41E3.9,Y53C10A.12,Y54G11A.10,ZK1098.10,ZK287.8
cell fate transformation (38)	38	NULL	BOTH	3R5.2,C04G2.7,C09G9.6,C32A3.1,C35D10.9,C48D1.2,C54D1.6,F02A9.6,F13B10.1,F13B10.3,F26B1.7,F26F12.7,F36F2.5,F38E1.7,F53B2.6,F53G12.5,K04G2.8,K08B4.1,K08D9.3,K08E3.8,M03A1.6,M04B2.1,R107.8,R13F6.9,T05A10.1,T14G8.1,T25F10.2,W03C9.7,W06F12.1,W09G12.4,W10C8.2,Y18D10A.5,Y49E10.14,Y73C8B.4,Y92H12A.1,ZC247.3,ZC84.2,ZK1067.1
egg laying imipramine resistant (38)	38	NULL	set2	B0348.4,C04A2.3,C04G2.7,C05D2.1,C05D2.11,C08C3.1,C15F1.3,C23H3.1,C27D11.1,C30A5.7,C46F4.1,C50H2.2,F01D4.4,F10G7.3,F11C3.3,F22E12.4,F23B12.9,F28B12.2,F28C1.2,F38G1.2,F45E10.1,F52E10.1,F55A8.2,F55B12.3,F58A3.2,K11G9.4,M01D7.7,R07A4.1,R53.3,T22B7.1,T24B8.6,W03C9.4,W08D2.1,W09C5.2,Y37A1B.11,Y54G11A.10,ZK287.8,ZK792.6
masculinization of germline (37)	37	NULL	BOTH	C04H5.10,C04H5.6,C07A9.2,C08B11.5,C30G12.7,D2045.1,D2045.5,EEED8.5,F21H12.5,F25H2.9,F26A3.2,F32E10.4,F37C12.1,F37C12.14,F43G9.12,F49D11.1,F55B12.3,F56D2.6,F59E10.2,H12I13.4,K03H1.2,K09E4.1,M106.5,R07E5.14,R09B3.5,R119.7,T07F8.3,T23G11.3,W03H9.4,W05B2.3,W08D2.7,Y38C1AB.8,Y47G6A.20,Y53C12B.3,Y65B4A.1,Y92C3B.2,Y92C3B.3
mRNA levels reduced (37)	37	NULL	BOTH	B0240.3,B0412.2,C09E8.3,C32A3.1,C33D3.1,C37A2.4,C37H5.8,C50C3.6,CBG11663,F02A9.6,F10D2.9,F10G7.3,F11A3.2,F35D6.1,F38A6.3,F39H11.2,H25P06.2,K02F3.4,M04D5.4,M142.1,R03G5.2,R10E11.1,R13H8.1,T07A9.6,T11F8.3,T12F5.4,T18D3.2,T18D3.3,T19E7.2,T26A5.9,VZK822L.1,W08G11.4,Y22D7AL.5,Y47G6A.10,Y53C10A.12,ZC376.7,ZK662.4
nuclear morphology variation early emb (37)	37	NULL	BOTH	B0035.7,B0464.7,B0464.8,DY3.2,F08G2.2,F17E9.13,F33H2.5,F35B12.5,F35H10.1,F45F2.4,F53F10.5,F54E12.5,F55A3.3,F55G1.10,F56A3.3,F59A2.1,H02I12.7,H37A05.1,K04D7.1,K06A5.4,K07F5.13,K12D12.2,R06C7.5,R06F6.5,T01G9.4,T19B4.2,T23D8.6,W02D9.1,Y37E3.15,Y39G10AR.14,Y41D4B.19,Y49E10.15,Y54E5A.4,Y77E11A.13,ZK131.10,ZK131.14,ZK328.5
complex phenotype early emb (36)	36	NULL	set1	B0334.11,C08B11.1,C14B9.4,C18E9.6,C29F9.10,C29F9.11,C39B5.2,C47G2.5,F07A5.1,F14B8.1,F25H2.4,F26H9.6,F45H11.2,F48E8.5,H06I04.3,H06I04.4,H38K22.2,K08G2.3,M7.1,T05G5.10,T10B5.5,T12B5.1,T12B5.10,T12B5.6,T12B5.7,T12B5.8,T12B5.9,Y18D10A.17,Y37B11A.3,Y56A3A.1,Y56A3A.18,Y71H2B.3,Y75B8A.30,Y82E9BR.15,ZC404.8,ZC47.13
developmental delay postembryonic (36)	36	NULL	BOTH	B0280.1,C05C10.6,C07G2.3,C08F8.2,C18E9.11,C26C6.1,C30C11.4,D2024.3,F01G4.2,F16A11.2,F22D6.10,F36A2.6,F53A3.3,F56D2.6,F58B3.4,K01G5.5,K04H4.1,M6.3,R12B2.5,T15B7.16,T15B7.2,T27C4.4,T27F6.5,W03F9.1,Y39A1A.22,Y47G6A.29,Y48A6B.3,Y54H5A.4,Y57A10A.19,ZC504.4,ZK1248.14,ZK512.2,ZK524.3,ZK856.7,ZK856.9,ZK858.7
exaggerated asynchrony early emb (36)	36	NULL	BOTH	C03C10.3,C25D7.6,C26D10.1,C28C12.2,C29A12.3,C38D4.3,C39E9.13,C40H5.6,C40H5.8,C54G10.2,D1081.8,F10C2.4,F18A1.5,F26B1.3,F31E3.3,F32D1.10,F33G12.4,F43C1.2,F58A4.4,F59E12.4,F59E12.5,K07A1.2,K07F5.13,K08E5.1,K08E5.4,K12D12.1,R10E4.4,T09A5.9,T12F5.1,T23G5.1,T24C4.5,W01G7.3,W02D9.1,Y46H3C.4,ZK1127.7,ZK632.1
P granule localization defective (36)	36	NULL	BOTH	B0336.7,B0336.8,C32D5.9,C38C10.4,C52E4.3,F20G4.3,F22B7.13,F32E10.4,F32H2.5,F49E11.1,F53G12.5,F54E7.3,F54F7.5,F58B6.3,H39E23.1,K02B9.1,K10D11.8,M01E5.6,M04B2.1,M117.2,M7.5,T01G9.5,T09A5.10,T22D1.9,T28D9.10,W03C9.7,W08E3.1,Y116A8C.42,Y49E10.14,Y49E10.15,Y55F3AM.4,Y59A8B.14,Y71F9B.4,Y87G2A.3,ZK593.6,ZK652.1
cell migration variant (35)	35	NULL	BOTH	C01G6.8,C07H6.14,C07H6.18,C07H6.7,C08F8.8,C09G12.18,C09G12.8,C10H11.8,C10H11.9,C35C5.4,C37A5.9,F10E9.6,F29D11.1,F31E3.1,F56A12.1,K03D3.10,K03D3.13,M110.5,R07G3.1,R13F6.4,R144.4,R166.4,T05C12.6,T19E10.1,T21E3.3,T21H3.3,T21H3.5,T25C12.1,T28F12.2,Y50D4C.1,Y51H4A.3,Y73B3A.12,ZC504.4,ZK1058.2,ZK1128.8
coelomocyte uptake defective (35)	35	NULL	BOTH	B0025.1,B0025.6,C02C2.3,C02C6.1,C07H4.2,C10G8.6,C44C1.13,C44C1.4,D2013.2,F25D7.1,F53A2.7,F53A2.8,F53F10.4,F54E7.3,R07G3.1,R13A5.1,R13A5.15,T10G3.5,T21C9.14,T21C9.2,T21C9.3,T23G7.4,T24A11.1,T24A11.5,T26E3.3,W06B4.3,W06H8.1,W06H8.15,Y106G6H.7,Y39H10A.3,Y42H9AR.3,Y58G8A.1,Y67D8C.10,ZK524.2,ZK897.1
germline proliferation variant (35)	35	NULL	BOTH	B0464.5,C06H2.4,C06H2.7,C07E3.2,C07H6.5,C32A3.1,C32A3.7,C36B1.8,C50F4.11,D2030.6,D2045.1,D2045.5,F02A9.6,F21H12.5,F43C1.2,H12I13.4,K01C8.9,K02B9.1,K06A5.7,M163.3,PAR2.3,T01C8.1,T04C10.2,T05A6.1,T23G11.10,T23G11.3,W05B2.3,Y39B6A.14,Y54E10A.4,Y56A3A.20,ZC302.1,ZC308.1,ZK370.2,ZK632.8,ZK856.1
late larval lethal (35)	35	NULL	BOTH	B0035.11,C04A11.3,C05G5.6,C07E3.2,C29F4.1,C38C3.5,C45B2.7,E01G4.4,F07A5.7,F09B12.1,F17C11.19,F17C11.8,F19H6.1,F28D1.1,F33D4.1,F33D4.10,F35H10.4,F52E10.5,F56A11.1,K07F5.14,R160.1,T05C12.10,T06A10.1,T06A10.4,T26A8.4,W10G6.3,Y111B2A.22,Y38F1A.5,Y39C12A.1,Y39G8C.1,Y62E10A.17,Y6D11A.1,ZC581.1,ZK1236.3,ZK795.3
gonad migration variant (34)	34	NULL	BOTH	C03H5.2,C10F3.2,C10F3.8,C30B5.4,C36B1.5,C37A2.4,F18E9.5,F26A3.2,F37C12.1,F37C12.14,F49D11.1,F53B7.3,K02F2.10,K02F2.3,K02F2.6,K02F2.7,K02F2.9,K04G7.11,K09E4.1,M05B5.5,R13F6.4,T10G3.6,T13H5.4,T22B7.1,T24D1.1,W03H9.4,W07E6.4,W07E6.7,Y110A7A.8,Y116A8C.32,Y46G5A.4,Y46G5A.45,Y74C9A.3,ZK593.7
levamisole hypersensitive (34)	34	NULL	BOTH	B0365.3,C01B7.6,C11E4.15,C11E4.3,C16C2.2,C16C2.3,C26C6.2,C32D5.2,C39E6.6,C54D1.6,F02E8.6,F02E8.9,F10B5.6,F33C8.1,F45E10.1,F47D12.1,F52B5.1,F55A8.2,F56D2.7,F59A6.1,H04M03.38,H04M03.4,H04M03.70,M01A10.2,R03G5.2,R12B2.1,R13F6.9,T13F2.8,T20G5.6,T25F10.2,Y16B4A.1,Y32F6A.2,Y37D8A.23,ZK897.1
multiple cytoplasmic cavities early emb (34)	34	NULL	set1	C06A1.1,C08B6.9,C25D7.6,C26D10.1,C29A12.3,C37A2.4,C39E9.13,C41C4.8,C41G7.2,D1081.8,F02A9.6,F10C2.4,F33G12.4,F35G12.8,F43G9.10,F58A4.4,H31G24.4,K05C4.6,M01E11.6,R06C7.8,R10E4.4,T06D8.8,T10B5.6,T22D1.10,T24C4.5,W01B6.9,W01G7.3,W02D9.1,W03D2.4,Y43E12A.1,Y73B3A.3,ZC168.4,ZK328.2,ZK632.1
organism osmotic stress response variant (34)	34	NULL	BOTH	B0218.3,C12C8.1,C32E12.3,C53B4.12,C53D6.18,F07C6.7,F10D2.9,F11C7.5,F19H8.1,F38E11.1,F38E11.2,F38E11.23,F38E11.24,F44E5.4,F44E5.5,F52E10.5,F52H3.5,H14N18.1,H16D19.2,K02B9.4,T01A4.1,T07D10.4,T07D10.5,T19B10.2,T21D12.2,T25C12.2,T25C12.4,VZK822L.1,W06D4.1,W10G6.3,Y43F8A.3,ZK54.2,ZK897.8,ZK897.9
pronuclei meet centrally early emb (34)	34	NULL	BOTH	C03C10.3,C08B11.1,C25A1.9,C27H6.2,C32E8.8,C37A2.4,C38C10.4,F09G2.4,F09G2.9,F22B7.13,F30H5.1,F32H2.3,F35G12.8,F55H2.4,K06A5.4,K07C11.2,K08E3.6,K08E5.1,K08E5.4,K08E7.3,K10D2.6,K12D12.1,M117.2,T04A8.7,T22D1.10,W01B6.9,Y23H5A.3,Y45F10A.2,Y46H3C.4,Y47G6A.12,Y73B6BL.38,ZK1127.5,ZK1127.7,ZK1128.4
spindle position orientation defective early emb (34)	34	NULL	set1	AH10.6,B0207.4,C18C4.10,C18E9.11,C26C6.2,C28H8.12,C33D9.13,C56G7.1,D2013.5,F13D12.7,F18H3.5,F20G4.3,F22B5.7,F35A5.8,F35A5.9,F48E8.5,F53A2.4,F55C7.7,F58B6.3,H39E23.1,H39E23.4,M106.5,M7.2,R07G3.1,T03F6.5,T05E11.3,T09A5.10,T12A7.7,T26E3.3,Y110A7A.13,Y34B4A.8,Y54G9A.6,Y71F9AL.16,ZK593.5
apoptosis variant (33)	33	NULL	BOTH	B0414.5,C16C8.13,C16C8.14,C16C8.20,C32C4.7,C34C6.5,C56C10.8,F08B4.1,F23B12.8,F28A10.1,F29F11.2,F38H12.3,F42G8.4,F46F3.4,F52B5.5,H06H21.9,K02F2.6,K02F3.5,K11D12.6,M79.1,R03D7.6,R05D3.4,R11G11.7,T02E1.3,T04H1.4,T07C4.8,T21H3.3,T21H3.5,W09C3.3,Y23H5A.2,Y38H6C.17,Y43C5A.6,Y73B3A.12
axon trajectory variant (33)	33	NULL	set2	B0273.4,C01G10.11,C18F3.2,C47E8.7,C53D6.2,F09B9.2,F28B12.2,F40E10.4,F41C6.1,F55C7.7,F57C7.3,H14N18.1,K02E10.8,K03D10.1,K10D3.2,K11D2.3,K11G9.4,M03A1.1,M03F8.2,M142.1,M6.3,R13F6.4,T07A5.6,T07H8.4,T19B4.7,Y37D8A.13,Y37E11C.1,Y50D4C.1,Y50E8A.4,Y54E10BR.7,Y60A3A.1,ZC101.2,ZK377.2
egg laying serotonin resistant (33)	33	NULL	BOTH	B0348.4,B0379.4,C02F4.2,C04A2.3,C04G2.7,C05D2.1,C05D2.11,C23H3.1,C46F4.1,C48A7.1,C52A11.4,F01D4.4,F10G7.3,F11C3.3,F16B3.1,F22E12.4,F38G1.2,F45E10.1,F52E10.1,F55A8.2,F55C10.1,F58A3.2,F59C12.2,M01D7.7,R07A4.1,T22B7.1,T23C6.3,W03C9.4,W08D2.1,W09C5.2,Y37A1B.11,Y54G11A.10,ZK287.8
failure to hatch (33)	33	NULL	BOTH	B0024.12,B0273.2,B0414.2,C27A2.3,C32A3.1,D1086.4,D2005.5,D2092.11,D2092.2,EEED8.3,F10C2.4,F16A11.3,F25B3.5,F31A3.2,F48C1.7,F53G12.5,F54C9.8,F57A10.5,F58A4.8,M04C9.9,T07C4.2,Y18D10A.5,Y43C5A.6,Y48G1BL.3,Y49E10.3,Y53F4B.22,Y54E10A.2,Y57G11C.1129,Y57G11C.319,Y71H2B.3,Y75B8A.30,ZK637.7,ZK858.4
organism pathogen response variant (33)	33	NULL	BOTH	B0218.3,B0416.6,C02A12.4,C33D3.1,C39E6.6,C45G7.3,C47E8.11,C47E8.5,C54D1.2,E03H4.10,F02A9.6,F08H9.3,F08H9.4,F09E5.1,F13B10.1,F13B10.3,F56C11.1,F59A6.1,JC8.12,K02B9.4,K04D7.1,K08D12.5,M02B1.1,R03G5.2,R13H8.1,T01E8.3,T22B11.2,T23F2.1,T27E4.2,Y46H3A.3,Y47H9C.4,ZK666.6,ZK678.8
polar body defective early emb (33)	33	NULL	set1	C01F6.3,C06G3.2,C09G4.3,C27H6.2,C28C12.2,C32E8.8,C33H5.4,C38D4.3,C41G7.2,C45G3.1,F28B12.3,F30F8.8,F33D11.10,F58A4.8,H02I12.8,H31G24.4,K07C11.2,K09H11.3,M01E11.6,T01G9.5,T05G5.3,T06E6.2,T09A5.10,T22D1.10,W08D2.7,Y17G9B.3,Y43E12A.1,Y45F10A.2,Y62E10A.15,Y65B4A.6,Y73B6BL.38,Y75B7AL.4,ZC168.4
dauer formation variant (32)	32	NULL	BOTH	B0024.8,B0261.2,C12D8.10,C27A7.4,C43C3.3,DY3.6,F11A1.3,F14F3.1,F18C12.1,F23B2.4,F28H6.1,F31F6.5,F33H1.1,F38G1.1,F46A9.6,F52B5.5,F52D10.3,F56H1.1,F59C6.7,M02B7.3,M117.2,R13H8.1,R31.3,T07H8.4,T13C5.1,T27B1.1,T28B8.2,W02B9.1,W05B5.3,W10G6.2,Y55D5A.5,ZK520.3
intestinal development variant (32)	32	NULL	BOTH	B0336.6,C01G8.5,C25F6.2,C27A2.6,C33D3.1,C41C4.4,C53A5.3,F11C7.4,F26D11.11,F26D11.14,F38E1.7,F46C3.1,F52E1.1,F56A11.1,F58E10.2,F58E10.5,K06A5.7,K07A1.11,K07A1.12,K07C5.1,R10E11.1,R13H4.10,R13H4.4,R74.3,T05C12.6,T19E7.2,W02H5.7,W06F12.1,Y105E8B.1,Y92H12A.1,Y92H12A.8,ZK742.1
transposon silencing variant (32)	32	NULL	BOTH	B0379.3,C06B8.8,C08F8.2,C28A5.1,C28A5.2,D2030.6,D2096.8,F10G8.3,F17C11.9,F21A3.7,F35G12.10,F37C12.4,F43G9.1,F54H12.1,F55F8.3,H06I04.3,K07A12.3,K07A12.5,K07C5.17,K07C5.4,M01F1.3,T09B4.9,T24C4.1,T24H7.1,W01B11.3,Y106G6H.2,Y110A7A.18,Y54E5A.4,Y71H2AM.23,Y77E11A.7,ZK1098.8,ZK858.7
cell differentiation variant (31)	31	NULL	BOTH	B0250.1,B0250.15,C08C3.1,C08C3.7,C08F8.10,C08F8.8,C17E4.5,C27D11.1,C30A5.7,C38C10.5,C38D4.11,C38D4.6,C43E11.9,C55B7.12,C55B7.13,F15C11.1,F26F12.7,K04C2.6,K06H7.4,K07H8.10,M04B2.1,R10E11.1,T08H4.3,T14G8.1,T19E7.2,T24D3.1,W10C8.14,W10C8.2,Y18D10A.5,ZC404.8,ZK792.6
egg retention (31)	31	NULL	BOTH	C35B8.2,C46F4.1,C50H2.2,C51E3.7,F01D4.4,F01G10.8,F11C7.5,F16B3.1,F21F3.5,F22E12.4,F23B12.9,F28C1.2,F35D2.5,F41G3.4,F52D10.3,F52E1.12,F53G12.11,F53G12.3,F55A8.2,F56C11.1,F59F5.6,K11E8.1,M01D7.7,R05D11.1,T14G11.3,Y110A7A.3,Y113G7A.2,Y11D7A.16,Y41E3.9,ZK867.1,ZK897.1
everted vulva (31)	31	NULL	BOTH	B0041.7,C03B8.4,C26E6.8,C41D7.2,F02D8.2,F11H8.1,F21H12.1,F25H2.9,F29B9.5,F29B9.6,F31A3.2,F45H11.2,F46H5.10,F46H5.6,F47F6.1,F53A2.4,F56C11.2,K01G5.2,K08H2.6,K10G9.3,K12C11.2,R05D3.4,R09B3.4,T01B10.2,T03F6.5,T10A3.3,T10A3.4,W02A11.4,W05E7.3,Y38F1A.3,ZK270.1
male tail morphology variant (31)	31	NULL	BOTH	C04G2.7,C08C3.1,C12C8.3,C26D10.5,C32C4.11,C32C4.4,C32C4.5,C32C4.9,C42D8.15,C42D8.5,D1037.2,F11A10.1,F15C11.1,F34D10.5,F42A9.2,F59G1.6,R06B9.6,T05A10.1,T12F5.4,T27A1.6,W03C9.4,W10C8.14,W10C8.2,Y34D9B.1,Y43F8C.10,Y53C12B.5,Y54E5B.1,Y71F9B.5,Y74C9A.3,ZC13.4,ZK1067.1
pronuclear nuclear appearance defective early emb (31)	31	NULL	BOTH	B0240.4,B0464.7,C18E9.11,C26D10.1,C29E4.3,C34B2.10,C38D4.3,DY3.2,F26B1.3,F28B3.8,F53F10.5,F56A3.3,F59A2.1,H02I12.5,K01G5.4,K07F5.13,R05D11.3,R06F6.5,T01G9.4,T08B1.6,T19B4.2,T24F1.2,W04D2.1,Y17G9B.9,Y37E3.15,Y41D4B.19,Y48G1A.5,Y54E5A.4,Y54G2A.2,Y62E10A.14,ZK328.5
protein expression increased (31)	31	NULL	BOTH	B0205.3,C06A1.1,C09G9.6,C12D8.10,C37A2.4,C41C4.8,F08G12.4,F10F2.1,F11H8.1,F22B5.7,F26A3.2,F37E3.1,F38A6.3,F38E1.7,F41H10.11,F44A6.2,K04G2.3,M03A1.1,R11A8.4,R144.7,T03G6.2,T05H10.5,T09B4.10,T23G11.3,W02D3.9,Y108G3AL.1,Y55D5A.5,Y55F3AL.1,Y71F9AL.16,ZK520.4,ZK742.1
spindle orientation defective early emb (31)	31	NULL	BOTH	B0025.2,B0457.1,B0547.1,C26C6.2,C47B2.3,F11H8.1,F16A11.3,F22B5.7,F26E4.10,F26E4.8,F36H2.1,F38E1.7,F46A9.4,F49E11.1,F52F12.3,H38K22.2,K10D11.8,M04C9.9,M117.2,R06B9.6,T07H6.2,T08G11.4,T23D8.1,Y106G6E.6,Y18D10A.5,Y38C1AA.2,Y55F3AM.15,Y59A8A.1,Y67H2A.6,ZK858.4,ZK858.5
embryo osmotic pressure sensitive early emb (30)	30	NULL	set1	B0280.5,C01F6.3,C07G2.1,C14B9.4,C27A2.3,C30C11.2,C32E8.8,F07A11.2,F10B5.6,F22B3.4,F29G9.5,F49C12.8,F53A2.4,F54B3.3,F56H1.4,H02I12.5,H02I12.8,K01G5.11,K01G5.12,K01G5.4,T01H3.4,T05G5.3,T09A5.9,T25G3.2,Y17G9B.3,Y17G9B.9,Y45F10A.2,Y62E10A.14,Y62E10A.15,Y73B6BL.38
asymmetric cell division defective early emb (29)	29	NULL	BOTH	C38C10.4,F09E5.1,F10C5.1,F20G4.3,F22B7.13,F32H2.5,F54E7.3,F58B6.3,H02I12.8,H39E23.1,K06A5.2,K06A5.7,K10D2.6,M117.11,M117.12,M117.2,T04C12.26,T04C12.4,T04C12.5,T04C12.6,T09A5.10,T25C8.2,T26E3.3,W08F4.14,W08F4.8,W09B6.1,Y47G6A.12,Y79H2A.11,ZK177.6
cell division variant (29)	29	NULL	BOTH	C38D4.3,D2045.6,F18E2.3,F22B5.7,F26E4.1,F26E4.2,F35B12.5,K02F6.10,K02F6.7,K06A5.2,K06A5.7,K08B4.1,K08B4.41,K08B4.42,K08B4.43,M03A1.6,T05A6.1,T22B7.1,T26A5.9,Y23H5A.3,Y82E9BR.10,ZC434.4,ZK177.10,ZK177.11,ZK742.1,ZK742.3,ZK742.4,ZK742.6,ZK742.8
endomitotic oocytes (29)	29	NULL	BOTH	B0273.2,B0523.5,C06A8.5,C17H12.14,C25F6.2,C35B8.2,C47E12.4,C47E8.5,C48D5.1,F08D12.1,F26D11.11,F31B12.1,F33D4.2,F54C9.8,F54E7.3,K01G5.2,M7.1,R09E12.3,R13F6.4,T01E8.3,T07A9.3,T11F8.3,W08E3.1,Y119D3B.15,Y38C1AB.8,Y48G1BL.3,Y51H4A.3,Y55B1BM.1,ZK637.7
nucleus reforms cell division remnant early emb (29)	29	NULL	set1	C25D7.6,C29A12.3,C38C10.4,C39E9.13,F10C2.4,F22B7.13,F31E3.3,F35G12.8,F55A3.3,F55A3.7,F55C5.4,F55H2.4,F58A4.4,K07F5.13,K08E5.1,K08E5.4,K08E7.3,K12D12.1,M106.1,R06F6.1,R10E4.4,T06D8.8,T09A5.10,T10B5.6,T24C4.5,W01G7.3,Y46H3C.4,ZK1127.7,ZK632.1
germline transgene silencing variant (28)	28	NULL	BOTH	B0379.3,C01B10.1,C08B11.6,F15B10.2,F22D6.6,F30A10.10,F43G9.5,F52B11.1,F54D11.2,K01G5.2,K08D10.4,K08F4.14,K08F4.2,K12H4.8,M03C11.3,M163.3,R03D7.4,R06C1.1,R09B3.4,R09B3.5,T01C3.8,T23G11.3,Y2H9A.1,Y37D8A.9,ZK1098.8,ZK1127.3,ZK1127.6,ZK1127.9
transgene expression undetectable (28)	28	NULL	BOTH	B0336.1,C38D4.6,F02A9.6,F29G9.4,F36A4.7,F38A6.1,F38E1.7,F45E4.2,F52E1.1,F59E12.2,K02B12.1,K03B4.3,K04C2.6,R119.6,R13H8.1,T07A9.5,T12D8.7,T19E7.2,T24D3.1,W03C9.7,W06F12.1,W10C8.14,W10C8.2,Y49E10.14,Y54G9A.6,Y69A2AR.30,ZC328.4,ZC404.8
cortical dynamics defective early emb (27)	27	NULL	set1	B0348.6,C10H11.9,C34C12.3,C37A2.4,F11H8.1,F25H5.3,F26H9.2,F30H5.1,F31A9.2,F54C4.3,H02I12.8,K09H11.10,K09H11.3,T04A8.7,T10F2.1,T19A5.2,T19E10.1,Y108G3AL.1,Y17G7B.2,Y46G5A.31,Y49E10.19,Y51H4A.3,Y56A3A.1,Y66H1A.2,Y71F9AL.16,Y75B7AL.4,ZC204.11
dead eggs laid (27)	27	NULL	BOTH	C09D4.5,C27A2.2,C36E8.5,C47B2.3,C53A5.1,C54C6.2,F25B5.4,F26D10.3,F26E4.8,F44F4.11,F56H1.4,K01G5.7,K09C4.3,M03F4.2,R144.7,T04C12.17,T04C12.26,T04C12.30,T04C12.4,T04C12.5,T04C12.6,T09A5.2,T25C8.2,T28F12.2,Y71G12B.1,Y71G12B.30,ZK783.1
intestinal morphology variant (27)	27	NULL	BOTH	B0261.2,B0280.4,B0414.2,C17H12.14,C33D3.1,C33H5.12,C34H3.2,C34H3.9,C44C1.13,C44C1.4,F45E6.2,F59G1.1,H13N06.3,K07C5.1,M6.1,R06C1.3,R13F6.4,R74.3,T01E8.2,T19E7.24,T19E7.3,T20F10.1,W02B12.3,Y49E10.11,Y57A10A.15,Y57G11C.1086,Y57G11C.24
no Intestine (27)	27	NULL	BOTH	AH6.5,B0336.1,C27A2.6,F02A9.6,F38E1.7,F52F12.3,F54F7.5,F58B6.3,H39E23.1,K04C2.6,K04G2.8,M117.2,R06B9.6,T05C12.6,T07H6.2,T19E7.2,T23D8.1,T24D3.1,W03C9.7,W06F12.1,W10C8.14,W10C8.2,Y18D10A.5,Y49E10.14,Y59A8B.14,Y92H12A.1,ZC404.8
paraquat hypersensitive (27)	27	NULL	BOTH	B0222.9,C02C2.3,C15H9.1,C29E4.7,C40C9.5,F10G7.4,F17A9.4,F18E9.2,F53F4.5,F56A4.3,F59G1.7,K09A11.3,R03G5.5,R10E11.1,R13H8.1,R13H8.3,R13H8.5,T01C8.1,T07C4.7,T19E7.2,W01A11.4,Y45G12C.2,Y53C10A.12,Y54G11A.5,Y54H5A.4,Y59A8B.14,ZK1193.5
roller (27)	27	NULL	BOTH	B0491.2,C10H11.9,C16D9.2,C31H2.2,F23H12.4,F33H1.3,F46C8.6,F52B10.1,F54D8.1,F55A8.1,F58A4.11,H14N18.1,K03E5.3,M6.1,R31.1,T01B7.7,T14B4.6,T23D8.1,W04A8.7,Y111B2A.15,Y40B1A.4,Y54E2A.3,Y57A10A.11,Y71G12B.14,ZC518.3,ZC581.1,ZK265.6
slow development (27)	27	NULL	BOTH	B0564.1,C07H6.6,C09E8.3,C16C2.2,C16C2.3,C17E4.5,C34B2.8,C54G4.8,F25H2.4,F36A2.7,F39B2.6,F43G9.1,F52B5.6,K04E7.2,K07A12.3,K07A12.5,T06D10.1,T08B2.9,T09B4.9,T10E9.7,Y110A7A.10,Y111B2A.20,Y22D7AL.5,Y47D3A.16,Y47G6A.10,Y75B8A.22,Y92H12BR.8
bacterially unswollen (26)	26	NULL	BOTH	B0348.4,C08C3.1,C50F4.8,F13B9.5,F28D1.5,F35E12.5,F39B2.4,F43C1.2,F47C12.1,F49F1.1,F53A9.8,F55A11.5,F56H9.5,F58E6.10,JC8.12,K08D12.5,M02B1.1,R03H4.6,T07F10.4,T22B11.2,T23F2.1,W02C12.3,Y54E10BL.6,Y73B6A.5,ZC84.2,ZK678.8
body elongation variant (26)	26	NULL	BOTH	C25F6.11,C25F6.2,C25F6.26,D2085.1,F10C1.15,F10C1.2,F10E7.4,F12F6.3,F26D11.11,F26D11.15,F42E11.4,F57A10.5,K01G5.6,T03G6.2,Y105E8A.26,Y57G11C.1097,Y57G11C.226,Y57G11C.24,Y57G11C.435,Y57G11C.549,Y57G11C.673,Y57G11C.689,Y57G11C.806,Y57G11C.906,Y57G11C.T1,Y73B3A.3
enzyme activity reduced (26)	26	NULL	BOTH	B0365.3,F08C6.6,F11G11.1,F11G11.2,F11G11.3,F37B1.1,F52D10.11,F52D10.12,F52D10.3,F52D10.7,F52D10.9,F56A4.3,K04G2.3,M117.2,R03D7.6,R11A8.4,R13H8.1,T07A9.6,T24A11.1,W09C5.8,W09C5.9,Y37D8A.14,Y39A3B.5,Y45G12C.2,Y53F4B.33,Y56A3A.29
inhibition of oocyte maturation variant (26)	26	NULL	BOTH	C09G9.6,C26C6.2,C34G6.7,C35B8.2,C43F9.8,F07A5.1,F10C2.10,F10C2.3,F13D12.7,F23F12.6,F45E4.1,F57F5.5,K01G5.11,K01G5.12,K01G5.4,M03A1.1,M110.5,M117.2,R06A10.2,R07E4.6,T08A11.2,Y47G6A.2,Y47G6A.25,ZC513.6,ZC64.3,ZK675.1
short (26)	26	NULL	BOTH	B0395.1,B0414.2,C02H7.1,C26E6.5,C43C3.3,C48A7.1,C54F6.13,C54G4.8,F26E4.14,F26E4.16,F26E4.9,F27C1.7,F27D9.8,F39H11.3,F46C3.1,F46C8.6,F55C7.7,H30A04.1,H30A04.2,M03F4.7,M04C9.5,R13F6.9,T06H11.1,Y111B2A.22,Y39B6A.20,ZK632.6
aqueous adaptation defective (25)	25	NULL	set2	B0207.12,B0280.12,B0280.14,B0432.5,C05D2.3,C05D2.4,C06E1.4,C34D1.3,F07F6.6,F15A8.5,F32G8.6,F59C12.2,K02A4.2,K06C4.6,K09G1.4,R11G10.1,T14E8.3,T14E8.4,T21C9.2,T23G5.5,W01C8.6,Y54E10BR.7,ZK1290.18,ZK1290.2,ZK512.6
constipated (25)	25	NULL	BOTH	B0348.4,B0457.1,C02B8.4,C04G2.7,C18B12.15,C18B12.3,F13B9.5,F33D4.2,F39B2.4,F42A6.8,F42E11.4,F43C1.2,F54D1.5,F56H9.5,R12E2.5,R13F6.4,T14B1.2,T20B3.2,Y113G7A.3,Y54E10BL.6,Y57G11C.1086,Y57G11C.24,Y73B6A.5,ZK721.2,ZK856.1
epithelial morphology variant (25)	25	NULL	BOTH	B0414.2,B0457.1,C07G1.4,C25F6.2,C28A5.12,C28A5.4,C35D10.16,F10E7.4,F11C1.6,F26D11.11,F26D11.15,F41H10.11,K07C5.1,K10G9.3,M01B12.3,M04B2.1,T07C4.2,T07C4.6,Y113G7A.3,Y119D3B.15,Y37D8A.1,Y49E10.11,Y6D11A.2,Y71F9AL.6,ZC328.1
protein expression variant (25)	25	NULL	BOTH	C01G6.8,C09H6.2,C25A11.4,C55B7.1,D2045.1,D2045.5,F41F3.2,F53G12.4,F53G12.5,F54E7.3,F56E10.2,F58A3.2,M03F4.7,M18.5,R11E3.6,T03G6.2,T20B5.3,T21G5.3,T23G11.3,W05B2.3,W09C2.1,Y41D4B.19,Y45F10D.9,Y56A3A.20,Y92H12A.1
axon outgrowth variant (24)	24	NULL	BOTH	C01G10.11,C01G6.8,C08A9.1,C08A9.3,C27D11.1,C30A5.7,C35C5.4,C36E8.5,F15C11.1,F26E4.8,F28B12.2,F41C6.1,F55C7.7,F56A11.1,K01G5.7,K10B2.1,K11G9.4,T19B4.7,T24B8.6,Y37D8A.13,Y37E11C.1,Y50D4C.1,Y60A3A.1,ZK792.6
cleavage furrow defective early emb (24)	24	NULL	BOTH	C07G1.4,C09G12.8,C35C5.4,F26A3.3,F26A3.9,F30H5.1,F53A2.4,K03D3.10,K06A5.2,K06A5.7,K07C5.1,K08E3.13,K08E3.6,M03D4.1,R06C1.3,R07G3.1,R09B3.4,T19E10.1,T23G11.2,Y18D10A.17,Y18D10A.20,Y39G10AR.13,Y51H4A.3,Y79H2A.11
early embryonic lethal (24)	24	NULL	BOTH	B0464.5,C07E3.1,C24H11.7,C26B2.3,EEED8.5,F20G4.1,F27D4.2,F28D9.1,F35G12.9,F39H11.2,F53G2.6,K12D12.2,R10E4.4,T03E6.7,T06E4.1,T06E4.13,T06E4.3,T24D1.1,W02D3.9,Y37E11AM.1,Y37E3.15,Y54G2A.5,Y71F9AM.5,ZK287.5
gene expression variant (24)	24	NULL	BOTH	C07H6.5,C09G4.1,C15H9.1,C38D4.6,C46A5.9,D2030.6,F26G5.9,F38A5.13,F39H11.2,F57B9.2,F58E10.5,K08B4.1,K11G12.4,K12H4.8,T15H9.3,T18D3.2,T19E7.2,Y18D10A.5,Y55D5A.5,Y57G11C.1129,Y57G11C.319,Y69A2AR.4,Y6B3B.10,ZC247.3
male tail development variant (24)	24	NULL	BOTH	C04E6.6,C04E6.9,C04G2.7,C08C3.1,C24B5.3,C32E8.8,C37C3.4,C45B2.7,F15C11.1,F34D10.5,F42A9.2,F46B3.5,M110.11,R08B4.1,T05C12.10,T12F5.4,T27A1.6,W04A8.7,Y38F1A.3,Y43F8C.10,Y53F4B.28,ZK1290.12,ZK270.1,ZK678.5
pattern protein expression variant (24)	24	NULL	BOTH	C26D10.1,F02A9.6,F26D11.11,F32E10.4,F36A4.7,F46C8.6,F53G12.3,F54G8.3,F56A3.4,F56C11.1,K01G5.4,K04G2.8,R12C12.2,T05C12.6,W03C9.3,Y111B2A.15,Y65B4BL.2,Y71G12B.11,ZK1058.2,ZK742.1,ZK742.3,ZK742.4,ZK742.6,ZK742.8
physiology variant (24)	24	NULL	set2	C01B12.1,C05E4.9,C23H5.8,C55B7.4,F01D5.9,F18H3.3,F38E11.2,F41H10.7,F46F11.2,F46F11.7,F54D8.1,F55F3.3,H27M09.4,K08B4.6,M03A8.1,M03A8.4,T01B7.7,T08G5.1,T08G5.10,T23G11.3,W02A2.1,Y39A1C.3,Y54G11A.6,Y57A10C.6
alae secretion variant (23)	23	NULL	set1	C24B5.3,C37C3.4,C41D7.2,C45B2.7,F09D12.1,F13D11.2,F41E6.2,F46B3.5,F46F2.2,F47F6.1,F47F6.14,M110.11,T01B10.1,T05C12.10,W04A8.7,W06B11.4,Y18D10A.7,Y53F4B.28,Y75B8A.22,ZK1037.10,ZK1290.12,ZK270.1,ZK678.5
dauer arrest variant (23)	23	NULL	BOTH	C12D8.10,C12D8.5,C15F1.13,C15F1.7,F10G8.4,F11A1.3,F52D10.11,F52D10.12,F52D10.3,F52D10.7,F52D10.9,F53B2.3,K08E7.1,K08E7.2,M117.2,M117.3,T05A6.1,T13C5.1,Y116F11B.1,Y44A6D.4,Y55D5A.5,Y71D11A.1,Y92C3A.3
dauer development variant (23)	23	NULL	BOTH	C01G6.8,C01H6.5,C05C8.3,C10C5.6,C32D5.9,CTEL7X.2,CTEL7X.3,F11C1.6,F41E6.13,M142.2,M7.5,T13C5.1,T19E7.24,T19E7.3,T26C11.2,W05B5.3,Y104H12A.1,Y41C4A.8,Y60A3A.1,Y75B7AL.6,Y75B7AL.7,Y75B7AL.8,Y75B8A.50
egg laying levamisole resistant (23)	23	NULL	BOTH	C02F4.2,C04G2.7,C08C3.1,C23H3.1,C30A5.7,C50C3.8,F10G7.3,F11C3.3,F16B3.1,F23B12.9,F38G1.2,F45E10.1,F52E10.1,F55C10.1,F58A3.2,M01D7.7,R07A4.1,T22B7.1,T23C6.3,W03C9.4,W09C5.2,Y37A1B.11,Y54G11A.10
meiosis defective early emb (23)	23	NULL	set1	B0207.4,C07H6.1,C27A2.3,C41G7.2,C45G3.1,F10C5.1,F18E2.3,F29F11.6,F35G12.9,F56C9.1,F57B10.12,H02I12.8,K06A5.2,K06A5.7,K06H7.6,M01E11.6,R08C7.15,T01G9.5,W02A2.6,W10C6.1,Y47G6A.12,Y54E2A.3,Y75B8A.30
polar body reabsorbed one two early emb (23)	23	NULL	set1	B0035.12,C01F6.3,C36B1.14,C36B1.3,C40H5.6,C40H5.8,D1054.14,F01F1.7,F07A11.2,F22B3.4,F56A3.4,F59E12.4,F59E12.5,H02I12.8,M106.1,T04A8.7,T06D8.8,T22D1.10,W02D9.1,W03D2.4,Y17G9B.3,Y62E10A.15,ZK328.2
sperm absent (23)	23	NULL	BOTH	B0205.3,C01F6.4,C37A2.4,C50B8.2,C52E4.12,C52E4.6,C52E4.7,F01G12.5,F10B5.7,F35D6.1,F35G12.8,F57F5.2,K01G5.2,R13F6.4,T05H10.5,T19C3.8,T23G11.3,Y32F6A.1,Y32F6A.2,Y32F6A.3,Y53C12B.2,Y54E10A.4,ZK524.1
synchronous second division early emb (23)	23	NULL	BOTH	AH6.5,C01F6.3,C08B11.1,C25A1.9,C26D10.2,C37A2.4,C38C10.4,F22B7.13,F30F8.8,F33G12.4,F54B3.3,F55H2.4,H02I12.8,H39E23.1,K07C11.2,K07F5.13,K08E7.3,M117.2,T09A5.10,Y17G9B.3,Y45F10A.2,Y62E10A.15,Y73B6BL.38
alae morphology variant (22)	22	NULL	BOTH	B0491.2,C09E8.3,C31H2.2,EGAP7.1,F11C1.6,F23H12.4,F26A3.2,F37E3.1,F45G2.5,F46C8.6,F48F7.1,F55A8.1,K12H4.8,M03F4.7,M142.2,R09B3.4,T01B7.7,T05C12.10,T07D3.7,T14B4.6,T14B4.7,ZK742.1
embryonic morphology variant (22)	22	NULL	BOTH	C04A2.3,C07G1.4,C25F6.2,C33H5.12,EEED8.7,F08B4.1,F39H11.2,F57A10.5,F59F5.2,K04D7.1,R07B1.12,T21H3.3,T21H3.5,T27C4.4,T28D9.2,W02B12.2,W02B12.3,Y105E8A.26,Y111B2A.18,Y56A3A.20,Y71F9AL.16,Y73B3A.12
gene expression level high (22)	22	NULL	BOTH	B0205.3,C12D8.10,C26D10.5,F09E5.15,F11A1.3,F11C7.5,F22E12.4,F25E2.5,F39H11.2,F41H10.7,F44A6.2,F55A8.1,K08E7.1,K08E7.2,R05D11.1,T05H10.5,T21D12.2,T26C11.7,Y48G9A.13,Y48G9A.14,Y48G9A.3,Y55D5A.5
HSN migration variant (22)	22	NULL	set2	C04A2.3,C07A12.1,C08C3.1,C08C3.7,C34F6.4,C35C5.4,F10E9.6,F28B12.2,F53B2.6,F55A8.1,F55C7.7,F57C7.3,F59G1.3,K11G9.4,M03F8.2,R06B9.6,R160.1,R53.3,T20D3.7,W08D2.1,Y34D9B.1,Y37D8A.13
hyperactive (22)	22	NULL	BOTH	C16C2.2,C16C2.3,C26C6.2,C33G3.1,F07H5.2,F10G8.3,F15D3.1,F30A10.8,F47G6.1,K01G12.10,K01G12.4,K01G12.7,K01G12.8,K02F2.6,M01D7.7,M03F4.3,R05A10.10,R13A5.3,T06D10.1,T21B6.1,Y22D7AR.13,ZK1225.12
loss of asymmetry AWC (22)	22	NULL	BOTH	B0240.3,B0350.2,C01G10.11,C02C6.2,C18F3.4,C50C3.9,F13B10.1,F13B10.3,F14F3.1,F16B3.1,F36F2.5,F42A9.2,F59A6.1,K11E8.1,R01E6.1,T02C5.5,T16H5.1,Y37E11C.1,Y38F2AL.1,Y51A2D.19,ZC84.2,ZK377.2
male mating defective (22)	22	NULL	set2	C03B8.4,C08C3.1,C18D1.1,C27D11.1,C37F5.1,C48A7.1,F18A1.2,F18C12.1,F23B2.4,F55A8.2,F56H9.5,F59G1.6,K10G6.1,R107.8,T01C2.1,Y54E10A.16,Y54E10A.2,Y71F9B.5,ZC247.3,ZK662.4,ZK678.1,ZK792.6
male ray morphology variant (22)	22	NULL	BOTH	B0361.10,B0491.2,C27A7.4,C56C10.8,F18C12.1,F23B2.4,F33H1.1,F36A4.10,F38A3.2,F38G1.1,F46E10.9,F56H1.1,F59C6.7,R13F6.4,R31.3,T24C2.1,T25F10.2,T27B1.1,Y41G9A.1,Y47D3B.10,ZC13.4,ZK1067.1
meiotic progression prophase variant (22)	22	NULL	set1	B0414.3,C05D2.5,C14C11.2,C18G1.5,C32F10.5,C48E7.3,C49C3.6,C49C3.7,C56A3.10,C56A3.9,F32H2.3,F35G12.10,F40H6.6,F59H6.3,T07D10.8,T07G12.8,T20B12.8,Y39C12A.2,Y73B6BL.9,Y75B12A.1,ZC317.7,ZK1127.4
ovulation variant (22)	22	NULL	BOTH	C03C10.3,C17H12.14,C25F6.2,C35B8.2,C36E8.5,C48D5.1,C54C6.2,F26A3.3,F26D11.11,F33D4.2,F54E7.3,K01G5.7,M03A1.1,R13F6.4,T01E8.3,T06E6.2,T11F8.3,Y113G7B.5,Y51H4A.3,Y66H1B.2,Y71G12B.11,ZK1067.1
paralyzed arrested elongation two fold (22)	22	NULL	BOTH	B0304.1,C29F9.7,C44C10.8,C47E8.7,C48A7.1,D1081.2,F14D12.2,F25B3.6,F31D5.3,F54C1.7,F54F2.1,K12F2.1,T17H7.4,T21D12.4,T27B1.2,T28B4.3,Y105E8B.1,Y73B3A.29,Y73B3A.3,ZC101.2,ZC477.9,ZK1058.2
pharyngeal pumping variant (22)	22	NULL	BOTH	B0280.4,B0457.1,B0457.16,B0457.19,C07D8.6,C14F5.3,C29F5.4,C30D11.1,C30D11.5,C32E8.10,C34H3.2,C34H3.9,C41G7.1,C50C3.9,C56G3.2,JC8.10,T02C5.5,T04D1.3,T10A3.1,Y48B6A.4,Y74C9A.3,ZK524.2
resistant to protein aggregation induced paralysis (22)	22	NULL	set1	B0547.1,C02F5.7,C10E2.2,C18B12.4,C26E6.5,C30F2.2,C52D10.7,C52D10.71,D2085.4,F08G12.4,F22E12.4,F46A9.5,F53C11.8,K08E7.7,K11D2.1,T05H10.5,Y47D7A.13,Y47D7A.14,Y47D7A.16,Y55F3AM.15,Y59A8A.1,Y6B3A.1
ventral enclosure variant (22)	22	NULL	BOTH	B0336.6,C35D10.16,F02A9.6,F12F6.3,F28D1.10,F33D11.11,F56A11.1,F57A10.5,K01G5.6,K05C4.6,K07C5.1,K08D9.3,M01B12.3,M03A1.1,R13H4.10,R13H4.4,T05C12.6,T23F2.1,T28D6.9,VF36H2L.1,W10C8.2,ZK930.3
vulva development variant (22)	22	NULL	BOTH	B0336.1,C04G2.7,C09E8.3,C23H3.1,D2045.6,F11C7.5,F17E5.1,F38E1.12,F52E10.1,F55A8.1,F57C7.3,K08B4.1,K08B4.41,K08B4.42,K08B4.43,T13C5.1,W01B6.1,W03C9.4,Y106G6E.5,Y111B2A.11,Y54G11A.10,Y82E9BR.10
actin cytoskeleton filament morphology variant (21)	21	NULL	BOTH	C25F6.11,C25F6.2,C25F6.26,F08C6.6,F12F6.3,F26D11.11,F26D11.15,F54E2.3,M01B12.3,Y105E8B.1,Y57G11C.1097,Y57G11C.226,Y57G11C.24,Y57G11C.435,Y57G11C.549,Y57G11C.673,Y57G11C.689,Y57G11C.806,Y57G11C.906,Y57G11C.T1,Y71F9AL.6
carbon dioxide avoidance variant (21)	21	NULL	set2	B0240.3,B0412.2,C02F4.2,C05D2.1,C05D2.11,C12D8.10,C29H12.3,C29H12.5,C39E6.6,F22E12.4,F29C4.1,F33H1.1,F36F2.1,F36F2.5,F55C10.1,F55C10.8,H42K12.1,K10C3.6,M02B7.3,Y55D5A.5,ZC84.2
chromosome morphology variant (21)	21	NULL	BOTH	B0365.7,C26D10.1,C29E4.3,C36A4.8,D2005.5,F08H9.1,F20D12.1,F22D6.6,F26A3.3,F26B1.3,F28B3.7,F28B3.8,K01G5.4,K04C2.10,K04C2.4,T04A11.6,W02A2.6,Y43C5A.6,ZK1128.2,ZK328.5,ZK632.8
cleavage furrow termination defective early emb (21)	21	NULL	set1	B0350.2,B0350.45,C02C6.1,C10H11.9,C14B9.4,C56G7.1,F11H8.4,F22B5.7,K04D7.1,K11D9.1,M03D4.1,T01G1.1,T12A7.7,T19A5.2,W04D2.1,W06H8.1,Y37A1B.13,Y37A1B.68,Y43F4B.6,Y57G11C.10,Y71F9AL.16
development variant (21)	21	NULL	set1	B0041.4,C06A1.5,C36B1.14,C36B1.3,C49H3.11,F01G12.15,F01G12.2,F01G12.8,F13B10.2,F36A4.7,F36H2.1,F40F8.10,F54C9.5,H06H21.10,H27M09.2,K12H4.8,T24H7.5,W09D10.2,Y17G9A.88,Y54E10A.9,ZC434.2
embryonic development variant (21)	21	NULL	BOTH	AH6.5,B0336.6,C10H11.9,C35D10.16,F22B5.1,F23H12.4,F53G12.5,F56A11.1,K03D10.1,K07C5.1,K08C7.3,M01B12.3,M01E5.5,M117.2,R13A5.5,T04B2.2,T05A6.1,T19E7.2,T22A3.8,Y56A3A.20,ZC404.8
fertility reduced (21)	21	NULL	BOTH	C02C6.1,C16D6.2,C33H5.12,D2013.5,F10B5.7,F28D1.3,F28D1.4,F28D1.5,F42A6.7,K04E7.2,M110.4,R06C1.1,T08G2.3,T10B9.1,T10B9.2,T27B1.1,W02F12.6,Y47D3A.16,Y51H7C.11,Y53C10A.12,Y66D12A.20
loss of asymmetry ASE (21)	21	NULL	BOTH	C08F8.10,C08F8.8,C18D1.1,C32C4.16,C32C4.3,C32C4.6,C37E2.4,C55B7.12,C55B7.13,F21H12.1,F27D4.2,F42A9.2,F47H4.1,F49H12.1,K03E6.1,R03C1.3,R03C1.6,R07B5.9,T12F5.4,W02D3.9,Y119C1B.8
nuclear positioning variant (21)	21	NULL	BOTH	B0273.2,C10G6.1,C43G2.12,C43G2.13,C43G2.15,C43G2.16,C43G2.17,C43G2.19,C43G2.2,C43G2.20,C43G2.21,C43G2.9,F13D12.7,F52A8.2,F54C9.8,R11A5.2,T03F6.5,T21E12.4,T26A5.9,W01A11.3,Y48G1BL.3
organism oxidative stress response hypersensitive (21)	21	NULL	BOTH	B0218.3,B0222.9,C02C2.3,C15H9.1,C29E4.7,C53B7.4,F09E5.15,F17A9.4,F18E9.2,F53F4.5,K06H7.3,K08F4.7,K09A11.3,R03G5.2,R13H8.1,R13H8.3,R13H8.5,T01C8.1,T19E7.2,W01A11.4,Y54G11A.5
pharyngeal morphology variant (21)	21	NULL	BOTH	C32F10.2,C41C4.4,C47G2.1,C49A1.4,C53A5.3,F08C6.6,F22B5.3,F26F12.7,F42E11.4,F44B9.6,F46C3.1,F54F3.1,K07A1.12,R01H2.6,T20B3.2,Y102A5C.18,Y119D3B.15,Y48A6C.5,Y74C9A.3,ZK418.4,ZK721.2
slow embryonic development (21)	21	NULL	BOTH	C08B6.9,C15H11.9,C17E4.5,C34B2.8,C54G4.8,D2013.5,F26F4.10,F36A2.7,F45C12.7,F52C9.7,F55F8.5,M03F8.2,T01C3.7,T04A8.6,T23B12.7,T24C4.1,T26A8.4,W01B11.3,W07E6.1,Y92H12BR.8,ZC434.4
spindle assembly defective early emb (21)	21	NULL	set1	C47B2.3,D1007.2,F10E9.11,F10E9.8,F22B5.7,F26E4.1,F26E4.8,F32H2.3,F35B12.5,F39B2.10,F56A3.4,F58A4.8,F59E12.2,H04J21.3,K07C11.2,T06G6.15,T06G6.9,Y39G10AR.10,Y39G10AR.12,Y45F10D.9,Y69A2AR.30
twitcher (21)	21	NULL	BOTH	Y105E8B.1,ZK617.1,ZK617.10,ZK617.11,ZK617.12,ZK617.13,ZK617.14,ZK617.15,ZK617.16,ZK617.17,ZK617.19,ZK617.20,ZK617.21,ZK617.22,ZK617.23,ZK617.24,ZK617.25,ZK617.5,ZK617.6,ZK617.7,ZK617.9
21U RNA expression variant (20)	20	NULL	set2	C18E3.7,D2030.6,F02A9.6,F10B5.7,F20D12.1,F26A3.3,F26A3.8,F31E3.5,F35D6.1,F56A6.1,F56A6.4,K08H10.7,K12B6.1,K12H4.8,M01G12.12,R09A1.1,T07A9.5,Y110A7A.18,Y113G7B.5,ZK1098.8
Aba ABp division axis defective early emb (20)	20	NULL	set1	AH6.5,C01F6.3,C38C10.4,C39E9.13,C50F2.3,F22B7.13,F26B1.3,F35G12.8,F55H2.4,F58A4.4,H02I12.8,H31G24.4,K05C4.6,K08E7.3,T01G9.5,T24C4.5,Y17G9B.3,Y43E12A.1,Y62E10A.15,ZC168.4
cytokinesis defective early emb (20)	20	NULL	set1	C02C6.1,C07A9.16,C07A9.3,C27A2.3,C28H8.12,C47B2.4,F20G4.3,F26B1.3,F30H5.1,F53A2.4,F53G12.1,F57B10.12,M03D4.1,PAR2.4,R09B3.4,T01G9.5,T19E10.1,T23G11.2,T24D1.1,Y47G6A.12
dauer defective (20)	20	NULL	set2	C02H7.1,C04C3.5,C36B7.7,C36B7.9,C43C3.3,CBG08108,CBG18291,F11A1.3,F18C12.1,F23B2.4,F25E2.5,F31F6.5,F46F6.4,F54C1.5,M04C9.5,R13H8.1,T07A9.6,T07F10.4,W01G7.1,ZK520.3
EMS anterior extension fails early emb (20)	20	NULL	set1	AH6.5,C01F6.3,C03C10.3,C08B11.1,C26D10.1,C26D10.2,C27A2.3,C29A12.3,C37A2.4,C39E9.13,F31E3.3,F49E11.1,H02I12.8,K05C4.6,K07F5.13,T22F3.3,Y17G9B.3,Y45F10A.2,Y62E10A.15,Y73B6BL.38
kinker (20)	20	NULL	BOTH	C09G12.1,C26C6.3,C32H11.7,C46F4.1,C50H2.2,F16B3.1,F27D9.1,F28C1.2,F55D12.4,JC8.10,R07D5.1,T02C5.5,T04D1.3,T05A1.1,W05H7.2,Y38F2AL.6,Y42G9A.1,Y47H10A.6,Y51H1A.4,Y95D11A.2
lineage variant (20)	20	NULL	BOTH	AC7.11,AC7.15,AC7.18,AC7.2,AC7.22,AC7.29,AC7.33,AC7.4,AC7.6,AC7.65,AC7.70,AC7.80,AC7.83,C08C3.1,C47C12.3,C47C12.9,F15C11.1,F53B2.6,T23G4.1,T23G7.1
organism heat response variant (20)	20	NULL	BOTH	B0261.2,B0261.5,B0261.6,C40H5.5,C49H3.1,F36A2.6,F53A3.3,K08E7.1,K08E7.2,M110.4,R04A9.4,R13A5.8,T26C12.4,Y113G7A.6,Y47D3A.16,Y48B6A.4,Y54H5A.4,Y55D5A.5,Y71A12B.1,ZC84.2
pharynx unattached (20)	20	NULL	BOTH	C10C6.5,C23H3.3,C23H3.4,C32F10.2,C53A5.3,F21H11.3,F26F12.7,F44B9.6,F54F3.1,F55A8.1,K07A1.12,M03F8.2,R01H2.6,R08C7.3,VC5.4,Y111B2A.20,Y111B2A.22,Y80D3A.2,Y80D3A.3,ZK418.4
polar body extrusion defective early emb (20)	20	NULL	BOTH	B0280.5,C07G2.1,C17G10.4,C25G4.5,CTEL54X.1,F09C3.1,F29D11.2,F30H5.1,F56C9.1,K04D7.1,K06A5.2,K06A5.7,M03D4.1,T01B11.3,T05G5.3,T21E12.4,T23G11.2,T25G3.2,W02G9.2,Y39A1B.3
protein degradation variant (20)	20	NULL	BOTH	B0205.3,C02C6.1,C06A6.3,C09G12.19,C09G12.9,C09G9.6,CD4.4,F10B5.6,F22E12.4,F26H9.6,K07G5.2,M18.5,R10E12.1,T05H10.5,T20G5.1,Y87G2A.10,ZK520.4,ZK970.11,ZK970.2,ZK970.3
spindle elongation integrity defective early emb (20)	20	NULL	set1	C08F8.1,C08F8.13,C13F10.2,C25A1.9,C38C10.4,F16A11.3,F16D3.4,F22B7.13,F22D6.6,F23B12.8,F36A4.7,F44A2.3,F49E11.1,K04D7.1,K11D9.1,M04C9.9,W03A5.4,Y39G10AR.12,Y79H2A.11,ZK858.4
cell polarity variant (19)	19	NULL	BOTH	B0336.1,C09G12.8,C09G9.6,C25F6.2,C53A5.3,F15A2.6,F15B9.7,F26D11.11,F26D11.15,F38A5.13,F41C6.1,F49E11.1,F54G8.3,F59G1.3,R06B9.6,R160.1,W06F12.1,W06F12.4,Y57G11C.13
egg laying phentolamine resistant (19)	19	NULL	set2	C04G2.7,C08C3.1,C23H3.1,C30A5.7,F10G7.3,F11C3.3,F16B3.1,F23B12.9,F38G1.2,F45E10.1,F52E10.1,F58A3.2,M01D7.7,R07A4.1,T22B7.1,W03C9.4,W09C5.2,Y37A1B.11,Y54G11A.10
embryonic terminal arrest variable emb (19)	19	NULL	set1	B0511.9,C07E3.1,C09D4.5,C37H5.8,F25H2.4,F37E3.1,F39B2.6,F39H11.2,F43G9.1,F46F11.5,F52B5.6,H28O16.1,K07A12.3,K07A12.5,T08B2.9,T09B4.9,T10E9.7,Y105E8A.16,ZC434.2
evoked postsynaptic current variant (19)	19	NULL	set2	C02E11.1,C06E1.4,C29F5.4,C35C5.5,F12D9.1,F21F3.5,F25G6.3,F31E8.2,F56A8.7,JC8.10,K11E8.1,R186.13,R186.5,T05F1.1,T20G5.6,T21C12.1,T25F10.2,ZK512.6,ZK524.2
hermaphrodite self sterile (19)	19	NULL	set2	AC3.10,C04H5.6,C17D12.6,CBG11663,EEED8.5,F10B5.7,F43G9.15,F43G9.6,F47G6.4,F48C1.7,F53G12.6,F59E10.2,K03H1.2,M106.5,T02E1.1,T07A9.5,T23G11.3,Y54E10A.4,ZK524.1
L1 lethal (19)	19	NULL	BOTH	C02C6.1,C10G8.6,C42D8.13,C42D8.8,E04A4.4,F29G9.3,F42A9.2,F59G1.1,K08B4.1,R08C7.3,R107.8,T06C12.10,VC5.4,W05E10.3,W05E10.8,Y105E8A.9,Y111B2A.20,Y111B2A.22,Y73C8B.4
meiotic progression during oogenesis variant (19)	19	NULL	BOTH	B0273.2,C34G6.7,D2005.5,F10C2.10,F10C2.3,F10C5.1,F32E10.4,F43C1.2,F54C9.8,F57F5.5,M110.5,R107.6,T06E4.1,T23G11.3,T28F12.3,Y48G1BL.3,Y66D12A.17,ZK1055.1,ZK856.1
morphology variant (19)	19	NULL	BOTH	C52D10.7,C52D10.9,F13A7.9,F29B9.5,F29B9.6,F33D11.11,F36H2.1,F38A5.13,F45H11.2,H06H21.10,K12C11.2,R09B3.4,T24H7.5,W09D10.2,Y105C5B.13,Y11D7A.12,Y17G9A.88,Y47D7A.1,Y87G2A.9
pace of P lineage defective early emb (19)	19	NULL	set1	C39E9.13,C41C4.8,F08B4.5,F19B6.2,F31E3.3,F33G12.4,F33H2.5,F41E6.4,F44B9.7,F44B9.8,F58A4.4,R01H10.1,T04A8.7,T24C4.5,Y113G7B.24,Y41C4A.10,ZK637.20,ZK637.8,ZK742.1
rays fused (19)	19	NULL	BOTH	C04A2.1,C04A2.14,C04A2.3,C04A2.9,C32D5.2,C37A2.4,F02E9.4,F35G12.6,K07A1.11,K07A1.12,R13F6.9,T05A10.1,T27F2.4,Y54E10A.16,Y54E10A.2,Y54E10A.24,Y71F9B.10,Y71G12B.20,ZK370.2
sperm morphology variant (19)	19	NULL	BOTH	C16A3.3,C47E8.11,C47E8.15,C47E8.6,C56A3.1,C56A3.12,C56A3.13,E02H1.1,F10B5.7,F26E4.12,F26E4.7,F55A12.8,F55F8.5,R02D3.3,T07A9.5,W02B12.2,W02B12.3,Y66D12A.17,ZK430.1
spindle position defective early emb (19)	19	NULL	BOTH	C36E8.5,F21C3.5,F22B5.7,F22B7.13,F22D6.6,F58B6.3,M03D4.1,R07G3.1,R09B3.4,T19E10.1,T24H10.6,Y110A7A.11,Y110A7A.14,Y110A7A.17,Y49E10.1,Y51H4A.3,Y79H2A.11,ZK177.6,ZK858.4
accumulated germline cell corpses (18)	18	NULL	BOTH	B0303.9,B0414.5,C04G2.7,C05D11.2,C05D11.3,C07H6.5,C35D10.9,F31A9.3,F32A6.3,F53F10.4,F56A3.4,K06B9.5,K08D9.3,R06F6.2,T07C4.8,T08G5.5,W06B4.3,Y18D10A.17
dauer body morphology variant (18)	18	NULL	set1	C32D5.9,C47G2.1,C47G2.15,CTEL7X.2,CTEL7X.3,F22B5.3,F41E6.13,M7.5,R07E3.3,T19E7.24,T19E7.3,T26C11.2,Y41C4A.8,Y60A3A.1,Y75B7AL.6,Y75B7AL.7,Y75B7AL.8,Y75B8A.50
embryonic polarity variant (18)	18	NULL	BOTH	B0511.9,F10C5.1,F25B5.4,F32H2.3,F32H2.5,F56A3.4,F58B6.3,H02I12.8,H39E23.1,K10D2.6,M117.2,R07G3.1,T19E10.1,T23G11.2,Y47G6A.12,Y51H4A.3,ZK1010.1,ZK177.6
endocytic transport variant (18)	18	NULL	BOTH	C02C6.1,C06A6.3,C07G1.5,C09G12.19,C09G12.9,C56A3.7,F10F2.1,F26H9.6,F41H10.11,F53F10.4,F53G12.1,T03D8.1,T11F8.3,T20G5.1,W03C9.3,W04G5.2,W06H8.1,Y34D9A.10
levamisole resistant (18)	18	NULL	BOTH	B0348.4,B0457.1,C02E11.1,C18H9.7,C35C5.5,F09E8.7,F21F3.5,F33D4.2,M03B6.4,T05F1.1,T07A5.2,T07H6.5,T08G11.5,T21H8.1,Y105E8A.7,Y105E8B.1,Y110A7A.3,ZK617.1
level of transgene expression variant (18)	18	NULL	BOTH	B0218.3,C12C8.3,C41C4.4,C52E12.2,F13B10.1,F13B10.3,F13D11.2,F14F3.1,F14F3.11,F47F6.1,F47F6.14,F59A6.1,F59G1.3,R03G5.2,R05D3.7,R160.1,R74.3,Y47D3B.7
meiotic chromosome segregation variant (18)	18	NULL	BOTH	B0207.4,B0280.5,C06A8.5,C07G2.1,C27A2.3,C29E4.2,CTEL54X.1,D2005.5,F08H9.1,F20D12.1,F22D6.6,F26A3.3,F55C5.4,K04D7.1,R05D3.7,T25G3.2,T27F2.3,ZK381.1
mitochondrial membrane potential reduced (18)	18	NULL	set1	C06E1.10,C32H11.5,C39F7.2,C53A5.1,D1054.8,E04F6.3,F35C8.6,F35D2.11,F35D2.3,F40F8.11,F45H10.4,F59B8.2,R04A9.4,T05G5.10,T21D12.4,Y55D5A.5,Y57A10A.20,ZC395.2
multiple alae (18)	18	NULL	set1	C24B5.3,C37C3.4,C41D7.2,C45B2.7,F09D12.1,F26F12.1,F41E6.2,F46B3.5,M110.11,T01B10.1,T05C12.10,W04A8.7,W06B11.4,Y18D10A.7,ZK1037.10,ZK1193.1,ZK1290.12,ZK678.5
neuronal cell fate specification variant (18)	18	NULL	BOTH	C08F8.10,C08F8.8,C18A3.8,C40H5.5,C41G7.5,C55B7.12,C55B7.13,F27D4.2,F55B12.3,K01B6.1,T01G9.6,T08H4.3,T12F5.4,T18D3.2,T24B8.6,W02D3.9,Y71F9B.5,ZC247.3
organism electrophilic stress hypersensitive (18)	18	NULL	set1	F11G11.1,F11G11.2,F11G11.3,F35E8.8,F37B1.1,F37B1.2,F37B1.3,F37B1.4,F37B1.7,F56A4.3,K08F4.11,R03D7.6,R107.7,R13D7.11,R13D7.7,T26C5.1,Y45G12C.2,Y53F4B.33
phasmid socket absent (18)	18	NULL	BOTH	C04A2.3,C18E3.2,C26C6.1,C40H5.8,C56C10.8,F01G4.1,F31E3.1,F39D8.2,F39H11.3,JC8.6,K03B8.4,K03E5.3,R07E5.3,W06F12.1,Y113G7B.23,Y119C1B.8,Y71F9B.5,ZK1128.5
rays missing (18)	18	NULL	BOTH	B0361.10,B0414.2,C04A2.1,C04A2.14,C04A2.3,C04A2.9,C08B11.10,C08B11.2,C37A2.4,C45G3.1,C53A5.3,F08F8.8,K07A1.11,K07A1.12,R12B2.1,T14F9.5,Y57E12AL.5,ZK637.7
sodium chloride chemotaxis defective (18)	18	NULL	set2	C27A7.4,C42D8.13,C42D8.8,C44C1.3,C55B7.12,F18C12.1,F31F6.5,F33H1.1,F36F2.1,F36F2.5,F42G9.9,F55A8.2,F56H1.1,F59C6.7,M02B7.3,R31.3,T27B1.1,ZC84.2
spindle orientation variant (18)	18	NULL	BOTH	C28H8.12,C36E8.4,C36E8.5,C36E8.9,C47B2.3,F22B5.7,F26E4.10,F26E4.8,F38A5.13,F43G9.11,F43G9.14,F43G9.19,F53G12.1,F54E7.3,F57B10.12,K01G5.7,K01G5.8,ZK909.4
three fold arrest (18)	18	NULL	BOTH	C06A5.7,C28A5.12,C28A5.4,F10C1.15,F10C1.2,Y57G11C.1086,Y57G11C.1097,Y57G11C.226,Y57G11C.24,Y57G11C.435,Y57G11C.545,Y57G11C.549,Y57G11C.673,Y57G11C.689,Y57G11C.755,Y57G11C.806,Y57G11C.906,Y57G11C.T1
unfertilized oocytes laid (18)	18	NULL	BOTH	AC3.10,C17D12.6,C33H5.12,EEED8.7,F28D9.1,F43G9.15,F43G9.6,F47G6.4,F48C1.7,F53G12.6,M03A1.1,T02E1.1,T28D9.2,W02B12.2,W02B12.3,Y111B2A.18,Y54E10A.4,ZK524.1
alae variant (17)	17	NULL	BOTH	B0041.2,C12C8.3,C42D8.15,C42D8.5,C42D8.8,E04D5.3,F13D11.2,F46F2.2,F47F6.1,F47F6.14,K12H4.8,R12B2.1,T05A6.1,T05C12.10,T22A3.5,Y49E10.11,Y75B8A.22
ammonium chloride chemotaxis defective (17)	17	NULL	set2	C02H7.1,C04C3.5,C27H5.7,C43C3.3,C55B7.12,F36F2.1,F36F2.5,F38G1.1,F46A9.6,F46F6.4,F54C1.5,M02B7.3,M04C9.5,R31.3,T27B1.1,ZC84.2,ZK520.3
annulae morphology variant (17)	17	NULL	BOTH	B0491.2,C01B12.1,C31H2.2,EGAP7.1,F11C1.6,F23H12.4,F45G2.5,F46C8.6,F53G12.3,F56C11.1,M03F4.7,M142.2,T01B7.7,T14B4.6,T14B4.7,ZC328.1,ZK1098.5
cell stress response variant (17)	17	NULL	BOTH	B0218.3,B0365.7,B0545.1,C36A4.8,F13B10.1,F13B10.3,F29B9.6,F59A6.1,K02B9.4,K04C2.10,K04C2.4,K08A8.1,K09A9.1,R03G5.2,W06D4.6,Y116A8C.13,Y43C5A.6
drug response variant (17)	17	NULL	BOTH	B0348.4,C09G12.8,C18A3.6,C35C5.4,C43E11.2,D1037.3,F28C1.2,F54G8.3,F55C7.7,JC8.10,M01D7.7,R03G5.2,T01C8.1,T03F6.5,Y37D8A.23,Y55D5A.5,ZC504.4
isothermal tracking behavior variant (17)	17	NULL	set2	B0496.5,B0545.1,C05E11.1,C06G3.2,C29E6.2,C40C9.5,D2092.5,F13G3.5,F36H9.6,F43D9.4,F43D9.8,F46H6.2,R03G5.5,T05F1.10,T19C3.8,Y46H3A.2,Y54E2A.1
mitotic chromosome segregation variant (17)	17	NULL	BOTH	B0207.4,C07A9.16,C07A9.3,C09G4.3,C27A2.3,C29E4.2,D2005.5,F20D12.1,F22D6.6,F26A3.3,F55C5.4,R107.6,T05E11.3,T06E4.1,T27F2.3,ZK1055.1,ZK1127.7
muscle attachment variant (17)	17	NULL	BOTH	K07D8.1,K08E5.3,R13F6.4,Y57G11C.1086,Y57G11C.1097,Y57G11C.226,Y57G11C.24,Y57G11C.435,Y57G11C.545,Y57G11C.549,Y57G11C.673,Y57G11C.689,Y57G11C.755,Y57G11C.806,Y57G11C.906,Y57G11C.T1,ZK721.2
odorant positive chemotaxis defective (17)	17	NULL	set2	B0240.3,C02F4.2,C27A7.4,C34D1.3,C37E2.4,F14D12.4,F18C12.1,F23B2.4,F36F2.5,F38G1.1,F59C6.7,M02B7.3,R01E6.1,R31.3,T27B1.1,Y41G9A.1,ZC84.2
organism oxidative stress resistant (17)	17	NULL	BOTH	C03H5.3,C06B3.3,C10H11.9,D1022.7,D2030.9,F16H11.3,F36F2.3,F46F11.4,F53A2.6,F53H1.3,K08E7.1,K08E7.2,T12E12.1,W02D3.5,Y17G7B.7,Y57A10A.30,ZK809.4
osmotic avoidance defective (17)	17	NULL	BOTH	B0212.5,B0280.12,C04C3.5,C34D1.3,C40C9.5,F18C12.1,F23B2.4,F31F6.5,F46F6.4,F54C1.5,F59C6.7,M02B7.3,R31.3,T27B1.1,W02B3.2,Y41G9A.1,Y75B8A.12
P0 spindle rotation delayed early emb (17)	17	NULL	set1	C01F6.3,C08B11.1,C26D10.1,C35D10.13,C45G3.1,F09G2.4,F33G12.4,F35G12.8,F55H2.4,H02I12.8,K08E7.3,R06F6.1,T06D8.8,Y17G9B.3,Y23H5A.3,Y62E10A.15,ZK1127.5
pronucleus centrosomes defective early emb (17)	17	NULL	BOTH	B0280.5,C06G3.2,C07G2.1,C27A2.3,C29E4.3,C38C10.4,C39E9.14,F22B7.13,K01G5.4,K10D2.6,T09A5.10,T21E12.4,T23G11.2,T25G3.2,Y41D4B.19,Y66D12A.17,ZK328.5
somatic gonad development variant (17)	17	NULL	BOTH	C37A2.4,C53A5.3,F18H3.5,F29F11.19,F29F11.5,K01G5.2,K04D7.5,R03C1.3,R03C1.6,T05A6.1,T05A6.2,T05C12.6,T23D8.1,T23G7.1,Y102A5C.18,Y38F1A.5,ZK637.7
terminal arrest variable (17)	17	NULL	BOTH	C09D4.5,F25H2.4,F37E3.1,F39B2.6,F43G9.1,F46F11.5,F52B5.6,H28O16.1,K02D10.5,K07A12.3,K07A12.5,T08B2.9,T09B4.9,T10E9.7,Y105E8A.19,ZC434.2,ZK1151.1
thrashing reduced (17)	17	NULL	BOTH	C09G12.8,C18A3.6,C35C5.4,C41C4.4,C48D1.3,F27D9.1,F42E11.4,F43E2.8,F54E2.3,F54G8.3,F55C7.7,M03B6.4,T21C12.1,T21H8.1,Y37D8A.23,ZC504.4,ZK524.2
antibody subcellular localization variant (16)	16	NULL	BOTH	B0207.4,B0496.3,C28H8.12,F08H9.1,F22B5.7,F28B3.7,F57C9.5,K04D7.1,K07C5.1,M03D4.1,T26E3.3,VF36H2L.1,Y18D10A.17,Y37D8A.1,Y39G10AR.13,Y71F9AL.6
cell fate specification variant (16)	16	NULL	BOTH	B0336.1,C04E7.2,C23H3.4,C50E10.4,F11C1.6,F49H12.1,K01B6.1,K01B6.4,K01B6.8,M05B5.5,R07B5.9,R107.8,R53.3,W06F12.1,W10C8.2,ZK154.7
frequency body bend reduced (16)	16	NULL	BOTH	C10C6.2,C15B12.5,C24A8.4,C37H5.8,F15A8.5,F15C11.2,F56A8.7,F59D12.1,M03B6.4,M03F4.7,T01C8.1,T02E9.1,T02E9.22,T02E9.8,T21H8.1,Y59A8B.14
germ cell hypersensitive ionizing radiation (16)	16	NULL	BOTH	B0393.6,C01B7.6,C12D8.10,C32D5.11,E03A3.2,F26E4.11,F28H6.1,F52B5.5,F54G8.4,M79.1,R13H8.1,T02C12.4,Y67D8C.5,Y7A9C.1,ZK1005.1,ZK1005.2
lipid composition variant (16)	16	NULL	BOTH	E04F6.3,F10D2.9,F11E6.5,F41H10.13,F41H10.15,F41H10.7,F56H11.4,H10E21.3,K04E7.2,M03A8.1,T13C5.1,T21D12.3,VZK822L.1,W06D12.3,W06D12.8,Y55D5A.5
maternal effect sterile (16)	16	NULL	BOTH	C09G4.5,C15H11.5,C26E6.9,F54C1.3,F54E7.3,F54F7.5,F58B6.3,K02B9.1,K08F4.14,K08F4.2,M117.2,R06A4.7,Y2H9A.1,Y37D8A.9,Y59A8B.14,Y65B4BL.2
mitochondrial metabolism variant (16)	16	NULL	BOTH	C06G3.11,C15H9.1,C24A11.9,C35D10.4,F57B9.4,K07B1.2,T03F1.2,W09C5.8,W09C5.9,Y37D8A.14,Y57G11C.11,Y66D12A.22,ZC395.2,ZK1248.14,ZK652.10,ZK652.9
muscle excess (16)	16	NULL	BOTH	AH6.5,C38D4.11,C38D4.6,F38E1.7,F53G12.5,T19E7.1,T19E7.2,T19E7.26,T19E7.27,T23G7.1,W02H5.13,W02H5.14,W02H5.7,W03C9.7,ZC404.8,ZC434.6
no pharynx (16)	16	NULL	BOTH	B0336.1,C38D4.6,F02A9.6,F38E1.7,K04C2.6,R08C7.3,T19E7.2,T24D3.1,VC5.4,W03C9.7,W06F12.1,W10C8.2,Y111B2A.20,Y111B2A.22,Y49E10.14,ZC404.8
organism UV hypersensitive (16)	16	NULL	BOTH	C07H6.6,C08B11.2,C26C6.1,C47D12.8,F01G4.1,F37A4.8,F41E6.4,F49E11.9,F53A3.2,F57B10.6,F57B10.7,K07G5.2,R06C1.1,R07E5.3,R09B3.4,R09B3.5
protein expression ectopic (16)	16	NULL	BOTH	B0273.2,B0365.3,C03C11.2,C37A2.4,C50C3.7,F02A9.6,F38A5.13,F54C9.8,K12C11.1,K12C11.2,M03A1.1,R107.8,T23G11.3,Y48G1BL.3,Y54E2A.3,ZK909.4
spermatogenesis variant (16)	16	NULL	BOTH	B0205.11,B0205.3,B0240.2,C56C10.1,F21H12.5,F35D6.1,F53A2.6,H12I13.4,K10G9.3,T05H10.5,W02B12.2,W02B12.3,Y54E5A.2,Y57A10A.30,Y57E12AL.5,Y66D12A.20
cuticle morphology variant (15)	15	NULL	BOTH	F23H12.4,F27C1.8,F30B5.1,F46C8.6,F52E1.12,F53G12.11,F53G12.3,F56C11.1,T05C12.10,T05E11.5,Y111B2A.15,Y113G7A.2,Y11D7A.16,ZC328.1,ZC84.2
engulfment variant (15)	15	NULL	BOTH	B0336.6,C02C6.1,C02F4.1,C09G12.8,C35D10.16,C48B4.4,F08F1.5,F53F10.4,F56D2.7,K03D3.10,K07C5.1,M01B12.3,Y106G6E.5,Y41D4B.13,Y47H9C.4
gastrulation variant (15)	15	NULL	BOTH	F39H11.2,F54C4.2,H25P06.2,K01G5.6,K08E4.1,M04D5.4,T05H4.14,T19E7.2,T21H3.3,T21H3.5,W10C8.2,Y105E8A.26,Y18D10A.13,Y71F9AL.16,Y73B3A.12
hypersensitive to protein aggregation induced paralysis (15)	15	NULL	set1	C17H11.6,D2045.6,F25B5.4,F35D6.1,F36A2.13,F45H11.2,F46A9.5,K04G11.4,K12C11.2,R10E11.1,T09B4.10,T14G10.10,T14G10.6,ZK287.5,ZK520.4
long defecation cycle (15)	15	NULL	BOTH	B0495.4,C02C6.1,C07H6.6,C33B4.3,C39D10.10,C39D10.12,F33D4.2,F44C4.4,F46E10.8,F59G1.7,M03F4.7,VF13D12L.1,Y54G9A.3,ZC395.2,ZK370.3
male fertility reduced (15)	15	NULL	BOTH	C06H2.4,C06H2.7,C07H6.5,C25E10.9,C30A5.7,D1086.4,D2030.6,F14F3.1,F15G9.4,F18C12.1,F28B3.7,F38G1.1,T04A11.6,T07G12.12,ZK381.1
muscle detached (15)	15	NULL	BOTH	C04A2.3,C09B8.7,C45B2.10,F10C1.2,F10E7.4,F27E5.2,F52E10.5,H19N07.2,R31.1,T05E11.5,W03G1.6,W10G6.3,Y38A10A.5,Y67D8C.5,ZC101.2
muscle missing (15)	15	NULL	BOTH	C38D4.11,C38D4.6,K04C2.6,K08B4.1,R10E11.1,T19E7.1,T19E7.2,T19E7.26,T19E7.27,T24D3.1,W02H5.13,W02H5.14,W02H5.7,W06F12.1,Y73C8B.4
struts variant (15)	15	NULL	BOTH	B0491.2,C01B12.1,C31H2.2,EGAP7.1,F11C1.6,F23H12.4,F46C8.6,F52E1.12,F53G12.11,F53G12.3,F56C11.1,T14B4.6,T14B4.7,Y113G7A.2,Y11D7A.16
tail morphology variant (15)	15	NULL	BOTH	C15F1.3,C28A5.12,C28A5.4,D2085.1,F11C1.6,F20D12.5,F29B9.5,F29B9.6,K08F8.6,LLC1.1,R09B3.4,T07C4.6,Y47D3A.6,Y71F9B.5,Y87G2A.9
axon morphology variant (14)	14	NULL	BOTH	C02B8.4,C17D12.2,C52E12.2,F16B3.1,F26E4.8,F28D1.10,K11E8.1,R03G5.2,T03D8.5,W02B9.1,Y18D10A.5,Y34B4A.3,Y37D8A.23,ZK524.2
body morphology variant (14)	14	NULL	BOTH	C07G1.5,C09E8.3,C26D10.5,C33H5.12,C44C10.8,F10E7.4,F41H10.11,F42E11.4,F42G8.6,F54F2.1,R13H4.4,T03G6.2,T20B3.2,ZK721.2
chloride chemotaxis defective (14)	14	NULL	set2	B0024.6,C55B7.12,F14D12.4,F14F3.1,F18C12.1,F23B2.4,F31F6.5,F36F2.1,F36F2.5,F38G1.1,R07D5.1,T03D8.5,T07H8.4,ZC84.2
endoderm absent (14)	14	NULL	set1	B0336.1,C03C10.1,F45E4.2,T19E7.2,T23D8.9,W10C8.14,W10C8.2,Y49E10.14,ZK617.1,ZK742.1,ZK742.3,ZK742.4,ZK742.6,ZK742.8
integrity of membranous organelles defective early emb (14)	14	NULL	set1	C03C10.1,C10C6.6,C30F8.2,C45G9.5,F18C12.2,H15N14.2,T07C4.8,T20G5.1,T23G7.4,W03C9.3,W08E3.1,Y37D8A.10,Y53C12A.1,ZK1098.5
kinetochore organization variant (14)	14	NULL	set1	C02F5.1,D2005.5,F20D12.1,F22D6.6,F26A3.3,F58A4.15,F58A4.3,F58A4.8,R12B2.4,T03F1.9,T06E4.1,T10B5.6,Y43F4B.6,ZK1055.1
lipid depleted (14)	14	NULL	BOTH	C48E7.3,C56A3.7,F26E4.14,F26E4.16,F26E4.9,K08F11.6,K09H9.6,M04F3.2,R10H10.1,R13A5.12,T21C9.5,Y47D3B.7,Y47G6A.23,Y48C3A.7
meiotic spindle positioning defective (14)	14	NULL	set1	C10H11.10,C18C4.10,C26C6.2,C38C10.4,C45G3.1,F22B7.13,M7.2,R05D3.7,T09A5.10,T21H3.3,Y53F4B.40,Y73B3A.12,Y95B8A.5,ZC262.7
P0 spindle rotation failure early emb (14)	14	NULL	set1	C03C10.3,C08B11.1,C08B6.9,C30C11.2,C32E8.8,F09G2.4,F11A10.8,F38E1.7,F49E11.1,F55H2.4,K07F5.13,K08E7.3,T10B5.6,ZK1127.5
pathogen induced gene expression variant (14)	14	NULL	BOTH	B0218.3,C33D3.1,F13B10.1,F13B10.3,F22D3.1,F39H11.2,F55A8.1,F59A6.1,K02F3.4,R03G5.2,T12D8.1,W10D5.3,Y53C10A.12,ZK1193.5
pseudocleavage absent early emb (14)	14	NULL	BOTH	C01F6.3,C08B11.1,C25A1.9,C26D10.2,C27H6.2,C37A2.4,F30H5.1,F32H2.3,H02I12.8,K08E3.6,T23G11.2,Y17G9B.3,Y62E10A.15,ZK1127.5
sperm pseudopod variant (14)	14	NULL	BOTH	B0496.3,C04F6.4,C07H6.5,C09D1.1,C38C3.5,F07A5.7,F08B6.4,F11C3.3,F30H5.1,F43G9.15,F43G9.6,H14N18.1,ZC101.2,ZK617.1
touch resistant (14)	14	NULL	BOTH	C30A5.7,C44B11.3,C50H2.3,E03G2.3,F01D4.6,F14D12.4,F15A8.5,F16F9.5,F18C12.1,F46A9.6,T01C8.7,T07H8.4,W02D3.3,ZK154.3
unfolded protein response variant (14)	14	NULL	BOTH	C06A1.1,C37H5.8,C41C4.4,C41C4.8,F25D7.1,R151.6,R151.7,R74.3,Y22D7AL.5,Y32F6B.3,Y32F6B.5,Y38A10A.5,Y47G6A.10,ZC376.7
uptake of yolk defective (14)	14	NULL	BOTH	B0273.2,B0336.6,C02C6.1,F28D1.10,F53A2.8,F54C9.8,F56A11.1,F58G6.1,R06C1.3,R07G3.1,T11F8.3,T20G5.1,Y48G1BL.3,Y67D8C.10
vulva cell fate specification variant (14)	14	NULL	BOTH	C53A5.3,F11C7.5,F31E3.1,F31E3.2,F31E3.8,F48F7.1,K01G5.2,K08D9.3,R107.8,W09G12.3,W09G12.4,Y102A5C.18,Y73C8B.4,ZK1067.1
ABa ABp EMS synchronous division early emb (13)	13	NULL	set1	C01F6.3,C26D10.2,C28C12.2,C37A2.4,C38C10.4,F22B7.13,F35G12.8,H02I12.8,T01G9.5,Y17G9B.3,Y45F10A.2,Y62E10A.15,Y73B6BL.38
apoptosis reduced (13)	13	NULL	set1	B0393.6,C01B7.6,C32D5.11,C35D10.9,C48D1.2,C55B7.1,F23B12.9,F26E4.11,F54G8.4,M79.1,T21G5.3,Y67D8C.5,Y7A9C.1
body wall muscle morphology variant (13)	13	NULL	BOTH	C38C3.5,F07A5.7,F11C3.3,F30H5.1,K10G9.3,R06C7.10,R07G3.1,T07C4.2,T18D3.4,Y105E8B.1,Y105E8B.14,Y51H4A.3,ZK1058.2
cuticle fragile (13)	13	NULL	set2	C32D5.2,F55A11.5,H04M03.38,H04M03.4,H04M03.70,JC8.12,K08D12.5,M02B1.1,R03H4.6,T22B11.2,T23F2.1,ZK1025.7,ZK678.8
E lineage variant (13)	13	NULL	BOTH	C03C10.1,C09G9.6,F02A9.6,F38E1.7,F39H11.2,F58E10.2,F58E10.5,H25P06.2,K06A5.7,K08B4.1,M04D5.4,W02D3.9,W06F12.1
feminization of germline (13)	13	NULL	BOTH	B0205.3,C01F6.4,C03C11.2,C15F1.3,C31H1.8,C56C10.1,CBG13188,T05H10.5,T07F8.3,T23G11.3,Y54E10A.4,Y54E10A.9,Y71H2AM.19
gametogenesis variant (13)	13	NULL	BOTH	B0464.5,C03C10.3,C06H2.4,C06H2.7,C36E8.5,C54C6.2,D2005.5,D2030.6,F32E10.4,H16O14.1,K01G5.7,R166.4,T06E6.2
gonad arm morphology variant (13)	13	NULL	BOTH	C02F4.1,C03H5.2,C09G12.8,C15F1.3,C26C6.1,C44C10.8,F29F11.19,F29F11.5,F57B1.2,K04D7.1,M05B5.5,T05C12.6,Y106G6E.5
gut granule biogenesis reduced (13)	13	NULL	BOTH	B0025.1,C05D11.2,C05D11.3,C34G6.4,F07C3.4,F32A6.3,F53H8.1,F59F5.2,M117.2,R07B1.12,R11A5.1,Y111B2A.20,Y49E10.11
head morphology variant (13)	13	NULL	BOTH	C23H3.3,C23H3.4,F11C7.5,F14F3.1,F18C5.2,K08F8.6,M03A1.1,R31.1,T01E8.2,W01B6.1,W05E10.16,W05E10.3,Y37E11AR.6
multiple anchor cells (13)	13	NULL	BOTH	3R5.2,C08C3.3,F13B10.1,F13B10.3,K04G11.2,K04G11.8,K08E3.8,M05B5.5,R107.8,R53.3,T23D8.9,Y73C8B.4,ZK154.7
muscle arm development defective (13)	13	NULL	set2	C38C3.5,C39F7.2,C46F11.1,F08C6.7,F11C3.3,F14D12.2,F28D1.10,F55C7.7,F56A11.1,T19B4.7,Y105E8A.6,Y37E11C.1,Y60A3A.1
muscle cell activity variant (13)	13	NULL	set2	C30D11.1,C48A7.1,T22D2.1,Y57G11C.1097,Y57G11C.226,Y57G11C.24,Y57G11C.435,Y57G11C.549,Y57G11C.673,Y57G11C.689,Y57G11C.806,Y57G11C.906,Y57G11C.T1
protein phosphorylation increased (13)	13	NULL	BOTH	C26C6.2,C34G6.7,C35B8.2,F07A5.1,F13D12.7,F38A6.3,F57F5.5,M110.5,R07E4.6,T09B4.10,Y47G6A.2,Y47G6A.25,ZK675.1
protein secretion variant (13)	13	NULL	set1	C27H6.1,C27H6.10,C27H6.11,D1037.4,F26H9.6,F29G9.4,F55A12.11,F55A12.7,K11D2.3,K11D2.5,M110.5,W04G3.4,Y105E8A.9
pseudocleavage exaggerated early emb (13)	13	NULL	BOTH	C27A2.3,C38D4.3,C50F2.3,F30F8.8,F49E11.1,F58A4.8,K05C4.6,K06A5.2,K06A5.7,K07C11.2,K09H11.3,M117.2,Y75B7AL.4
RNA expression variant (13)	13	NULL	BOTH	C18A11.5,C38C10.5,D2030.6,F02A9.6,F10B5.7,F35D6.1,F48F7.1,H10E21.3,K01C8.9,K12H4.8,R107.8,T07A9.5,T07D3.7
sodium chemotaxis defective (13)	13	NULL	set2	C32C4.16,C32C4.3,C32C4.6,C55B7.12,F14D12.4,F14F3.1,F18C12.1,F23B2.4,F31F6.5,F38G1.1,R07D5.1,T07H8.4,ZC412.2
somatic gonad morphology variant (13)	13	NULL	BOTH	C04H5.6,C33H5.12,C47E12.5,F21H11.2,F54G8.3,K12C11.1,K12C11.2,R13F6.4,T21B6.1,T23G7.1,W02B12.2,ZK1058.2,ZK637.7
sperm excess (13)	13	NULL	BOTH	C04H5.6,C33H5.12,EEED8.5,F21H12.5,F45E12.5,F59E10.2,H12I13.4,K03H1.2,M106.5,R13A5.7,T23G11.3,T28D9.2,Y75B12B.11
actin organization biogenesis variant (12)	12	NULL	BOTH	C04F6.4,C06A5.7,C07G1.4,C38C3.5,F30H5.1,F54E2.3,K07C5.1,R07G3.1,R31.1,Y105E8A.26,Y105E8B.1,ZK1058.2
alae absent (12)	12	NULL	set1	C07H6.5,C47G2.1,C47G2.15,F22B5.3,F48F7.1,F55A8.1,K12H4.8,M142.2,R07E3.3,T07D3.7,ZC328.1,ZK1098.5
antihelmintic response variant (12)	12	NULL	set2	C35C5.5,F09E8.7,F21F3.5,F25G6.3,T07A5.2,T07H6.5,T08G11.5,T10A3.1,Y105E8A.7,Y105E8B.1,Y110A7A.3,ZK617.1
asymmetric cell division variant (12)	12	NULL	BOTH	C01G6.8,F36A4.7,F38A5.13,F43G9.11,F43G9.14,F43G9.19,K04G2.8,M03A1.6,T05C12.6,T23D8.1,T23D8.9,ZK909.4
bloated (12)	12	NULL	BOTH	B0348.4,C04A2.3,C05D9.1,C52E12.3,D2096.4,F29F11.1,F48F7.1,R07E4.6,R10E11.4,Y110A2AL.14,Y50D4C.4,ZK1307.5
body elongation retracted (12)	12	NULL	set2	F10E7.4,K04G2.8,Y57G11C.1097,Y57G11C.226,Y57G11C.24,Y57G11C.435,Y57G11C.549,Y57G11C.673,Y57G11C.689,Y57G11C.806,Y57G11C.906,Y57G11C.T1
breaks in alae (12)	12	NULL	BOTH	C24B5.3,C26E6.8,F11C1.6,F26F12.1,F46B3.5,M03A1.6,R09B3.4,T01B10.1,Y53F4B.28,ZK1193.1,ZK1290.12,ZK742.1
cytoplasmic structure defective early emb (12)	12	NULL	set1	C03C10.1,C07G1.5,C09G12.9,C56C10.3,CD4.4,E01B7.1,F23C8.6,K04D7.1,T03F6.5,T17E9.2,T20B12.1,ZK1098.9
deirid sensillum morphology variant (12)	12	NULL	set2	C27A7.4,F18C12.1,F23B2.4,F23H11.5,F46A9.6,F56H1.1,F59C6.7,R31.3,T27B1.1,W06H12.1,Y17G7B.2,Y41G9A.1
developmental delay (12)	12	NULL	BOTH	C10H11.8,C12D8.10,C41C4.4,C55B6.2,F29C12.3,F46C3.1,F58G11.1,R74.3,W10G6.2,Y105E8A.26,ZK1127.9,ZK867.1
developmental timing variant (12)	12	NULL	BOTH	C05G5.6,C12C8.3,F02E9.2,F13D11.2,F13D11.8,F48F7.1,F56A12.3,F56A12.4,F56A12.8,F59G1.6,K12H4.8,T07D3.7
excess pharyngeal cells (12)	12	NULL	BOTH	AH6.5,C03C10.1,C09G9.6,F38E1.7,F52F12.3,H39E23.1,R06B9.6,T07H6.2,T23D8.1,W03C9.7,W06F12.1,Y49E10.14
lipid metabolism variant (12)	12	NULL	BOTH	AH10.1,B0261.2,C56A3.7,H02I12.8,K04E7.2,Y49F6B.4,Y4C6A.2,Y4C6A.32,Y4C6A.35,Y4C6A.46,Y4C6A.47,Y4C6A.50
maternal pronucleus indistinct early emb (12)	12	NULL	set1	C06G3.2,C33H5.4,F28B12.3,F59A2.1,K01G5.11,K01G5.12,K01G5.4,K08E5.1,K08E5.4,K12D12.1,Y46H3C.4,ZK1127.7
meiotic spindle defective early emb (12)	12	NULL	BOTH	B0207.4,C06A1.1,C10H11.10,C41C4.8,K06A5.2,K06A5.7,M04F3.6,T01G9.5,T21E12.4,T27F2.3,Y110A7A.9,Y18D10A.17
mianserin resistant (12)	12	NULL	set2	K02F2.3,K02F2.6,R13H8.1,R13H8.3,R13H8.5,Y22D7AR.13,Y48B6A.4,Y54E10BR.7,Y55D5A.5,ZC395.2,ZK1290.18,ZK1290.2
nicotine resistant (12)	12	NULL	BOTH	B0365.3,C02E11.1,C17G1.4,C35C5.5,F09E8.7,F21F3.5,F41F3.2,T05F1.1,T08G11.5,T28F3.1,Y110A7A.3,ZC504.2
osmotic avoidance variant (12)	12	NULL	BOTH	B0024.8,C27A7.4,C29H12.3,C29H12.5,C32E12.3,F13D12.7,F18C12.1,F23B2.4,F31F6.5,F56H1.1,M02B7.3,T20H4.1
P2 EMS synchronous division early emb (12)	12	NULL	set1	AH6.5,C01F6.3,C25A1.9,C37A2.4,C39E9.13,F35G12.8,F55H2.4,H02I12.8,K07F5.13,K08E7.3,Y17G9B.3,Y62E10A.15
pronucleus formation failure early emb (12)	12	NULL	BOTH	C06G3.2,C33H5.4,C41G7.2,F28B12.3,F59A2.1,K08E5.1,K08E5.4,K12D12.1,T09A5.9,Y46H3C.4,Y66D12A.17,ZK1127.7
response to food variant (12)	12	NULL	set2	B0412.2,F35B12.7,F35C11.1,F38G1.1,F58G6.4,M03A8.1,T03G6.2,T24D8.1,Y38E10A.6,Y55D5A.5,ZC482.1,ZK455.3
transformer (12)	12	NULL	BOTH	C09H10.6,C15F1.3,C50B6.2,CBG11194,CBG13188,CBG21580,F44A6.2,F53B3.1,LLC1.1,Y47D3A.6,ZK1236.3,ZK287.8
anchor cell invasion variant (11)	11	NULL	BOTH	C29F9.7,F15G9.4,F29G9.13,F29G9.4,F41C6.1,F54G8.3,R53.3,T19B4.7,Y50D4C.1,Y71G12B.11,ZK1058.2
associative learning variant (11)	11	NULL	BOTH	B0034.3,B0240.3,C02C6.2,C06E1.4,T01A4.1,T25F10.5,Y105E8A.47,Y105E8A.49,Y105E8A.5,Y55D5A.5,Y75B8A.12
body muscle displaced (11)	11	NULL	BOTH	F52E10.5,K07D8.1,K08E5.3,K12F2.1,T03G6.2,T17H7.4,W10G6.3,W10G6.4,Y80D3A.2,Y80D3A.3,ZC477.9
centrosome attachment defective early emb (11)	11	NULL	set1	C39E9.14,C56A3.10,C56A3.9,F40H6.6,F57B1.2,F59H6.3,T03F6.5,T07G12.8,Y39C12A.2,Y75B12A.1,ZK546.1
coenzyme Q depleted (11)	11	NULL	set1	C03G5.1,C24A11.9,C34B2.7,C35D10.4,F57B9.4,K07B1.2,T03F1.2,Y57G11C.11,ZC395.2,ZK652.10,ZK652.9
coiler (11)	11	NULL	set2	C08C3.1,C50C3.9,C51E3.7,F01D4.4,F52A8.2,K03E6.5,R13A1.4,T10A3.1,Y69A2AR.29,ZC416.8,ZK1098.10
cuticle carbohydrate surface variant (11)	11	NULL	set2	F55A11.5,H04M03.38,H04M03.4,H04M03.70,JC8.12,M02B1.1,T07F10.4,T22B11.2,T23F2.1,Y54G2A.1,ZK678.8
drug resistant (11)	11	NULL	BOTH	C03G6.14,C06B3.3,C38C3.5,C48A7.1,C49G7.8,F54H12.5,F54H12.6,K04G7.3,K07C6.5,K09D9.2,T20B5.3
ectopic axon outgrowth (11)	11	NULL	set2	B0410.2,C02B8.4,C07G1.4,C17D12.2,C52E12.2,F16B3.1,F21H11.2,R06C1.3,Y37D8A.23,Y50D4C.1,ZK524.2
helical cuticle (11)	11	NULL	set2	B0491.2,C01B12.1,C16D9.2,C31H2.2,EGAP7.1,F23H12.4,F46C8.6,T01B7.7,T14B4.6,T14B4.7,Y57A10A.11
methiothepin resistant (11)	11	NULL	set2	K02F2.3,K02F2.6,R13H8.1,R13H8.3,R13H8.5,Y22D7AR.13,Y48B6A.4,Y54E10BR.7,ZC395.2,ZK1290.18,ZK1290.2
oocyte meiotic maturation variant (11)	11	NULL	BOTH	C09G9.6,C26C6.2,C40H1.1,F32A11.6,M110.5,R06A10.2,R07E4.6,T01C2.1,T21E12.4,Y18D10A.17,ZC513.6
organism morphology variable (11)	11	NULL	BOTH	C04A2.3,F10C1.15,F10C1.2,F10E7.4,K04G2.8,M142.4,R13A5.5,T27C4.4,W03H9.4,Y75B8A.1,Y75B8A.2
organism starvation hypersensitive (11)	11	NULL	BOTH	C32D5.9,C41C4.4,F43E2.8,F49E11.9,F52A8.2,H04M03.38,H04M03.4,H04M03.70,K10C3.6,PAR2.3,ZK593.6
P1 aster defective early emb (11)	11	NULL	set1	C08B11.1,C25A1.9,C37A2.4,C38C10.4,F22B7.13,F55H2.4,K07F5.13,K08E7.3,T06E6.2,T09A5.10,T22D1.10
presynaptic component localization variant (11)	11	NULL	set2	B0273.4,C26C6.2,C26G2.1,F35D2.5,F41C6.1,K03E6.5,M03B6.4,R07D5.1,R12H7.1,T21H8.1,T25F10.2
Q neuroblast lineage migration variant (11)	11	NULL	set2	C08C3.3,C54D1.6,R06B9.6,R160.1,T05C12.6,T20D3.7,W08D2.1,Y34D9B.1,Y71F9B.5,ZK1128.8,ZK593.5
RNAi enhanced (11)	11	NULL	set2	C26E6.7,C32F10.2,F10B5.7,K12H4.8,R09A1.1,T07A9.5,T23G7.1,T23G7.2,W09B6.3,ZK637.7,ZK662.4
spindle defective early emb (11)	11	NULL	BOTH	C05D11.3,C17G10.4,C25A1.9,C38D4.3,F10B5.7,F10E9.8,F35B12.5,H38K22.2,M03A1.6,T07A9.5,T10B5.6
thermotolerance reduced (11)	11	NULL	BOTH	C40H5.5,C49H3.1,F08H9.3,F08H9.4,F19H8.1,F19H8.2,F19H8.3,F38E11.12,T07A9.6,Y53C10A.12,ZK54.2
translation variant (11)	11	NULL	BOTH	B0261.2,B0261.5,B0261.6,C09D4.5,F36A2.6,K04G2.1,M110.4,R04A9.4,T27F7.3,Y47D3A.16,Y48B6A.4
tunicamycin hypersensitive (11)	11	NULL	BOTH	C06A1.1,C06A1.9,C41C4.4,C55B6.2,F54A5.3,T07A9.3,Y32F6B.3,Y32F6B.5,Y38A10A.5,Y48G1BL.2,ZK632.6
activity level variant (10)	10	NULL	BOTH	C02C6.1,C09E10.2,C26C6.2,F28C1.2,F47D12.1,F56A8.7,F59C12.2,K01G5.6,K08B5.3,T13F2.8
adherens junction variant (10)	10	NULL	BOTH	C25F6.11,C25F6.2,C25F6.26,F26D11.11,K05C4.6,R107.8,R13H4.10,R13H4.4,T20F10.1,W02B9.1
amphid morphology variant (10)	10	NULL	set2	C27H5.7,C55B7.12,F14F3.1,F18C12.1,F23B2.4,F31F6.5,F38G1.1,F46A9.6,M02B7.3,T07H8.4
antibody staining variant (10)	10	NULL	BOTH	AH6.5,C05D2.3,C05D2.4,C07H6.7,C09G9.6,F32G8.6,W01C8.6,W04D2.1,ZC404.8,ZC513.6
aster defective early emb (10)	10	NULL	set1	C05D11.3,C26C6.2,C38C10.4,F22B7.13,F26E4.1,T09A5.10,Y53F4B.40,Y54E2A.3,Y71F9AM.5,Y95B8A.5
bleach hypersensitive (10)	10	NULL	BOTH	B0041.2,B0041.6,F55A11.5,H04M03.38,H04M03.4,H04M03.70,T07F10.4,T23F2.1,ZK1025.7,ZK678.8
body wall muscle actin organization defective (10)	10	NULL	BOTH	C29F9.7,C38C3.5,C47E8.7,F08C6.6,F54F2.1,T17H7.4,T21D12.4,ZC101.2,ZC477.9,ZK1058.2
body wall muscle development variant (10)	10	NULL	BOTH	C38C3.5,C38D4.6,F07A5.7,F11C3.3,F30H5.1,T03G6.2,T19E7.2,Y80D3A.2,Y80D3A.3,ZC404.8
branched adult alae (10)	10	NULL	set1	F11C1.6,F29B9.5,F29B9.6,M110.11,T05C12.10,W04A8.7,W06B11.4,Y18D10A.7,ZC328.1,ZK678.5
brood size variant (10)	10	NULL	BOTH	C02F4.2,C05D9.5,C09B8.1,C46H11.4,C56A3.7,F46C3.1,F54D12.6,F55C10.1,Y18D10A.17,Y39B6A.20
cell division polarity variant (10)	10	NULL	BOTH	C09G9.6,C27A2.6,C35C5.4,F54F7.5,T05C12.6,T05H4.14,T20D3.7,Y18D10A.5,Y92H12A.1,ZK1128.8
cephalic sensillum morphology variant (10)	10	NULL	set2	C27A7.4,F18C12.1,F23B2.4,F38G1.1,F46A9.6,F56H1.1,F59C6.7,R31.3,T27B1.1,Y41G9A.1
cilia morphology variant (10)	10	NULL	set2	C08F8.8,C27A7.4,F18C12.1,F23B2.4,F38G1.1,F59C6.7,R31.3,T25F10.5,T27B1.1,Y41G9A.1
commissure handedness defective (10)	10	NULL	BOTH	B0285.5,C34F6.4,F10E7.4,F54G8.3,F57C7.3,M03F8.2,W02B9.1,Y34B4A.3,Y37D8A.13,ZK377.2
drug hypersensitive (10)	10	NULL	set2	F33D4.1,F33D4.10,F55A11.5,H04M03.38,H04M03.4,H04M03.70,T08B1.6,T23F2.1,ZK455.7,ZK678.8
egg size defective early emb (10)	10	NULL	BOTH	C27D9.1,C27F2.2,C53D5.6,F17C8.6,F21H12.2,F25C8.3,F32E10.4,K10D2.3,R119.4,ZK675.1
fat content variant (10)	10	NULL	BOTH	C06E1.4,C17E7.1,C43H6.8,C43H6.9,F07F6.6,F25D7.3,F52H3.6,M03A8.1,R12B2.5,Y57A10C.6
feminization of XX and XO animals (10)	10	NULL	BOTH	C01F6.4,C03C11.2,F21H12.5,F35D6.1,H12I13.4,T19C3.8,T23G11.3,Y47D3A.6,Y53C12B.3,Y54E10A.4
germ cell differentiation variant (10)	10	NULL	BOTH	C30A5.2,C37A2.4,CBG11663,F26A3.3,F31A9.3,F58B3.8,K08D9.3,R166.4,T10B5.3,Y75B12B.11
gut granule development variant (10)	10	NULL	BOTH	C05D11.2,C05D11.3,F32A6.3,H30A04.1,H30A04.2,K10G9.3,W06B3.2,Y57G11C.1086,Y57G11C.24,ZK1248.10
isoamyl alcohol chemotaxis defective (10)	10	NULL	set2	C05C8.9,C29H12.3,C29H12.5,C34D1.3,F55A8.2,R01E6.1,R13H8.1,T01C4.2,W02B3.2,Y41G9A.1
L2 arrest (10)	10	NULL	BOTH	C41C4.4,C42D8.5,C56G2.6,F35H10.4,F46C3.1,K02B12.1,M18.5,R74.3,T05A6.1,T07A9.5
left handed roller (10)	10	NULL	set2	B0491.2,C16D9.2,C31H2.2,EGAP7.1,F23H12.4,F46C8.6,T14B4.6,T14B4.7,Y57A10A.11,ZK1290.3
loose mitotic furrow early emb (10)	10	NULL	set1	C06G3.2,C25A1.9,C33H5.4,F30F8.8,F43G9.10,F49E11.1,F56A3.4,F58A4.8,K09H11.3,Y75B7AL.4
male turning defective (10)	10	NULL	BOTH	B0432.5,C05D2.3,C05D2.4,C07H6.7,F21H11.2,F32G8.6,F33D4.2,M28.7,R13H4.1,W01C8.6
microtubule nucleation variant (10)	10	NULL	set1	C08F8.1,C08F8.13,C25A1.9,F32H2.3,F56A3.4,F58A4.8,H04J21.3,K07C11.2,K11D9.1,Y79H2A.11
miRNA expression variant (10)	10	NULL	BOTH	C01F6.4,F11A1.3,F26A3.2,F37E3.1,K08E3.7,K12H4.8,W01C8.6,Y11D7A.12,Y11D7A.13,ZK742.1
mRNA expression variant (10)	10	NULL	BOTH	C02B8.4,F39H11.2,M03F4.7,R13H8.1,T19E7.2,T24B8.6,W10C8.14,W10C8.2,ZC376.7,ZC395.2
muscle cell morphology variant (10)	10	NULL	BOTH	B0496.3,F42E11.4,F54F2.1,T07C4.2,T07C4.6,T20B3.2,W01B6.1,Y71G12B.11,ZK1058.2,ZK721.2
no gut granules (10)	10	NULL	set1	C03C10.1,C44B12.2,F38E1.7,F39H11.2,K04G2.8,ZK742.1,ZK742.3,ZK742.4,ZK742.6,ZK742.8
organism toxic chemical response variant (10)	10	NULL	BOTH	F46F11.5,F58E10.4,R07B1.10,R12B2.5,T12G3.8,T19E7.2,T27C10.3,T27C10.6,Y39E4B.9,Y73E7A.7
P granule defective (10)	10	NULL	BOTH	AH6.5,B0547.1,C09G9.6,F54E7.3,F58B6.3,H39E23.1,K02B9.1,R144.7,W02A2.7,ZC513.6
pharyngeal pumping irregular (10)	10	NULL	set2	C32E8.10,C50C3.9,D2013.5,F27D9.1,F31E8.2,JC8.10,T02C5.5,T04D1.3,T10A3.1,ZK637.8
pharyngeal pumping rate variant (10)	10	NULL	BOTH	B0457.1,B0457.16,B0457.19,C08G9.9,F33D4.2,F37C12.12,F52A8.2,F59G1.7,T24D1.4,Y40H4A.1
pronuclear envelope defective early emb (10)	10	NULL	BOTH	B0464.7,B0464.8,DY3.2,F26B1.3,F28B12.3,F53F10.5,F56A3.3,R05D11.3,T19B4.2,Y48G1A.5
protein protein interaction variant (10)	10	NULL	BOTH	B0207.4,C50F4.11,C50F4.16,CBG11663,F52D10.3,F59E12.2,R119.7,Y32F6B.3,Y32F6B.5,Y55D5A.5
radiation induced reproductive cell death variant (10)	10	NULL	set2	C07H6.6,F35H8.7,F52B5.5,H26D21.1,H26D21.2,K06A5.7,Y41C4A.14,Y48G1BL.2,ZC302.1,ZK637.11
rays displaced (10)	10	NULL	set1	C38C3.5,D1037.2,F25H5.4,F56F3.1,K04G2.1,M110.4,Y37E3.10,Y54E5B.1,Y55F3AL.1,ZK328.2
rudimentary gonad (10)	10	NULL	set1	C54G10.2,F26H11.1,K07F5.12,K07F5.13,T08D2.5,T12F5.2,T22D1.10,ZK1248.10,ZK418.8,ZK742.2
seam cell fusion variant (10)	10	NULL	BOTH	C13G5.1,C26D10.5,C42D8.15,C42D8.5,F46F2.2,F55A8.1,M03A1.6,Y75B8A.22,ZC328.1,ZK742.1
skiddy (10)	10	NULL	BOTH	F55A11.5,H04M03.38,H04M03.4,H04M03.70,JC8.12,M02B1.1,T22B11.2,T23F2.1,ZC328.1,ZK678.8
vulval cell induction increased (10)	10	NULL	BOTH	C01G6.8,C37A2.4,C37A5.9,C37F5.1,F39B2.4,T23G7.1,T23G7.2,ZK1067.1,ZK662.4,ZK792.6
ammonium acetate chemotaxis defective (9)	9	NULL	set2	B0240.3,C34D1.3,C37E2.4,F18C12.1,F36F2.5,F38G1.1,M02B7.3,R01E6.1,T03D8.5
antimicrobial gene expression variant (9)	9	NULL	set2	B0348.4,B0545.1,F08B1.1,F17C8.1,F18G5.3,F20D1.2,K09A9.1,Y71G12A.3,ZK1151.1
backing uncoordinated (9)	9	NULL	BOTH	C27B7.4,C32E8.10,F30H5.1,F31E8.2,F41C6.1,F42E11.4,F57C7.3,W09C5.2,ZK721.2
body size variant (9)	9	NULL	BOTH	B0491.2,C02F4.2,C47E12.5,C49A1.4,F46E10.9,F54F2.1,F55C10.1,K01G5.6,ZK524.2
butanone chemotaxis variant (9)	9	NULL	set2	C09E10.2,C37E2.4,F55A8.2,F57F5.5,F59A6.1,T01A4.1,T16H5.1,ZC64.4,ZC84.2
cell cleavage variant (9)	9	NULL	BOTH	B0457.1,C09G9.6,F38A5.13,F43G9.11,F43G9.14,F43G9.19,M117.2,ZC513.6,ZK909.4
comma arrest emb (9)	9	NULL	BOTH	C09H10.3,C34E10.6,C52E12.3,D2096.4,F08F3.3,F29F11.1,R09B3.4,Y110A2AL.14,ZK1307.5
cuticle integrity variant (9)	9	NULL	BOTH	C09E8.3,F42E11.4,H04M03.38,H04M03.4,H04M03.70,T20B3.2,Y113G7A.3,ZC328.1,ZK721.2
diacetyl chemotaxis defective (9)	9	NULL	set2	B0212.5,C34D1.3,C53B7.5,F55A8.2,T09A12.3,T18D3.2,W02B3.2,W02B3.8,Y102E9.1
drug induced gene expression variant (9)	9	NULL	BOTH	B0218.3,B0545.1,E02C12.5,F13B10.1,F13B10.3,T01C8.1,T19E7.2,T24A6.5,Y39G10AR.22
foraging behavior variant (9)	9	NULL	set2	B0280.12,B0432.5,B0496.5,C06E1.4,C39E6.6,F18C12.1,F23B2.4,F55A8.2,ZK512.6
hermaphrodite sterile (9)	9	NULL	BOTH	C52E12.3,D2096.4,F29F11.1,R10E11.4,T24D1.1,Y110A2AL.14,Y49E10.11,Y50D4C.4,ZK1307.5
hypodermis disorganized (9)	9	NULL	BOTH	F02A9.6,F28D1.10,F56A11.1,F56A11.6,K04G2.8,M03F8.2,R13F6.4,R144.4,T07C4.2
intestinal cell morphology variant (9)	9	NULL	BOTH	B0261.2,C10C5.6,C33D3.1,F26D11.11,F26D11.15,F54D5.1,M04B2.1,T19E7.2,W09D6.6
male response to contact defective (9)	9	NULL	BOTH	B0205.7,C34E10.6,C53B7.4,F35G12.10,F48C11.2,M28.7,R13H4.1,T01G9.6,Y73F8A.1
male tail sensory ray development variant (9)	9	NULL	BOTH	F36A4.10,F38A3.2,F46E10.9,F47A4.2,K08F8.6,R06B9.6,Y34D9B.1,Y47D3B.10,ZC328.1
mitochondria morphology variant (9)	9	NULL	BOTH	C37H5.8,C53B7.4,D2013.5,F08B4.1,F58G11.1,T07C4.8,T14G11.3,W06H3.1,ZK1248.14
mRNA surveillance defective (9)	9	NULL	BOTH	C48B6.6,F20G4.1,F46B6.3,K04B12.3,W02D3.8,Y37E11AM.1,Y48G8AL.6,Y54F10AL.2,Y73B6BL.18
neuron cell body absent misplaced (9)	9	NULL	BOTH	C08C3.1,C18A3.8,C30A5.7,F21H11.3,F23B12.9,K07E12.1,M05B5.5,Y49E10.11,ZK287.8
neuron development variant (9)	9	NULL	BOTH	C18A3.8,F01D4.6,F21H11.3,F21H12.1,M05B5.5,R07B1.1,R07B1.20,R13F6.4,Y16B4A.1
nuclear envelope breakdown variant (9)	9	NULL	set1	C26D10.1,C29E4.3,CTEL54X.1,F26B1.3,F28B3.8,H37A05.1,K01G5.4,T05G5.3,ZK328.5
organism hypersensitive ionizing radiation (9)	9	NULL	BOTH	C36A4.8,E03A3.2,F18C5.2,F32A11.2,F52B5.5,T02C12.4,Y41C4A.14,Y41E3.9,Y51H1A.4
postsynaptic region morphology variant (9)	9	NULL	set2	B0365.3,C02E11.1,F26E4.8,K11E8.1,M03B6.4,R07D5.1,T05F1.1,T21H8.1,T25F10.2
pronuclear migration failure early emb (9)	9	NULL	set1	C32E8.8,C39E9.14,F22B5.7,F54B3.3,F56A3.4,K08E3.6,T03F6.5,T21E12.4,Y54E2A.3
reproductive system morphology variant (9)	9	NULL	set1	D2045.1,D2045.5,F26D11.11,T05A6.1,T19A5.2,W05B2.3,Y106G6H.17,Y106G6H.2,Y71G12B.11
reproductive system physiology variant (9)	9	NULL	set1	F11E6.5,F38C2.14,F38C2.2,F38C2.40,F38C2.59,F38C2.68,F38C2.8,R07E5.8,Y105C5B.29
SDS sensitive dauer (9)	9	NULL	BOTH	C01H6.5,C10C5.6,C32D5.9,F11C1.6,M02B1.1,T13C5.1,W05B5.3,Y104H12A.1,ZK593.6
siRNA expression variant (9)	9	NULL	set2	C26E6.7,D2030.6,F10B5.7,K12H4.8,R09A1.1,T07A9.5,W09B6.3,Y65B4BL.2,ZK1098.8
starved (9)	9	NULL	BOTH	B0365.3,B0496.7,C41G7.1,F13G3.8,F55A8.2,H30A04.1,H30A04.2,M6.3,Y39B6A.20
two fold arrest (9)	9	NULL	BOTH	C25F6.2,F57A10.5,T22D2.1,Y111B2A.18,Y57G11C.1086,Y57G11C.24,Y57G11C.545,Y57G11C.755,ZC101.2
ventral closure defective (9)	9	NULL	BOTH	C07G1.4,C35D10.16,C53A5.3,K04G2.8,K07C5.1,M01B12.3,Y37D8A.1,Y6D11A.2,Y71F9AL.6
vulval cell induction variant (9)	9	NULL	BOTH	C09G12.18,C09G12.8,C53A5.3,C54D1.6,E04A4.4,F11C1.6,K03D3.10,K03D3.13,Y54E10A.4
vulval cell lineage variant (9)	9	NULL	BOTH	C37A2.4,C37A2.T1,F11C7.5,F25H8.12,F25H8.6,F25H8.8,R03C1.3,R03C1.6,Y111B2A.11
apoptosis fails to occur (8)	8	NULL	BOTH	C35D10.9,F23B12.9,F38A5.13,F43G9.11,F43G9.14,F43G9.19,M05B5.5,ZK909.4
ATP levels reduced (8)	8	NULL	set1	C37H5.8,C54G4.8,F08B4.1,F26E4.14,F26E4.16,F26E4.9,F27C1.7,T02H6.11
axon branching variant (8)	8	NULL	BOTH	C39F7.2,C54D1.6,F41C6.1,K03D10.1,M03F8.2,M6.3,T19B4.7,ZK867.1
benzaldehyde chemotaxis defective (8)	8	NULL	BOTH	C34D1.3,F08B6.2,F08F8.3,F56C9.1,K02A4.2,R01E6.1,T01C4.2,Y102E9.1
body constriction (8)	8	NULL	BOTH	F10E7.4,F29D11.1,H04M03.38,H04M03.4,H04M03.70,T05C12.10,T05E11.5,ZC328.1
butanone chemotaxis defective (8)	8	NULL	set2	B0240.3,C02C6.2,C34D1.3,F11A1.3,F55A8.2,R01E6.1,R13H8.1,T16H5.1
cell cycle delayed (8)	8	NULL	BOTH	C37A2.4,C37A2.T1,M117.2,R01H10.1,R06F6.5,T06E4.3,T23D8.9,Y39H10A.7
cell division precocious (8)	8	NULL	BOTH	F36A4.7,F47F6.1,K03B4.3,K04C2.6,R119.6,T12D8.7,T24D3.1,W03F9.5
centriole biogenesis variant (8)	8	NULL	BOTH	C44B11.3,C47B2.3,F10E9.8,F26E4.8,F32H2.3,F35B12.5,F44F4.11,F59E12.2
chromosome alignment variant (8)	8	NULL	set1	B0207.4,D2005.5,F20D12.1,F22D6.6,F26A3.3,K04D7.1,K04G2.3,T27F2.3
cyproheptadine resistant (8)	8	NULL	set2	C09B7.1,K02F2.3,K02F2.6,R13H8.1,R13H8.3,R13H8.5,Y22D7AR.13,Y48B6A.4
egg laying serotonin hypersensitive (8)	8	NULL	BOTH	C02F4.2,K01G12.10,K01G12.4,K01G12.7,K01G12.8,R05A10.10,Y22D7AR.13,ZK1225.12
excess hypodermal cells (8)	8	NULL	BOTH	AH6.5,F02A9.6,F53G12.5,T19E7.2,VF36H2L.1,W02A2.7,ZC404.8,ZC434.6
excretory canal morphology variant (8)	8	NULL	BOTH	C08F8.10,C08F8.8,C26B2.3,C37C3.6,F20D12.5,F52E10.5,W10G6.3,W10G6.4
feeding behavior variant (8)	8	NULL	BOTH	B0280.4,C34H3.2,C34H3.9,F29C12.3,F59G1.7,R12E2.5,T15H9.3,Y48B6A.4
fertility variant (8)	8	NULL	BOTH	B0336.1,B0348.4,C30A5.2,C32A3.1,C32A3.7,F33D4.2,T19E7.3,Y18D10A.17
hyperactive egg laying (8)	8	NULL	BOTH	B0412.2,C16C2.2,C16C2.3,C26F1.6,F35G8.1,F59C12.2,T02C5.5,T06D10.1
L3 arrest (8)	8	NULL	BOTH	B0261.2,C10C5.6,C27H6.2,F08B4.1,F52C6.12,M18.5,M7.1,T20B12.1
locomotion reduced (8)	8	NULL	BOTH	C38C3.5,F14D12.4,K11C4.3,M142.1,T05A1.1,T07H8.4,Y105E8A.6,Y60A3A.1
lumpy (8)	8	NULL	BOTH	B0304.1,D2096.4,F10E7.4,F52B10.1,F55A8.1,K03D3.10,Y110A2AL.14,ZK1307.5
M lineage variant (8)	8	NULL	BOTH	B0304.1,C02B8.4,C08C3.3,C39E6.11,C39E6.4,F26B1.7,F31E3.1,T28F12.2
male tail curling serotonin resistant (8)	8	NULL	set1	K01G12.10,K01G12.4,K01G12.7,K01G12.8,R05A10.10,T02E9.3,Y22D7AR.13,ZK1225.12
metal response variant (8)	8	NULL	BOTH	C40C9.5,F09E5.15,F54A5.3,K01D12.11,K08A8.1,K11D12.10,R12B2.5,T07A9.3
microtubule polymerization variant (8)	8	NULL	set1	C05D11.3,F16D3.4,F22B5.7,F54A3.3,K01G5.4,K11D9.1,Y54E2A.3,Y79H2A.11
neuron function reduced (8)	8	NULL	set2	F36F2.5,F55A8.2,K03A11.3,K03A11.8,ZC416.8,ZC84.2,ZK1290.18,ZK1290.2
neuron morphology variant (8)	8	NULL	BOTH	C10A4.8,C35C5.4,C44B11.3,F28D1.10,K10G9.3,T01E8.4,Y51H4A.3,ZK154.3
nose touch defective (8)	8	NULL	set2	B0212.5,B0280.12,C06E1.4,C15A11.3,C29F5.4,F12D9.1,R186.13,R186.5
oocytes stacked (8)	8	NULL	set1	B0273.2,F53H1.1,F54C9.8,M03C11.7,M03F8.3,Y48G1BL.3,Y54E10A.9,ZK328.2
organism environmental stimulus response variant (8)	8	NULL	set2	C16H3.2,C18C4.1,F17E9.11,F21F8.7,F58B3.1,K11G9.6,W02D3.7,Y22F5A.5
organism stress response variant (8)	8	NULL	BOTH	F08G12.4,F22E12.4,F56D5.1,F59G1.7,R07E5.8,Y47D3A.4,Y69A2AR.4,ZK256.1
polar body number defective early emb (8)	8	NULL	set1	B0207.4,C10H11.10,C18C4.10,F35G12.9,M7.2,R05D3.7,T27F2.3,ZK287.5
pyrazine chemotaxis defective (8)	8	NULL	set2	B0212.5,C34D1.3,F55A8.2,R13H8.1,T09A12.3,T18D3.2,W02B3.2,W02B3.8
reduced levels of reduced glutathione (8)	8	NULL	set1	F52D10.11,F52D10.12,F52D10.3,F52D10.7,F52D10.9,M117.2,R11A8.4,R13H8.1
roaming reduced (8)	8	NULL	set2	B0412.2,C37E2.4,C40H5.5,F38G1.1,Y55D5A.5,ZK1290.18,ZK1290.2,ZK455.3
spermatogenesis defective hermaphrodite (8)	8	NULL	set2	C01G5.2,CBG11663,D2030.6,F53G12.6,T02E1.1,T23G11.3,Y113G7B.4,Y113G7B.5
spermatogenesis to oogenesis switch defective (8)	8	NULL	set2	B0414.5,C04H5.6,EEED8.5,F26A3.3,F59E10.2,M106.5,T23G11.3,Y119D3B.15
spicules crumpled (8)	8	NULL	BOTH	C37A2.4,R06B9.6,T28F12.3,W08D2.1,Y34D9B.1,Y54E10A.16,Y54E10A.2,ZK1067.1
squashed vulva (8)	8	NULL	BOTH	C52E12.3,D2096.4,F29F11.1,R10E11.4,T24D1.1,Y110A2AL.14,Y50D4C.4,ZK1307.5
swollen intestine (8)	8	NULL	BOTH	C03A3.6,C07G1.5,F38B2.1,T08A9.9,Y119D3B.15,Y57A10A.19,ZK1128.2,ZK867.1
aqueous positive chemotaxis defective (7)	7	NULL	set2	B0240.3,C37E2.4,F18C12.1,F36F2.5,F38G1.1,M02B7.3,T03D8.5
backward locomotion variant (7)	7	NULL	BOTH	M03B6.4,R13A5.5,T21H8.1,T23G7.1,T27A1.6,Y54E10A.16,Y54E10A.2
benzaldehyde chemotaxis variant (7)	7	NULL	set2	C09E10.2,C37E2.4,F55A8.2,F57F5.5,F59A6.1,T01A4.1,T16H5.1
biofilm absent head (7)	7	NULL	BOTH	JC8.12,K08D12.5,M02B1.1,T22B11.2,ZK1025.4,ZK1025.7,ZK678.8
cell corpse number variant (7)	7	NULL	set2	C35D10.9,C48D1.2,C49A1.11,C49A1.4,F43C1.2,F52B5.5,T07C4.8
cell death sexually dimorphic increased (7)	7	NULL	set2	C15F1.3,C33D12.12,C33D12.7,F23B12.9,F55B12.3,T07C4.8,ZK287.8
chromosome instability (7)	7	NULL	BOTH	C30A5.2,F22B7.6,F53A3.2,W07A8.3,W07A8.5,Y39H10A.7,Y56A3A.27
commissure absent (7)	7	NULL	set2	C47G2.2,F41C6.1,H14N18.1,T19B4.7,Y60A3A.1,Y71G12B.20,ZK377.2
cytoplasmic processing body variant (7)	7	NULL	BOTH	AH6.5,C07H6.5,F43G6.9,F57B9.2,H39E23.1,R144.7,W02A2.7
dauer induction variant (7)	7	NULL	set1	F52B5.5,F52D10.11,F52D10.12,F52D10.3,F52D10.7,F52D10.9,R13H8.1
DNA damage checkpoint variant (7)	7	NULL	BOTH	C07H6.6,C07H6.8,D2005.5,H26D21.1,T12A2.8,Y39H10A.7,Y43C5A.6
electrophysiology variant (7)	7	NULL	BOTH	C29F5.4,E04F6.11,F36F2.5,R186.13,R186.5,Y59A8B.23,ZK524.2
epithelial development variant (7)	7	NULL	BOTH	B0457.1,B0523.5,C04G2.7,C37A2.4,C53A5.3,F57A10.5,T05A6.1
germ cell resistant ionizing radiation (7)	7	NULL	BOTH	C12D8.10,C32A3.1,F08G12.4,F22E12.4,F52B5.5,M142.6,Y41E3.9
hindgut morphology variant (7)	7	NULL	set2	C04G2.7,C08C3.1,F15C11.1,F34D10.5,F42A9.2,T12F5.4,T27A1.6
hypercontracted (7)	7	NULL	BOTH	C33G3.1,C41C4.5,F15D3.1,F42E11.4,F47G6.1,T20B3.2,Y44A6E.1
larval body morphology variant (7)	7	NULL	BOTH	C42D8.8,F02A9.6,F23H12.4,F54D8.1,F57A10.5,H27M09.4,Y105E8B.1
level of protein expression variant (7)	7	NULL	BOTH	B0545.1,C52E12.2,F30F8.8,F52A8.2,R10E12.1,Y39A1A.23,Y39A1A.8
loss of left right neuronal asymmetry (7)	7	NULL	set2	C01G10.11,C50C3.9,F13B10.1,K11E8.1,T02C5.5,T16H5.1,Y38F2AL.1
mechanosensation variant (7)	7	NULL	BOTH	F13E6.6,F16F9.5,F18G5.3,F46A9.6,T01E8.4,ZK337.5,ZK370.3
microtubule organization biogenesis variant (7)	7	NULL	set1	F22B5.1,F22B5.7,K11D9.1,Y54E2A.3,Y67H2A.6,Y79H2A.11,ZK858.4
neuron degeneration variant (7)	7	NULL	set1	F20B6.2,F41F3.2,F46F11.5,K11G12.3,K11G12.4,T19E7.2,Y38A10A.5
neuron positioning variant (7)	7	NULL	BOTH	C10H11.9,F01D4.6,M6.3,R13F6.4,T07H8.4,W01B6.1,ZK377.2
octanol chemotaxis defective (7)	7	NULL	BOTH	B0212.5,C29H12.3,C29H12.5,C40C9.5,T09A12.3,W02B3.2,W02B3.8
organism homeostasis metabolism variant (7)	7	NULL	BOTH	C54D1.4,F54D8.3,F56A4.3,PAR2.4,Y45G12C.2,ZK1290.18,ZK1290.2
organism hypersensitive dessication (7)	7	NULL	set2	F55A11.5,H04M03.38,H04M03.4,H04M03.70,M02B1.1,T22B11.2,ZK678.8
organism hypersensitive gamma irradiation (7)	7	NULL	BOTH	C30A5.2,F14H8.6,F18C5.2,F20C5.1,H23L24.5,Y41E3.9,Y43C5A.6
organism temperature response variant (7)	7	NULL	BOTH	B0334.8,B0496.5,F09E5.15,F10D2.9,F33H1.1,R12B2.5,VZK822L.1
oxygen response variant (7)	7	NULL	BOTH	C03G5.1,C34B2.7,C39E6.6,F22B5.4,K10H10.2,M05D6.5,T05B4.2
phagosome maturation defective (7)	7	NULL	set2	C02C6.1,C02F4.1,F18C12.2,F41H10.11,W03C9.3,W03C9.5,Y41G9A.5
pheromone induced dauer formation enhanced (7)	7	NULL	set2	C38C3.5,F02E8.6,F02E8.9,F55A8.2,T20B5.3,Y44A6D.4,Y6B3B.11
posterior body morphology variant (7)	7	NULL	BOTH	C42D8.8,C44C10.8,R09B3.4,T07C4.2,Y75B8A.1,Y75B8A.2,ZK930.3
posterior body wall contraction defecation cycle variant (7)	7	NULL	BOTH	B0348.4,F33D4.2,K09C8.1,R12E2.5,T01E8.3,Y44A6E.1,Y55B1BM.1
precocious alae (7)	7	NULL	BOTH	C12C8.3,F13D11.2,F47F6.1,F47F6.11,F47F6.14,R107.8,T25C12.1
precocious heterochronic variations (7)	7	NULL	BOTH	F13D11.2,F46F2.2,F47F6.1,F47F6.14,R107.8,T25C12.1,Y75B8A.22
programmed cell death variant (7)	7	NULL	BOTH	C07H6.7,C09G4.1,F31E3.1,T07C4.8,T12F5.4,T28F12.2,Y6B3B.10
proximal germ cell proliferation variant (7)	7	NULL	BOTH	C07E3.2,C30G12.7,F29C4.1,R05D11.1,R166.4,Y39B6A.14,ZK1128.2
pseudocleavage defective early emb (7)	7	NULL	set1	B0280.5,C07G2.1,K06A5.2,K06A5.7,M117.2,T25G3.2,Y47G6A.12
radiation induced germ cell apoptosis resistant (7)	7	NULL	set2	C09G4.1,C35D10.9,C48D1.2,F52B5.5,T07C4.8,Y51H1A.4,Y6B3B.10
RNAi response variant (7)	7	NULL	BOTH	C01B10.1,C14B1.4,C18A11.5,C26E6.9,F15B10.2,K12H4.8,Y39G8C.1
scrawny (7)	7	NULL	BOTH	C26D10.5,F18A1.2,F32E10.4,F58A3.2,T28F12.3,Y111B2A.20,Y53C10A.12
sex determination variant (7)	7	NULL	BOTH	B0286.5,C37A2.4,F18H3.5,T05G5.3,T05H10.5,T23D8.9,W10C8.2
solitary feeding increased (7)	7	NULL	set2	B0432.2,C05G6.1,C17E7.5,F45H11.4,F57A10.5,Y41G9A.4,ZK180.1
spontaneous spicule protraction (7)	7	NULL	BOTH	C14F5.3,C30D11.1,F53A9.10,T01E8.3,T08B1.2,T22E5.5,Y55D5A.5
tail swelling (7)	7	NULL	BOTH	C54D1.2,E03H4.10,F28D1.5,H04M03.38,H04M03.4,H04M03.70,ZK666.6
vulva location variant (7)	7	NULL	BOTH	B0205.7,F19H8.1,F19H8.3,K11G9.4,M28.7,R13H4.1,T01G9.6
XXX progeny (7)	7	NULL	set2	C30A5.7,D1086.4,F28B3.7,T04A11.6,T07G12.12,Y59A8B.1,ZK381.1
AB lineage variant (6)	6	NULL	set2	B0457.1,F02A9.6,F53G12.5,T19E7.2,W03C9.7,W06F12.1
actin cytoskeleton dynamics variant (6)	6	NULL	set1	C02C6.1,C48D1.12,C48D1.2,R07G3.1,T19E10.1,Y51H4A.3
anoxia hypersensitive (6)	6	NULL	set1	C02B8.4,C25A1.11,C36B1.10,F38A6.3,F53G12.6,Y46G5A.31
body wall contraction variant (6)	6	NULL	set2	C32E8.10,JC8.10,T10H9.4,T20G5.6,T21C12.1,ZK524.2
C lineage variant (6)	6	NULL	BOTH	C09G9.6,W06F12.1,Y18D10A.5,Y49E10.14,Y57G11C.1129,Y57G11C.319
cadmium response variant (6)	6	NULL	set1	B0218.3,F13B10.1,F13B10.3,F59A6.1,R03G5.2,R12B2.5
cell cleavage variant emb (6)	6	NULL	BOTH	F54E7.3,F58B6.3,H39E23.1,M117.2,T09A5.10,Y59A8B.14
cell cycle variant (6)	6	NULL	BOTH	C50F4.11,F18C5.2,F32A11.2,T05A6.1,T05H4.14,Y39H10A.7
cell division slow (6)	6	NULL	set1	C26D10.1,C29E4.3,F26B1.3,F28B3.8,K01G5.4,ZK328.5
cell membrane morphology variant (6)	6	NULL	BOTH	F53B6.1,K04D7.1,T20F10.1,Y49E10.11,Y56A3A.32,Y71F9AL.16
cholinergic agonist resistant (6)	6	NULL	set2	C35C5.5,F21F3.5,T07A5.2,T08G11.5,Y110A7A.3,ZK617.1
connected mitochondria (6)	6	NULL	BOTH	C37H5.8,T07C4.8,T12E12.4,Y39A3CR.4,ZK652.14,ZK652.2
constitutive larval display (6)	6	NULL	set2	B0240.3,B0412.2,C05D2.1,F01G10.8,F29C4.1,R05D11.1
defecation cycle variable length (6)	6	NULL	BOTH	F02D10.5,F33D4.2,F44C4.4,F59G1.7,R12E2.5,Y54G9A.3
distal germline variant (6)	6	NULL	set1	C26C6.2,C38C10.4,F22B7.13,T09A5.10,Y53F4B.40,Y95B8A.5
ectopic cell (6)	6	NULL	BOTH	C12C8.3,F34D10.5,K03E5.3,R01H10.8,R10E11.1,T01E8.2
ectopic expression antibody (6)	6	NULL	set1	AH6.5,F01F1.8,F53G12.5,F54E7.3,K01C8.10,ZC404.8
ectopic neurite outgrowth (6)	6	NULL	set2	B0285.5,C35C5.4,C39F7.2,F41C6.1,T19B4.7,T24B8.6
ectopic neuron (6)	6	NULL	BOTH	C08C3.1,C18A3.8,K06H7.4,T23D8.1,Y16B4A.1,Y39A1A.15
egg laying response to food variant (6)	6	NULL	set2	F13B10.1,F13B10.3,F23B2.5,F55A8.2,F59A6.1,R03G5.2
embryo delayed at pronuclear contact early emb (6)	6	NULL	set1	C30C11.2,C40H5.6,C40H5.8,F59E12.4,F59E12.5,T23G5.1
endocytic transport defect (6)	6	NULL	BOTH	F10F2.1,F41H10.11,F53F10.4,R07B1.12,T23H2.5,Y49E10.11
engulfment failure by killer (6)	6	NULL	set2	C09G12.8,C48B4.4,F56D2.7,Y106G6E.5,Y41D4B.13,Y47H9C.4
excess seam cells (6)	6	NULL	set1	C07H6.5,F48F7.1,K12H4.8,T05A6.1,T07D3.7,ZK742.1
extracellular matrix variant (6)	6	NULL	set1	F52E1.12,F53G12.11,F53G12.3,F56C11.1,Y113G7A.2,Y11D7A.16
fat associated bodies increased (6)	6	NULL	BOTH	C34E10.4,E04F6.3,F01G10.2,M03A8.1,T08B1.6,Y57A10C.6
flat locomotion path (6)	6	NULL	BOTH	C10C6.2,F59D12.1,T02E9.1,T02E9.22,T02E9.8,ZK867.1
gonad sheath contraction rate reduced (6)	6	NULL	BOTH	C35B8.2,F31B12.1,F33D4.2,M03A1.1,T01E8.3,ZK1067.1
gut granule birefringence misplaced (6)	6	NULL	BOTH	F07C3.4,F53H8.1,F59F5.2,R07B1.12,R11A5.1,Y18D10A.13
intestine dark (6)	6	NULL	BOTH	C10C5.6,C41C4.4,F31A3.2,F43E2.8,F55A8.2,F58H1.4
lithium chemotaxis defective (6)	6	NULL	set2	C32C4.16,C32C4.3,C32C4.6,C55B7.12,T03D8.5,ZC412.2
magnesium chemotaxis defective (6)	6	NULL	set2	B0024.6,C32C4.16,C32C4.3,C32C4.6,C55B7.12,T03D8.5
male germline proliferation variant (6)	6	NULL	BOTH	D2045.1,D2045.5,K02B9.1,M05B5.5,T13C5.1,W05B2.3
male mating variant (6)	6	NULL	set2	B0432.5,C05D2.3,C05D2.4,F32G8.6,W01C8.6,W06B4.3
masculinized (6)	6	NULL	BOTH	B0205.3,C35C5.1,F44A6.2,F55B12.3,T05H10.5,ZK287.8
muscle birefringence variant (6)	6	NULL	BOTH	C30D11.1,C41C4.5,F08C6.7,F31D5.3,T27B1.2,T28B4.3
neuron migration variant (6)	6	NULL	BOTH	F21H11.3,F33D11.11,K03D3.10,K03D3.13,K07E3.8,M03A1.1
no differentiated gametes (6)	6	NULL	BOTH	E04A4.4,F54E7.3,F57B1.2,F58B6.3,H39E23.1,Y59A8B.14
odorant adaptation variant (6)	6	NULL	BOTH	C02C6.2,F13D12.7,F59A6.1,K02A4.2,T01A4.1,Y51A2D.19
one cell shape defective early emb (6)	6	NULL	set1	F07A11.2,F22B3.4,H02I12.5,T05G5.3,Y17G9B.9,Y62E10A.14
organism hypersensitive interstrand cross link agents (6)	6	NULL	set2	C36A4.8,F56A3.1,W02D3.10,W03A3.2,Y41E3.9,Y55B1AL.3
organism hypersensitive X ray irradiation (6)	6	NULL	BOTH	D2005.5,F28B3.7,F41E6.4,F42H11.2,W03A3.2,Y55B1AL.3
organism UV resistant (6)	6	NULL	BOTH	K08E7.1,K08E7.2,M110.4,Y47D3A.16,Y54H5A.4,Y56A3A.13
pathogen induced death increased (6)	6	NULL	set1	B0218.3,B0416.6,C03F11.3,F13B10.1,F13B10.3,Y47H9C.4
pharynx disorganized (6)	6	NULL	BOTH	B0336.6,F56A11.1,K07C5.1,R13F6.4,Y80D3A.2,Y80D3A.3
pheromone induced dauer formation defective (6)	6	NULL	set2	C36B7.7,C36B7.9,C55B7.12,H14E04.1,K04G7.3,T10H9.2
pheromone induced larval display defective (6)	6	NULL	set2	F18C12.1,F25E2.5,F31F6.5,M02B7.3,W01G7.1,ZC84.2
pheromone suppressed pumping defective (6)	6	NULL	set2	B0412.2,C02D4.2,C02D4.3,C02D4.9,F29C4.1,K01C8.3
pointed tail tip male (6)	6	NULL	BOTH	C05G5.6,C12C8.3,E01A2.3,T23G4.1,Y43F8C.10,Y53C12B.5
post hermaphrodite contact variant (6)	6	NULL	set2	JC8.12,K08D12.5,M02B1.1,T22B11.2,T23F2.1,ZK678.8
posterior body dumpy (6)	6	NULL	BOTH	C41C4.5,C52D10.7,C52D10.9,F13A7.9,Y105C5B.13,Y47D7A.1
posterior body wall contraction defective (6)	6	NULL	BOTH	B0348.4,F02D10.5,F09B12.6,F11E6.5,K09C8.1,Y44A6E.1
presynaptic region morphology variant (6)	6	NULL	set2	C01B7.6,F26E4.8,M03B6.4,M03F8.2,R07D5.1,T21H8.1
progressive paralysis (6)	6	NULL	BOTH	C47E12.5,F54F2.1,Y47D3A.16,Y71G12B.11,ZC101.2,ZK1058.2
protein RNA interaction variant (6)	6	NULL	set2	C12C8.3,F02E9.2,F48F7.1,T07D3.10,T07D3.11,T07D3.7
retarded heterochronic variations (6)	6	NULL	BOTH	C05G5.6,C07H6.10,C07H6.5,C42D8.8,F26F4.7,W03C9.4
serotonin induced pumping variant (6)	6	NULL	BOTH	B0348.4,C09B7.1,F44C4.4,F59C12.2,K02F2.6,M01D7.7
short defecation cycle (6)	6	NULL	BOTH	C18B12.15,C18B12.3,F02D10.5,F09B12.6,F11E6.5,ZK1098.10
sodium acetate chemotaxis defective (6)	6	NULL	set2	C55B7.12,F36F2.1,F36F2.5,M02B7.3,R01E6.1,ZC84.2
sperm recruitment variant (6)	6	NULL	set2	C01F6.4,EEED8.5,T11F8.3,T23G11.3,W02A2.1,W08D2.4
spindle rotation defective early emb (6)	6	NULL	set1	C26C6.2,C38C10.4,F22B7.13,T09A5.10,Y53F4B.40,Y95B8A.5
spontaneous reversal rate variant (6)	6	NULL	set2	C16C2.2,C16C2.3,C26C6.2,C40C9.5,T06D10.1,T07E3.6
synapsis defective (6)	6	NULL	BOTH	C24G6.1,K12C11.1,K12C11.2,T08D2.7,T26A5.9,Y60A3A.12
temperature induced dauer formation defective (6)	6	NULL	set2	M04D8.3,T01B6.1,T24D8.5,ZC334.1,ZC334.10,ZK1251.2
thermotolerance increased (6)	6	NULL	BOTH	F11A3.2,F55A8.1,T07A9.6,W08G11.4,Y47D3A.4,Y55D5A.5
touch resistant tail (6)	6	NULL	set2	C08C3.1,C29F5.4,C50H2.2,R186.13,R186.5,T01C8.7
vulva uterus connection defective (6)	6	NULL	BOTH	C04G2.7,F11C1.6,M05B5.5,R03C1.3,R53.3,T22B7.1
XX lethal (6)	6	NULL	BOTH	C25G4.5,C35C5.1,F44A6.2,R13G10.1,Y39A1B.3,Y59A8B.1
acetylcholine synaptic transmission variant (5)	5	NULL	set2	B0365.3,C26C6.2,F21F3.5,F25G6.3,T05F1.1
anterior pharynx variant (5)	5	NULL	set1	C18E3.8,F21H11.3,F29B9.5,F29B9.6,VF36H2L.1
axon vesicle variant (5)	5	NULL	set2	C09G12.8,C35C5.4,F54G8.3,F55C7.7,T05E11.4
body wall muscle physiology variant (5)	5	NULL	set2	C06A5.7,C38C3.5,F07A5.7,F11C3.3,F30H5.1
CAN cell migration variant (5)	5	NULL	BOTH	C09G12.18,C09G12.8,F55C7.7,F57C7.3,K03D3.10
cell cycle timing defective early emb (5)	5	NULL	set1	F18C5.2,K06A5.2,K06A5.7,T06E4.3,Y39H10A.7
cell division failure (5)	5	NULL	BOTH	C26C6.2,C39E9.14,T25C12.1,Y53F4B.40,Y95B8A.5
cell homeostasis metabolism variant (5)	5	NULL	BOTH	C34F6.4,C43E11.2,K11G12.3,K11G12.4,Y69A2AR.4
cell junction variant (5)	5	NULL	BOTH	C25F6.2,F26D11.11,K12C11.1,K12C11.2,Y105E8A.26
cell migration failure (5)	5	NULL	BOTH	C07G1.4,F57C7.3,K04C2.6,K07C5.1,T24D3.1
coelomocyte development variant (5)	5	NULL	set2	C10G8.6,F26B1.7,W08D2.1,Y80D3A.2,Y80D3A.3
cytoplasmic dynamics defective early emb (5)	5	NULL	set1	C47B2.4,K06A5.2,K06A5.7,K10D2.6,Y47G6A.12
cytoskeleton organization biogenesis variant (5)	5	NULL	BOTH	D2085.1,F09E5.1,F54E7.3,K01G5.6,T26E3.3
dauer cuticle variant (5)	5	NULL	set1	C47G2.1,C47G2.15,F22B5.3,M142.2,ZC328.1
defecation cycle variant (5)	5	NULL	set1	C46H11.4,F44C4.4,F55A12.3,Y51H4A.3,ZK20.1
defecation variant (5)	5	NULL	BOTH	C06H2.4,C06H2.7,F33D4.2,T02C5.5,W03G9.1
developmental growth variant (5)	5	NULL	set2	C44C1.13,C44C1.4,K01C8.9,K07G5.2,T27B1.1
disorganized pharyngeal EPG (5)	5	NULL	set2	C35B8.2,F09G8.10,F09G8.2,F09G8.9,F12F3.1
distal tip cell development variant (5)	5	NULL	BOTH	F29F11.5,M05B5.5,T05A6.1,T23D8.9,W10C8.2
dosage compensation variant (5)	5	NULL	set2	C18A11.5,C25G4.5,R13G10.1,Y39A1B.3,Y59A8B.1
drug withdrawal response variant (5)	5	NULL	set2	C09B7.1,C30A5.7,F59C12.2,ZK1290.18,ZK1290.2
early eggs laid (5)	5	NULL	BOTH	C16C2.2,C16C2.3,C26C6.2,F49E8.3,T06D10.1
egg morphology variant (5)	5	NULL	BOTH	B0273.2,C48D5.1,F48C1.7,F54C9.8,Y48G1BL.3
endogenous synaptic event frequency reduced (5)	5	NULL	set2	C39E6.6,K11E8.1,R03G5.2,T25F10.2,ZK867.1
endoplasmic reticulum morphology variant (5)	5	NULL	set1	B0336.2,F43E2.8,H37A05.1,K04G2.3,T05G5.3
endosome biogenesis variant (5)	5	NULL	BOTH	F49E7.1,F58G6.1,W06B4.3,Y39A1A.5,Y49E10.11
epithelial cell morphology variant (5)	5	NULL	BOTH	C09E8.3,K03D10.1,T03G6.2,T23F2.1,W01B6.1
fewer eggs laid (5)	5	NULL	set1	F28D1.10,F56A11.1,R06C1.3,T03E6.7,T08A9.9
GABA synaptic transmission variant (5)	5	NULL	set2	C39E6.6,K11E8.1,R03G5.2,T20G5.6,T25F10.2
germline mortal (5)	5	NULL	set2	C14B1.4,C30A5.2,DY3.4,T04A11.6,Y41C4A.14
germline RNAi resistant (5)	5	NULL	set2	ZK1098.12,ZK1098.3,ZK1098.4,ZK1098.8,ZK1098.9
head movement variant (5)	5	NULL	BOTH	F07H5.2,F27D9.8,F30A10.8,H22K11.4,T21B6.1
heparan sulfate biosynthesis variant (5)	5	NULL	BOTH	D2085.1,F12F6.3,M03F8.2,PAR2.4,T24D1.1
hermaphrodite fertility variant (5)	5	NULL	BOTH	R10A10.2,T07C4.7,Y55D5A.5,ZK1067.1,ZK856.1
hermaphrodite germline proliferation variant (5)	5	NULL	BOTH	D2045.1,D2045.5,M05B5.5,T13C5.1,W05B2.3
hypersensitivity to mutagen (5)	5	NULL	set2	C12D8.10,F28H6.1,F33H2.1,K07G5.2,Y41E3.9
hypoosmotic shock hypersensitive (5)	5	NULL	set2	F21F3.5,H02I12.8,T08G11.5,Y110A7A.3,Y17G9B.3
induced cell death variant (5)	5	NULL	set2	C35D10.9,C48D1.2,F23B12.9,F32A11.2,T07C4.8
intestinal physiology variant (5)	5	NULL	set1	B0348.4,B0495.4,C17H12.14,C18D11.4,T01E8.3
larval development variant (5)	5	NULL	BOTH	B0336.2,C38C10.4,F22B7.13,T09A5.10,ZK632.6
light response variant (5)	5	NULL	set2	C14F11.3,F17C8.1,M01D7.7,ZK524.2,ZK897.1
lysosome organization biogenesis variant (5)	5	NULL	BOTH	B0261.2,C10C5.6,R07B1.12,W06B4.3,Y49E10.11
male morphology variant (5)	5	NULL	BOTH	C01F6.4,F16A11.2,F55B12.3,W03A3.1,W03A3.2
male sterile (5)	5	NULL	BOTH	B0348.4,F53A2.6,Y57A10A.30,Y57E12AL.5,ZK1067.1
meiotic spindle rotation defective (5)	5	NULL	set1	C45G3.1,R05D3.7,T09A5.10,T21H3.3,Y73B3A.12
mid larval arrest (5)	5	NULL	set1	C10H11.9,C15H9.6,F26D10.3,F52D10.3,Y53C10A.12
mitotic metaphase to anaphase transition defect (5)	5	NULL	BOTH	F54C8.3,K04G2.3,Y110A7A.17,Y49E10.1,ZK177.6
MS lineage variant (5)	5	NULL	BOTH	F39H11.2,T15H9.3,T19E7.2,W06F12.1,W10C8.2
muscle system morphology variant (5)	5	NULL	BOTH	C09D1.1,C16C10.7,R13F6.4,W04D2.1,Y105E8A.6
neuron activation variant (5)	5	NULL	set2	C07H6.7,F23B12.9,F33H1.1,ZK1290.18,ZK1290.2
neuron number variant (5)	5	NULL	BOTH	C27A2.6,C34F11.9,R10E11.1,Y16B4A.1,Y51H4A.3
no anterior pharynx (5)	5	NULL	BOTH	C32A3.1,F02A9.6,T28D6.9,VF36H2L.1,ZC434.6
no germ line (5)	5	NULL	set2	F31E3.5,F54E7.3,F54F7.5,F58B6.3,H39E23.1
no polar body formation (5)	5	NULL	set1	C27A2.3,C45G3.1,CTEL54X.1,T21H3.3,Y73B3A.12
no rectum (5)	5	NULL	BOTH	C32A3.1,F02A9.6,K08B4.1,R107.8,Y73C8B.4
nose twisted (5)	5	NULL	BOTH	B0457.1,C32A3.1,F02A9.6,K08B4.1,Y73C8B.4
nuclear division variant (5)	5	NULL	BOTH	DY3.2,F48F7.1,H37A05.1,K06A5.7,T07D3.7
nuclei enlarged (5)	5	NULL	BOTH	F26A3.3,M18.5,T05A6.1,T26A5.9,Y57A10A.19
oocyte accumulation (5)	5	NULL	BOTH	C03H5.2,R144.7,Y71G12B.11,ZK1128.2,ZK792.6
oocyte septum formation variant (5)	5	NULL	set1	F20G4.3,F43C1.2,R10A10.2,ZK520.4,ZK856.1
pathogen adherence defect (5)	5	NULL	set2	K08D12.5,R03H4.6,T22B11.2,T23F2.1,ZK678.8
pattern of gene expression variant (5)	5	NULL	BOTH	F25H8.6,K02B9.4,M04B2.1,T19E7.2,ZK177.10
phasmid morphology variant (5)	5	NULL	set2	C27H5.7,F18C12.1,F53B2.6,T23G4.1,Y71F9B.5
polar body size defective early emb (5)	5	NULL	set1	C45G3.1,C47B2.4,T09A5.10,T21H3.3,Y73B3A.12
pronuclear breakdown asynchronous early emb (5)	5	NULL	set1	C25A1.9,C32E8.8,C39E9.14,F49E11.1,K08E3.6
protein expression reduced cell specific (5)	5	NULL	BOTH	C09E8.3,F13D11.2,F29G9.13,F29G9.4,F30F8.8
protein modification variant (5)	5	NULL	set2	B0365.3,C40C9.5,C47E12.5,K04G7.3,T20B5.3
protein phosphorylation variant (5)	5	NULL	BOTH	F08G12.4,F54A5.3,R119.6,R144.7,ZK856.1
ray ectopic (5)	5	NULL	set1	F29B9.5,F29B9.6,W02A11.4,Y71F9B.10,ZK1236.3
relative cell cycle timing defective early emb (5)	5	NULL	set2	F54E7.3,F58B6.3,H39E23.1,M117.2,Y59A8B.14
response to injury variant (5)	5	NULL	BOTH	B0545.1,F09E5.1,F18G5.3,K04D7.1,T01E8.3
RNA degradation variant (5)	5	NULL	BOTH	AH6.5,F57B9.2,H39E23.1,W02A2.7,Y48B6A.3
RNA processing variant (5)	5	NULL	BOTH	C02F5.4,C33H5.12,F29C4.6,F36A2.1,T23F6.4
rod like larval lethal (5)	5	NULL	BOTH	F35H10.4,F36H1.4,F58D5.4,T07F10.4,ZK1067.1
social feeding increased (5)	5	NULL	BOTH	B0412.2,C39E6.6,F29C4.1,F31A3.2,R05D11.1
sodium chloride chemotaxis variant (5)	5	NULL	set2	B0207.12,R11G10.1,ZK1290.18,ZK1290.2,ZK512.6
spermatheca physiology variant (5)	5	NULL	BOTH	B0496.7,F31B12.1,T01E8.3,T11F8.3,Y55B1BM.1
spermatid activation defective (5)	5	NULL	set2	D2030.6,F53G12.6,K12H4.8,T02E1.1,ZK524.1
transposon mutator (5)	5	NULL	set2	ZK1098.12,ZK1098.3,ZK1098.4,ZK1098.8,ZK1098.9
trimethylthiazole chemotaxis defective (5)	5	NULL	set2	C34D1.3,F55A8.2,R13H8.1,T18D3.2,Y102E9.1
unfolded protein accumulation (5)	5	NULL	set1	C55B6.2,F08C6.6,F25D7.1,F45D3.5,Y105E8B.8
uterus morphology variant (5)	5	NULL	BOTH	C37A2.4,M05B5.5,R03C1.3,T22B7.1,T28F12.3
ventral nerve cord maintenance variant (5)	5	NULL	set2	C09C7.1,C14F5.2,C18F3.2,F58A3.2,K07E12.1
acetylcholinesterase inhibitor hypersensitive (4)	4	NULL	set2	C26C6.2,F47D12.1,Y41G9A.4,ZK180.1
acidification level defective (4)	4	NULL	BOTH	C17H12.14,F53F10.4,K04E7.2,K09C8.1
aging variant (4)	4	NULL	BOTH	F09E5.15,F18C5.2,T24F1.1,Y47D3A.16
anterior body morphology variant (4)	4	NULL	BOTH	C49A1.11,C49A1.14,C49A1.4,F14F3.1
anus development variant (4)	4	NULL	BOTH	K08B4.1,R107.8,Y105E8B.1,Y73C8B.4
aqueous compound discrimination defective (4)	4	NULL	set2	C37E2.4,C55B7.12,F36F2.1,F36F2.5
aqueous negative chemotaxis variant (4)	4	NULL	set2	B0212.5,T09A12.3,W02B3.2,W02B3.8
aster AB resembles P1 aster early emb (4)	4	NULL	set1	C01F6.3,H02I12.8,Y17G9B.3,Y62E10A.15
autophagic cell death variant (4)	4	NULL	BOTH	C07G1.5,T19E7.24,T19E7.3,Y55D5A.5
autosomal nondisjunction meiosis (4)	4	NULL	set2	T04A11.6,T07G12.10,T07G12.11,T07G12.6
AWC odorant chemotaxis defective (4)	4	NULL	set2	T01A4.1,Y54E10BL.6,Y73B6A.5,ZK792.6
biosynthesis variant (4)	4	NULL	set1	F19H8.1,F19H8.2,F19H8.3,ZK54.2
body bend variant (4)	4	NULL	set2	C16C2.2,C16C2.3,M03F4.7,T06D10.1
body wall muscle cell polarization variant (4)	4	NULL	set2	C47E8.7,F54F2.1,ZC101.2,ZK1058.2
cell corpse digestion variant (4)	4	NULL	set2	C02C6.1,F41H10.11,W06B4.3,Y41G9A.5
cell proliferation reduced (4)	4	NULL	set1	F25H8.12,F25H8.6,F25H8.8,K06A5.7
cell survival sexually dimorphic increased (4)	4	NULL	set2	C08C3.1,C33D12.12,C33D12.7,F55B12.3
chemical response variant (4)	4	NULL	BOTH	B0457.1,T21E12.3,T21E12.4,T23F2.1
chemosensory response variant (4)	4	NULL	BOTH	F11C7.5,F18C12.1,F23B2.4,F31A3.2
chondroitin biosynthesis variant (4)	4	NULL	BOTH	D2085.1,F12F6.3,PAR2.4,T24D1.1
cilia absent (4)	4	NULL	set2	C05C8.9,F33H1.1,R31.3,Y41G9A.1
ciliated neuron morphology variant (4)	4	NULL	set2	C33D12.11,C33D12.7,F18C12.1,ZC247.3
clear larva (4)	4	NULL	set1	B0403.4,B0403.9,C28A5.12,C28A5.4
colchicine hypersensitive (4)	4	NULL	set2	F33D4.1,F33D4.10,F55A11.5,ZK455.7
commisure growth variant (4)	4	NULL	set2	F26E4.8,F57C7.3,K01G5.7,T27A1.6
constitutive egg laying (4)	4	NULL	set2	C09E10.2,C26C6.2,C48A7.1,M01D7.7
copper response variant (4)	4	NULL	set2	B0212.5,T09A12.3,W02B3.2,W02B3.8
cuticle physiology variant (4)	4	NULL	set2	H04M03.38,H04M03.4,H04M03.70,M02B1.1
cuticle shedding defect (4)	4	NULL	BOTH	C17G1.6,CE7X_3.2,T05C12.10,T13C5.1
dauer recovery variant (4)	4	NULL	set2	B0412.2,C46A5.9,F02A9.6,T13C5.1
defecation contraction variant (4)	4	NULL	BOTH	B0348.4,F44C4.4,T01E8.3,ZK856.1
dendrite development variant (4)	4	NULL	set2	B0273.4,C08F8.8,C50C3.7,F41C6.1
diethyl ether hypersensitive (4)	4	NULL	set2	E03A3.6,F25C8.3,K03E6.5,K09A9.5
distal tip cell reflex failure (4)	4	NULL	set2	C02F4.1,C09G12.8,T13C5.1,Y41D4B.13
DNA damage response variant (4)	4	NULL	BOTH	C07H6.1,D2005.5,K07G5.2,Y41C4A.14
DNA recombination variant (4)	4	NULL	set2	D1086.4,F28B3.7,K02B12.8,T07G12.12
dopamine deficient (4)	4	NULL	set2	B0432.5,C05D2.3,C05D2.4,W01C8.6
drug induced life span variant (4)	4	NULL	set2	T01C8.1,T19E7.2,Y48B6A.4,Y59A8B.14
embryo disorganized (4)	4	NULL	BOTH	F02A9.6,F08B4.1,T05H4.14,ZK632.6
energy expenditure variant (4)	4	NULL	BOTH	C41C4.4,F29C12.3,F43E2.8,T02H6.11
excretory system development variant (4)	4	NULL	set2	F02A9.6,K08B4.1,R107.8,Y73C8B.4
expulsion infrequent (4)	4	NULL	set2	C17D12.2,F02D10.5,F09B12.6,Y37D8A.23
extra distal tip cells (4)	4	NULL	set1	F11C1.6,K03D10.3,VC5.4,Y119C1B.8
germ cell arrest (4)	4	NULL	BOTH	F31E3.5,M18.5,T23G11.3,ZK1128.2
gonad displaced (4)	4	NULL	BOTH	C47E12.4,F08D12.1,R13F6.4,W08E3.1
gut obstructed (4)	4	NULL	set1	C33D3.1,C33H5.12,F28D9.1,W02B12.3
gut on the exterior (4)	4	NULL	BOTH	F28D1.10,F56A11.1,F56A11.6,R06C1.3
halothane hypersensitive (4)	4	NULL	set2	E03A3.6,F25C8.3,F56A8.7,K09A9.5
halothane resistant (4)	4	NULL	set2	C16C2.2,C16C2.3,C26C6.2,F56A8.7
hatching variant (4)	4	NULL	BOTH	F01G12.5,F52D10.3,K04H4.1,M117.2
head cavity (4)	4	NULL	BOTH	B0280.4,C17H12.14,C34H3.2,C34H3.9
head notched (4)	4	NULL	BOTH	M03A1.1,W05E10.16,W05E10.3,Y37E11AR.6
inhibition of synaptogenesis defective (4)	4	NULL	set2	E01A2.3,F41C6.1,Y53H1A.1,Y71F9B.5
interphase entry defective early emb (4)	4	NULL	set1	C09G4.3,F38H4.9,F48E8.5,ZK520.4
isoflurane resistant (4)	4	NULL	set2	C16C2.2,C16C2.3,C26C6.2,F56A8.7
isthmus morphology defective (4)	4	NULL	BOTH	C23H3.3,C23H3.4,M6.3,W01B6.1
late paralysis arrested elongation two fold (4)	4	NULL	set2	F01G12.5,F10E7.4,K04H4.1,R13A5.5
ligand gated channel activity variant (4)	4	NULL	set2	C35C5.5,F09E8.7,T05F1.1,Y105E8A.7
locomotion rate serotonin resistant (4)	4	NULL	BOTH	H16O14.1,K02F2.6,K06C4.20,K06C4.6
male gonad morphology variant (4)	4	NULL	set2	C01F6.4,R06B9.6,T23D8.9,W10C8.2
male sexual development variant (4)	4	NULL	set2	C01F6.4,F55B12.3,W03A3.1,W03A3.2
male sperm fertilization defect (4)	4	NULL	set2	C17D12.6,F26A3.3,F48C1.7,K12H4.8
meiosis metaphase to anaphase transition block (4)	4	NULL	BOTH	B0511.9,C09G4.3,F10B5.6,F54C8.3
meiotic sister chromatid segregation variant (4)	4	NULL	set1	F08H9.1,F41H10.10,F57C9.5,W02A2.6
meiotic spindle defective (4)	4	NULL	set1	C45G3.1,R05D3.7,T21H3.3,Y73B3A.12
mitotic spindle asters defective early emb (4)	4	NULL	set1	C45G3.1,H38K22.2,K04D7.1,K07C11.2
movement variant (4)	4	NULL	BOTH	C04F6.4,C38C3.5,M01D7.7,Y105E8B.1
muscle arm development variant (4)	4	NULL	set2	C07H4.2,C39F7.2,W01B6.1,Y116F11B.1
nerve ring development variant (4)	4	NULL	set2	C01G6.8,F27E11.3,W01B6.1,ZK377.2
neuron degeneration (4)	4	NULL	set2	C30A5.7,C47C12.6,T01C8.7,ZK792.6
nuclear pore variant (4)	4	NULL	set1	K12D12.2,R06F6.5,T23H2.1,Y37E3.15
nucleolus variant (4)	4	NULL	set1	B0273.2,F31E3.5,F54C9.8,Y48G1BL.3
nucleus defective early emb (4)	4	NULL	set1	C38D4.3,R06F6.5,T23H2.1,Y41D4B.19
organ senescence variant (4)	4	NULL	set2	Y48B6A.4,Y55D5A.5,ZK1290.18,ZK1290.2
organism heat hypersensitive (4)	4	NULL	set1	C29E4.7,F49E11.9,F56A4.3,Y45G12C.2
organism ionizing radiation response variant (4)	4	NULL	BOTH	F46F3.4,F52B5.5,M79.1,R13H8.1
organism metabolism processing variant (4)	4	NULL	set1	C26E6.11,F59G1.1,T02G5.13,ZK1058.1
organism physiology variant (4)	4	NULL	BOTH	C42D8.13,C42D8.8,F59C12.2,K08B5.3
osmotic stress response variant (4)	4	NULL	set2	C06E1.4,F11C7.5,K02B9.4,K02G10.7
P lineages variant (4)	4	NULL	BOTH	C48D1.12,C48D1.2,Y16B4A.1,Y49E10.14
P0 spindle absent early emb (4)	4	NULL	set1	F28B12.3,F32H2.3,F56A3.4,F58A4.8
pentanedione chemotaxis variant (4)	4	NULL	set2	F55A8.2,F59A6.1,T01A4.1,T16H5.1
pharyngeal muscle morphology variant (4)	4	NULL	BOTH	C09D1.1,T05E11.5,Y80D3A.2,Y80D3A.3
pharynx slippery (4)	4	NULL	set2	F52A8.2,H30A04.1,H30A04.2,ZK512.6
pheromone induced dauer formation variant (4)	4	NULL	set2	E02C12.5,T10H9.2,T24A6.5,Y39G10AR.22
precocious oogenesis (4)	4	NULL	BOTH	Y113G7A.3,Y41E3.8,Y41E3.9,Y51H4A.3
pronuclear morphology defective early emb (4)	4	NULL	set1	B0207.4,C09G4.3,T01G9.5,T27F2.3
protein methylation variant (4)	4	NULL	BOTH	C14B1.4,C26E6.9,T02G5.11,ZK1127.1
pyrazine chemotaxis variant (4)	4	NULL	set2	C37E2.4,F59A6.1,T01A4.1,T16H5.1
quinine chemotaxis defective (4)	4	NULL	set2	C29H12.3,C29H12.5,W02B3.2,W02B3.8
right handed roller (4)	4	NULL	set2	B0491.2,C01B12.1,T01B7.7,T14B4.6
serotonin deficient (4)	4	NULL	set2	B0041.2,B0041.6,C05D2.3,C05D2.4
sexually dimorphic development variant (4)	4	NULL	set2	C15F1.3,C18A11.5,T07C4.8,ZK287.8
shrinker (4)	4	NULL	BOTH	B0564.10,T20G5.6,T21C12.1,Y37D8A.23
spermatocyte meiosis variant (4)	4	NULL	BOTH	C40H1.1,F10B5.7,T28F12.3,ZK524.1
spermatozoa retro location defective (4)	4	NULL	set2	C17D12.6,T11F8.3,W02A2.1,W08D2.4
spicule morphology variant (4)	4	NULL	set2	C04G2.7,T25F10.2,ZK1067.1,ZK637.7
surface antigen negative (4)	4	NULL	set2	JC8.12,M02B1.1,T22B11.2,ZK678.8
synaptic vesical tag abnormal in mechanosensory neurons (4)	4	NULL	set2	C01B7.6,C44B11.3,T01E8.4,ZK154.3
T lineages variant (4)	4	NULL	BOTH	E01A2.3,F01G4.1,K04G2.8,Y113G7B.23
tail development variant (4)	4	NULL	BOTH	B0523.5,C12C8.3,CE7X_3.2,Y43F8C.10
temperature induced dauer formation increased (4)	4	NULL	set2	C12D8.10,M03A1.1,Y71D11A.1,Y92C3A.3
terminal bulb morphology variant (4)	4	NULL	set2	M6.3,Y80D3A.2,Y80D3A.3,ZK177.10
X linked gene expression enhanced (4)	4	NULL	set2	C25G4.5,R13G10.1,Y39A1B.3,Y59A8B.1
zygotic lethal (4)	4	NULL	set2	K04E7.2,K04G2.8,Y40B1A.4,Y54E2A.3
accumulated somatic cell corpses (3)	3	NULL	BOTH	C04G2.7,F53F10.4,K06B9.5
ALM migration variant (3)	3	NULL	set2	F55C7.7,F57C7.3,ZK377.2
ammonium chemotaxis defective (3)	3	NULL	set2	F36F2.5,M02B7.3,ZC84.2
amphid sheath cell morphology variant (3)	3	NULL	set2	F18C12.1,F31F6.5,F38G1.1
anterior pharynx extra cells (3)	3	NULL	set2	F02A9.6,K08D9.3,R09F10.9
athermotactic (3)	3	NULL	set2	C40C9.5,F13G3.5,ZC84.2
AWA odorant chemotaxis defective (3)	3	NULL	set2	Y54E10BL.6,Y73B6A.5,ZK792.6
Bacillus thuringiensis toxin resistant (3)	3	NULL	set2	T12G3.8,Y39E4B.9,Y73E7A.7
biogenic amine physiology variant (3)	3	NULL	set2	B0432.5,F32G8.6,W01C8.6
bromide chemotaxis defective (3)	3	NULL	set2	C55B7.12,T03D8.5,ZK970.5
cell fusion variant (3)	3	NULL	BOTH	C08F8.8,C26D10.5,F55A8.1
cell polarity reversed (3)	3	NULL	set2	R06B9.6,R160.1,W08D2.1
chemical resistant (3)	3	NULL	BOTH	F09B12.6,K11G12.3,K11G12.4
chromosome condensation failure (3)	3	NULL	BOTH	F55C5.4,T07E3.5,Y119D3B.15
coelomocyte morphology variant (3)	3	NULL	set2	C44C1.13,C44C1.4,R13A5.1
commissure variant (3)	3	NULL	BOTH	F55C7.7,T19B4.7,W02B9.1
connection of gonad variant (3)	3	NULL	set2	F29G9.4,F41C6.1,R03C1.3
cross link induced focus formation variant (3)	3	NULL	set2	F56A3.1,W02D3.10,Y41E3.9
crossover defective (3)	3	NULL	BOTH	K02B12.8,T08D2.7,Y60A3A.12
cryophilic (3)	3	NULL	set2	C09E10.2,C40H5.5,Y113G7A.6
cuticle attachment variant (3)	3	NULL	BOTH	C32F10.6,C42D8.13,C42D8.8
cuticle development variant (3)	3	NULL	BOTH	F59G1.6,T23F6.4,Y113G7A.3
cytoplasmic appearance defective early emb (3)	3	NULL	set1	F18C12.2,F26H9.6,F57B10.1
dauer gonad arrest variant (3)	3	NULL	set1	PAR2.3,T01C8.1,ZK370.2
dauer pharynx morphology variant (3)	3	NULL	set1	C47G2.1,C47G2.15,F22B5.3
defecation cycle temperature compensation variant (3)	3	NULL	set2	F09B12.6,F33D4.2,ZK1098.10
desynapsis defective (3)	3	NULL	set2	K02B12.8,K12C11.1,K12C11.2
diet induced life span variant (3)	3	NULL	set2	F29C12.3,F58H1.4,T24F1.1
DMPP response variant (3)	3	NULL	set2	C40C9.15,C40C9.16,C40C9.2
DNA damage induced focus formation variant (3)	3	NULL	BOTH	T12A2.8,W03A3.2,Y55B1AL.3
DNA synthesis variant (3)	3	NULL	BOTH	F10G7.3,T26A5.9,Y54E10A.15
early elongation arrest (3)	3	NULL	set2	C28A5.12,C28A5.4,C28A5.T2
egg laying response to drug variant (3)	3	NULL	set2	C48A7.1,H16O14.1,T21C12.1
eggshell morphology variant (3)	3	NULL	BOTH	H02I12.8,K10D2.6,Y47G6A.12
embryo small (3)	3	NULL	BOTH	K04D7.1,R144.7,T11F8.3
embryonic cell organization biogenesis variant (3)	3	NULL	set1	C38D4.3,F10E9.8,F32H2.3
endoplasmic reticulum metabolism variant (3)	3	NULL	set1	K11D9.2,K11D9.5,Y55B1BM.1
endoplasmic reticulum symmetry variant early emb (3)	3	NULL	set1	F20G4.3,F54E7.3,T26E3.3
endosome to lysosome trafficking defective (3)	3	NULL	BOTH	C44C1.13,C44C1.4,F53F10.4
enhanced taste aversion defective (3)	3	NULL	set2	B0207.12,B0432.5,R11G10.1
epithelial cell development variant (3)	3	NULL	BOTH	C09E8.3,F13D11.2,F55A8.1
epithelial cell fusion failure (3)	3	NULL	set2	C26D10.5,C44B7.3,Y43F8C.10
ER stress response variant (3)	3	NULL	set2	Y111B2A.20,Y38A10A.5,ZK632.6
exaggerated body bends (3)	3	NULL	set2	C33G3.1,F15D3.1,F47G6.1
expulsion variant (3)	3	NULL	set1	C18B12.15,C18B12.3,R12E2.5
feeding inefficient (3)	3	NULL	BOTH	F59G1.1,K03A11.3,K03A11.8
fertilization defective (3)	3	NULL	BOTH	F31B12.1,Y41E3.8,Y41E3.9
fewer egg laying events during active (3)	3	NULL	set1	C16D6.2,C25G6.5,F41E7.3
flaccid (3)	3	NULL	set2	C48A7.1,ZC101.2,ZK897.1
Fluorouracil resistant (3)	3	NULL	set1	C29F7.3,T07C4.1,ZK783.2
habituation variant (3)	3	NULL	set2	C29F5.4,R186.13,R186.5
hermaphrodite morphology variant (3)	3	NULL	set2	C15F1.3,LLC1.1,Y47D3A.6
hermaphrodite sexual development variant (3)	3	NULL	set2	C01F6.4,C15F1.3,F55B12.3
hermaphrodite sperm fertilization defective (3)	3	NULL	set2	C06H2.4,C06H2.7,C47E12.5
hormetic temperature induced life span extension defective (3)	3	NULL	set2	R13H8.1,T07A9.6,Y55D5A.5
hydroxyurea hypersensitive (3)	3	NULL	set1	F32D1.10,R10E4.4,ZK632.1
inactive phase variant (3)	3	NULL	set2	C26C6.2,F23B2.5,F32G8.6
intraflagellar transport accelerated (3)	3	NULL	set2	F08F8.3,F20C5.2,F56C9.1
iodide chemotaxis defective (3)	3	NULL	set2	C55B7.12,T03D8.5,ZK970.5
isoflurane hypersensitive (3)	3	NULL	set2	F25C8.3,F56A8.7,K09A9.5
ivermectin response variant (3)	3	NULL	set2	H04M03.38,H04M03.4,H04M03.70
L4 arrest (3)	3	NULL	set2	K04G2.1,T27F7.3,Y105E8A.17
light body touch resistant (3)	3	NULL	set2	C30A5.7,F16F9.5,T01C8.7
lipid hydrolysis regulation variant (3)	3	NULL	set2	C41C4.4,F43E2.8,M03A8.1
lipid synthesis increased (3)	3	NULL	set2	F29C4.1,M79.1,Y55D5A.5
male mating efficiency eliminated (3)	3	NULL	set2	C04A2.3,C08C3.1,R07A4.1
manganese response variant (3)	3	NULL	set2	K11G12.3,K11G12.4,Y69A2AR.4
mechanosensory system variant (3)	3	NULL	set2	C30A5.7,F46A9.6,T07H8.4
membrane trafficking variant (3)	3	NULL	BOTH	C06H2.4,Y32F6B.3,Y32F6B.5
memory retention defective (3)	3	NULL	set2	F07F6.6,K01C8.3,T01C3.10
metaphase to anaphase transition defect (3)	3	NULL	set2	F10B5.6,Y66D12A.17,ZK177.6
mRNA export variant (3)	3	NULL	set1	C15H11.3,C26D10.2,Y71F9AM.5
no posterior pharynx (3)	3	NULL	BOTH	K04C2.6,T24D3.1,W10C8.2
nuclear import defective (3)	3	NULL	BOTH	F32E10.4,R06F6.5,ZK1098.8
nuclei small (3)	3	NULL	set1	B0273.2,F54C9.8,Y48G1BL.3
octopamine deficient (3)	3	NULL	set2	F18C12.1,F23B2.4,M02B7.3
organism starvation response variant (3)	3	NULL	BOTH	C50F4.11,ZK1290.18,ZK1290.2
peroxisome physiology variant (3)	3	NULL	set1	C34C6.6,F32A5.6,F54F2.8
pharyngeal contraction variant (3)	3	NULL	set2	F09G8.10,F09G8.2,F09G8.9
pharyngeal pumping increased (3)	3	NULL	set1	C42D8.8,Y54F10AM.13,Y54F10AM.2
posterior region development variant (3)	3	NULL	set1	F22B5.1,Y37D8A.11,Y37D8A.9
presynaptic vesicle cluster localization variant (3)	3	NULL	set2	B0273.4,F26E4.8,ZK867.1
pretzel arrest (3)	3	NULL	set1	F08F3.3,F55A8.1,M18.5
pronuclear number defective early emb (3)	3	NULL	set1	C45G3.1,T21H3.3,Y73B3A.12
protein neddylation variant (3)	3	NULL	set1	B0547.1,H38K22.2,ZK287.5
protein ubiquitination variant (3)	3	NULL	set2	F56A3.1,W02D3.10,Y41E3.9
protrusion at vulval region (3)	3	NULL	BOTH	C32A3.1,F11C7.5,R107.8
pseudocoelom morphology variant (3)	3	NULL	set1	F32E10.4,K01D12.11,K01D12.12
pumping absent (3)	3	NULL	set2	C17H12.14,F01G12.5,K04H4.1
pumping asynchronous (3)	3	NULL	BOTH	C35B8.2,F13G3.8,F59G1.7
quiescence variant (3)	3	NULL	BOTH	F55A8.2,T01E8.3,ZK1067.1
ray tips swollen (3)	3	NULL	set2	F36A4.10,F38A3.2,T24C2.1
reproductive system development variant (3)	3	NULL	BOTH	E04A4.4,F28B3.7,F54E7.3
RNAi persistence variant (3)	3	NULL	set2	W02D3.8,Y48G8AL.6,Y54F10AL.2
second messenger mediated signaling variant (3)	3	NULL	set2	B0024.6,B0240.3,T03D8.5
sensillum accessory cell morphology variant (3)	3	NULL	set2	F14F3.1,F31F6.5,F56H1.1
somatic gonad primordium development defective (3)	3	NULL	BOTH	C44C10.8,CBG13188,Y47D3A.6
sperm transfer defective (3)	3	NULL	BOTH	B0348.4,C25E10.9,F33D4.2
spermatheca development variant (3)	3	NULL	BOTH	C48D5.1,K01G5.2,R09E12.3
spermatheca morphology variant (3)	3	NULL	set1	C48D5.1,F54E7.3,R13F6.4
starvation induced dauer formation defective (3)	3	NULL	set2	F18C12.1,F23B2.4,F31F6.5
stuffed pharynx (3)	3	NULL	set2	C49A1.4,K03A11.3,T15H9.3
suppression of head oscillations defective (3)	3	NULL	set2	T01C8.1,Y113G7A.5,Y59A8B.14
swimming variant (3)	3	NULL	set2	T08G11.5,Y110A7A.3,Y47D3A.16
synapse morphology variant (3)	3	NULL	set2	C26E6.5,F15A2.6,T16H5.1
tail withered (3)	3	NULL	set1	F56A12.1,K03D3.10,K08F8.6
transgene expression undetectable cell specific (3)	3	NULL	BOTH	K04C2.6,T18D3.2,T24D3.1
vesicle morphology variant (3)	3	NULL	set2	B0336.2,C07G1.5,Y110A7A.5
vulval cell induction reduced (3)	3	NULL	set1	F11C1.6,M05B5.5,Y57E12AL.5
X0 lethal (3)	3	NULL	set2	C18A11.5,F44A6.2,F59G1.6
zinc cellular homeostasis variant (3)	3	NULL	set2	C15B12.7,F01G12.2,T18D3.3
zinc response variant (3)	3	NULL	set2	C15B12.7,F01G12.2,T18D3.3
adult cuticle development variant (2)	2	NULL	set1	C12C8.3,F13D11.2
alimentary system pigmentation variant (2)	2	NULL	set2	H30A04.1,H30A04.2
alternative splicing variant (2)	2	NULL	BOTH	C46F11.1,W02D3.11
ammonium chloride adaptation defective (2)	2	NULL	set2	B0212.5,K02A4.2
amphid channel axoneme short (2)	2	NULL	set2	F18C12.1,M02B7.3
amplitude of movement variant (2)	2	NULL	BOTH	F26E4.8,W09C5.5
anchor cell fusion defective (2)	2	NULL	BOTH	C44B7.3,T22B7.1
aneuploidy (2)	2	NULL	set1	F29D11.2,T26A5.9
anoxia resistant (2)	2	NULL	BOTH	Y47D3B.7,Y55D5A.5
anterior body contraction defecation cycle variant (2)	2	NULL	set2	C02H7.3,ZK897.1
antibody staining increased (2)	2	NULL	BOTH	C02F4.2,Y56A3A.27
anus morphology variant (2)	2	NULL	set2	C48A7.1,F11C7.5
axodendritic polarity variant (2)	2	NULL	set2	B0273.4,F41C6.1
bitter tastant response variant (2)	2	NULL	set2	W02B3.2,W02B3.8
body levamisole resistant (2)	2	NULL	set2	F21F3.5,Y110A7A.3
body protrusions (2)	2	NULL	set2	F11C7.5,T05C12.10
body wall muscle relaxation defective (2)	2	NULL	set2	T10H9.4,T20G5.6
bordering (2)	2	NULL	BOTH	C39E6.6,F31A3.2
break induced focus formation variant (2)	2	NULL	set2	F09E8.3,T05E11.4
bursa swollen (2)	2	NULL	set2	C23H3.1,Y48G8AL.6
cadmium resistant (2)	2	NULL	set2	B0334.8,C46A5.9
cell adhesion variant (2)	2	NULL	BOTH	F26D11.11,R13A5.5
cell death sexually dimorphic variant (2)	2	NULL	set2	C33D12.11,C33D12.7
cell degeneration (2)	2	NULL	BOTH	F18A1.2,F18C5.2
cell division variant male (2)	2	NULL	set2	F34D10.5,F42A9.2
cell morphology variant (2)	2	NULL	BOTH	C04G2.7,F35B12.5
cell proliferation variant (2)	2	NULL	set2	K01G5.2,K06A5.7
centrosome pair and associated pronuclear rotation variant (2)	2	NULL	set1	F53A2.4,T21E12.4
chemosensation defective (2)	2	NULL	set2	C05H8.1,C40C9.5
chemosensory neuron development variant (2)	2	NULL	set2	C37E2.4,C39E6.4
chemotaxis variant (2)	2	NULL	set2	C43H6.8,C43H6.9
circadian rhythm behavior variant (2)	2	NULL	set2	F47F6.1,F47F6.11
copper hypersensitive (2)	2	NULL	set2	C40C9.5,F54A5.3
copulation variant (2)	2	NULL	set2	C15F1.3,Y47D3A.6
curly (2)	2	NULL	set2	K03E6.5,K11C4.3
dauer pheromone production defective (2)	2	NULL	set2	M03A8.1,Y57A10C.6
dauer pheromone secretion variant (2)	2	NULL	set2	M03A8.1,Y57A10C.6
defecation missing motor steps (2)	2	NULL	BOTH	R12E2.5,ZK897.1
distal tip cell migration precocious (2)	2	NULL	set2	F47F6.1,F47F6.11
distal tip cell morphology variant (2)	2	NULL	set1	F11C1.6,M05B5.5
DMPP resistant (2)	2	NULL	BOTH	Y105E8A.12,Y110A7A.10
DNA repair variant (2)	2	NULL	set1	F22B7.6,F53A3.2
dopamine metabolism variant (2)	2	NULL	set2	B0432.5,F32G8.6
Dosage compensation complex assembly variant (2)	2	NULL	set2	R08C7.3,Y111B2A.22
egg laying event infrequent (2)	2	NULL	BOTH	M03F4.7,R07A4.1
egg laying phases variant (2)	2	NULL	set2	H30A04.1,H30A04.2
egg shape variable (2)	2	NULL	set1	C47D2.2,F49E8.4
electrophoretic variant protein (2)	2	NULL	set2	C46A5.9,D2030.6
embryonic cell morphology variant (2)	2	NULL	set1	C27A2.3,F08B4.1
embryonic cell patterning variant (2)	2	NULL	set1	R10E11.1,Y18D10A.13
embryonic rupture (2)	2	NULL	set1	C10H11.9,Y105E8A.26
embryos small early emb (2)	2	NULL	set1	K09H11.3,Y75B7AL.4
endocytic recycling defective (2)	2	NULL	set2	F58G6.1,W06H8.1
endogenous synaptic amplitude variant (2)	2	NULL	set2	K11E8.1,T25F10.2
endogenous transposase levels increased (2)	2	NULL	set2	D2030.6,ZK1098.8
endoreduplication variant (2)	2	NULL	set2	C37A2.4,K06A5.7
enhanced locomotion defective (2)	2	NULL	set2	F16F9.5,T01C8.7
enzyme activity increased (2)	2	NULL	BOTH	M03A1.1,Y102A5C.18
enzyme activity variant (2)	2	NULL	set1	M03A1.1,R07B7.11
epidermis cuticle detached (2)	2	NULL	set1	F52E10.5,W10G6.3
epithelial system development variant (2)	2	NULL	set1	F13D11.2,T05A6.1
ethanol resistant (2)	2	NULL	set2	C02D4.1,E03A3.6
ethosuximide resistant (2)	2	NULL	set2	F23B12.9,M02B7.3
excess coelomocytes (2)	2	NULL	set1	W10C8.14,W10C8.2
excess paternal pronucleus variant centrosome early emb (2)	2	NULL	set1	C50F2.3,F26B1.3
excess pronucleus early emb (2)	2	NULL	set1	T03F6.5,T21E12.4
excretory duct cell morphology variant (2)	2	NULL	set2	C04G2.7,W01B6.1
expression lipogenic enzyme reduced (2)	2	NULL	set1	C48E7.3,Y47D3B.7
expulsion defective (2)	2	NULL	set2	C02H7.3,K09C8.1
extra cell division postembryonic (2)	2	NULL	BOTH	D2045.6,T05A6.1
fainter (2)	2	NULL	BOTH	E03A3.6,F25C8.3
fertilization defect male (2)	2	NULL	set2	C47E12.5,ZK524.1
fertilization defective hermaphrodite (2)	2	NULL	set2	T07A9.3,Y41E3.9
fewer coelomocytes (2)	2	NULL	set1	W10C8.14,W10C8.2
fewer pharyngeal cells (2)	2	NULL	set1	W10C8.14,W10C8.2
fewer seam cells (2)	2	NULL	set1	B0361.10,F02E9.2
foraging hyperactive (2)	2	NULL	set2	K06C4.6,ZK512.6
foraging reduced (2)	2	NULL	set2	C05C8.9,Y41G9A.1
gamma ray induced apoptosis decreased (2)	2	NULL	set2	F08G12.4,F22E12.4
gamma ray induced apoptosis increased (2)	2	NULL	set2	C34C6.5,M79.1
genotoxic induced apoptosis variant (2)	2	NULL	BOTH	T06E4.3,Y43C5A.6
germ cell ionizing radiation response variant (2)	2	NULL	BOTH	C07H6.1,Y43C5A.6
germ cell mitosis metaphase to anaphase transition block (2)	2	NULL	set2	F54C8.3,Y56A3A.13
germ cell physiology variant (2)	2	NULL	set2	F10B5.7,T07A9.5
germ nuclei rachis (2)	2	NULL	BOTH	B0523.5,T01G1.3
gonad sheath contraction rate increased (2)	2	NULL	set1	C26C6.2,R07E4.6
gonad sheath contractions variant (2)	2	NULL	set1	E04F6.11,Y55B1BM.1
harsh body touch resistant (2)	2	NULL	set2	M01D7.7,ZK897.1
head levamisole resistant (2)	2	NULL	set2	C35C5.5,K11C4.5
hermaphrodite fertility reduced (2)	2	NULL	BOTH	C07H6.5,M117.2
hermaphrodite sex muscle development variant (2)	2	NULL	set2	F58A3.2,ZK867.1
high sodium chloride concentration osmotic avoidance variant (2)	2	NULL	set2	B0207.12,R11G10.1
hypodermal cell physiology variant (2)	2	NULL	set1	B0261.2,C10C5.6
inhibition of ovulation variant (2)	2	NULL	set1	C43F9.8,M03A1.1
inner labial morphology variant (2)	2	NULL	BOTH	C55B7.12,K07E12.1
intestinal cell development variant (2)	2	NULL	set1	K06A5.7,T05A6.1
isthmus corpus slippery (2)	2	NULL	set2	C16C2.2,C50C3.9
L2 lethal (2)	2	NULL	BOTH	F35H10.4,Y111B2A.20
larval growth slow (2)	2	NULL	set2	F13G3.8,Y41E3.9
late stage egg laid (2)	2	NULL	set2	C46F4.1,F55A8.2
linker cell migration variant (2)	2	NULL	BOTH	M05B5.5,R03C1.3
lipid synthesis defective (2)	2	NULL	set2	F41H10.7,R13H8.1
lysine chemotaxis defective (2)	2	NULL	set2	C34D1.3,F55A8.2
lysosome homeostasis deficient (2)	2	NULL	set2	C44C1.13,C44C1.4
male behavior variant (2)	2	NULL	set2	W03A3.1,W03A3.2
male copulatory structure development variant (2)	2	NULL	set2	C04G2.7,F14F3.1
male fan development variant (2)	2	NULL	set2	C47E12.5,K03D10.1
male fan morphology variant (2)	2	NULL	set1	C45G3.1,ZC328.1
male physiology variant (2)	2	NULL	set2	W03A3.1,W03A3.2
male pigmentation variant (2)	2	NULL	set2	W03A3.1,W03A3.2
male posterior alae (2)	2	NULL	set2	F27D4.2,W02D3.9
manganese cellular homeostasis variant (2)	2	NULL	set2	K11G12.3,Y69A2AR.4
mate finding defective (2)	2	NULL	set2	M02B7.3,R31.3
meiotic spindle assembly defective (2)	2	NULL	set1	C45G3.1,T21E12.4
metabolic pathway variant (2)	2	NULL	set2	F12F6.3,K01G5.6
metacorpus morphology defective (2)	2	NULL	set2	Y80D3A.2,Y80D3A.3
methyl methanesulfonate hypersensitive (2)	2	NULL	set2	F41E6.4,K07G5.2
mitochondria spacing variant (2)	2	NULL	set1	C37H5.8,D2013.5
motor neuron morphology variant (2)	2	NULL	set2	C25A1.11,C41G7.5
mRNA expression ectopic (2)	2	NULL	set1	W10C8.14,W10C8.2
mRNA splicing variant (2)	2	NULL	set2	C09E8.3,C50C3.6
muscimol resistant (2)	2	NULL	set2	H16O14.1,T21C12.1
muscle arm axon connection variant (2)	2	NULL	set2	B0273.4,F41C6.1
necrotic cell death increased (2)	2	NULL	BOTH	C17H12.14,Y49E10.11
nonanone chemotaxis defective (2)	2	NULL	set2	C34D1.3,F18C12.1
nose touch hypersensitive (2)	2	NULL	set2	C29H12.3,C29H12.5
nuclear membrane morphology variant (2)	2	NULL	set1	H37A05.1,T19E7.3
nuclear position defective early emb (2)	2	NULL	set1	C53H9.2,Y65B4BR.5
nullo X gamete (2)	2	NULL	set2	C25G4.5,Y39A1B.3
octanol chemotaxis variant (2)	2	NULL	set1	F16D3.7,F59C12.2
ouabain resistant (2)	2	NULL	set2	K11C4.5,Y105E8B.1
outer labial morphology variant (2)	2	NULL	set2	F18C12.1,F31F6.5
pachytene arrested germline nuclei (2)	2	NULL	set2	B0414.5,F43C1.2
paternal pronucleus migrates early emb (2)	2	NULL	set1	C06G3.2,C33H5.4
pathogen adherence variant (2)	2	NULL	set2	F55A11.5,JC8.12
pathogen load variant (2)	2	NULL	BOTH	C39E6.6,Y51H7C.11
pesticide response variant (2)	2	NULL	BOTH	T12G3.8,T27C10.6
pharyngeal contraction defective (2)	2	NULL	set2	B0365.3,C09D1.1
pharyngeal muscle paralyzed (2)	2	NULL	set2	F01G12.5,K04H4.1
pharyngeal relaxation defective (2)	2	NULL	set2	B0365.3,ZK512.6
polar body reabsorbed early emb (2)	2	NULL	set1	F32H2.5,F32H2.6
postembryonic cell lineage variant (2)	2	NULL	set2	F10G7.3,T22B7.1
premature spermatocyte germ cell differentiation (2)	2	NULL	BOTH	C32A3.1,F02A9.6
presynaptic region physiology variant (2)	2	NULL	set1	T21E12.3,T21E12.4
presynaptic vesicle cluster variant (2)	2	NULL	BOTH	C26G2.1,T07A9.10
pronuclear migration reduced early emb (2)	2	NULL	set1	T06G6.15,T06G6.9
protein acetylation variant (2)	2	NULL	set1	C53A5.3,R10E11.1
protein DNA interaction variant (2)	2	NULL	BOTH	C04G2.7,Y55D5A.5
protein signaling variant (2)	2	NULL	set2	C29H12.3,C29H12.5
protein transport variant (2)	2	NULL	set2	K12C11.1,K12C11.2
Q lineage variant (2)	2	NULL	set2	C30A5.7,K11G9.4
rectal development variant (2)	2	NULL	set2	F02A9.6,K08D9.3
resistant to mutagens (2)	2	NULL	set2	C12D8.10,Y56A3A.29
reversed asynchrony early emb (2)	2	NULL	set1	T04A8.7,T06E6.2
serotonin induced fat reduction variant (2)	2	NULL	set2	K06C4.6,Y54G2A.35
sexually dimorphic physiology variant (2)	2	NULL	set2	Y43F8C.10,Y53C12B.5
slowing response on food variant (2)	2	NULL	set2	K06C4.6,R12E2.5
SM migration variant (2)	2	NULL	set2	F38G1.2,F58A3.2
social behavior variant (2)	2	NULL	BOTH	Y48D7A.2,ZK1248.11
sodium acetate adaptation defective (2)	2	NULL	set2	B0212.5,K02A4.2
sodium chloride adaptation defective (2)	2	NULL	set2	B0212.5,K02A4.2
somatic cell death variant (2)	2	NULL	set2	B0457.1,C48D1.2
spicule insertion defective (2)	2	NULL	BOTH	B0348.4,C48A7.1
spicules protrude (2)	2	NULL	set2	C47E12.5,C48A7.1
sporadic pumping (2)	2	NULL	set2	C35B8.2,ZK867.1
starvation resistant (2)	2	NULL	set1	M110.4,Y47D3A.16
starvation suppressed pumping defective (2)	2	NULL	set2	C02F4.2,F55C10.1
surface antigenicity variant (2)	2	NULL	set2	C09E8.3,F59G1.6
synaptogenesis variant (2)	2	NULL	set2	C41G7.5,F26E4.8
systemic RNAi variant (2)	2	NULL	set2	ZK520.2,ZK520.3
telomere length regulation variant (2)	2	NULL	set2	C30A5.2,DY3.4
temperature induced dauer formation variant (2)	2	NULL	set2	B0213.4,F55A8.2
thermophilic (2)	2	NULL	set2	F57F5.5,T01A4.1
thermoreceptor currents absent (2)	2	NULL	set2	F36F2.5,ZC84.2
touch resistant anterior body (2)	2	NULL	set2	T01C8.7,T14F9.5
transgene expression reduced male (2)	2	NULL	BOTH	K11G9.4,M05B5.5
tunicamycin response variant (2)	2	NULL	set1	C41C4.4,R74.3
uptake by intestinal cell defective (2)	2	NULL	set2	F18C12.2,T21D12.3
UV induced apoptosis decreased (2)	2	NULL	set2	F08G12.4,F57B10.6
UV induced apoptosis increased (2)	2	NULL	set1	C47D12.8,F53H4.1
V lineages variant (2)	2	NULL	BOTH	K04G2.8,W08D2.1
ventral nerve cord development variant (2)	2	NULL	set1	K10G9.3,T23G7.1
VPC cell division precocious (2)	2	NULL	set2	F47F6.1,T05A6.2
VPC cell division variant (2)	2	NULL	set1	E04A4.4,T05A6.1
vulval invagination variant L4 (2)	2	NULL	BOTH	C37A2.4,T24D1.1
vulval muscle extension variant (2)	2	NULL	set2	C39F7.2,T19B4.7
X linked gene expression reduced (2)	2	NULL	set2	F47A4.2,Y59A8B.1
AAD response variant (1)	1	NULL	set2	F59B1.9
aboc expulsion missing (1)	1	NULL	set2	T14B1.2
acetate chemotaxis defective (1)	1	NULL	set2	M02B7.3
acetylcholinesterase inhibitor resistant (1)	1	NULL	set2	Y110A7A.3
adoption of fused vulval cell fate (1)	1	NULL	set1	F36H1.4
age associated fluorescence reduced (1)	1	NULL	set1	R13H8.1
aldicarb response variant (1)	1	NULL	set2	C26C6.2
amphid channel cilia bulbous (1)	1	NULL	set2	F18C12.1
anterior body contraction variant (1)	1	NULL	set1	R12E2.5
aqueous chemosensory response variant (1)	1	NULL	set2	T03D8.5
arecoline hypersensitive (1)	1	NULL	set2	F52A8.2
AWB morphology variant (1)	1	NULL	set2	F20C5.2
axon development variant (1)	1	NULL	set1	F42E11.4
axon regeneration defective (1)	1	NULL	set2	C27B7.4
axonal transport variant (1)	1	NULL	set1	Y57G11C.13
B lineage variant (1)	1	NULL	set2	C04G2.7
backing increased (1)	1	NULL	set2	R07D5.1
backing not sustained (1)	1	NULL	set2	F53F10.4
basal lamina development variant (1)	1	NULL	set2	R13F6.4
basal lamina morphology variant (1)	1	NULL	set2	R13F6.4
behavior variant (1)	1	NULL	set2	C30A5.7
bis phenol A hypersensitive (1)	1	NULL	set2	F56D5.1
blast cell proliferation reduced (1)	1	NULL	set2	K01C8.9
body muscle dystrophy (1)	1	NULL	set2	T17H7.4
body wall cell development variant (1)	1	NULL	set2	T07C4.6
body wall muscle sarcomere morphology variant (1)	1	NULL	set2	F08C6.7
body wall muscle thick filament variant (1)	1	NULL	set2	B0496.3
body wall muscle thin filament variant (1)	1	NULL	set2	B0496.3
bursa morphology variant (1)	1	NULL	set2	ZK1067.1
cAMP chemotaxis defective (1)	1	NULL	set2	R01E6.1
cell acidification defective (1)	1	NULL	set2	C17H12.14
cell cleavage delayed (1)	1	NULL	set1	K04G2.3
cell cycle arrest (1)	1	NULL	set2	Y41E3.9
cell cycle defective early emb (1)	1	NULL	set2	Y66D12A.17
cell UV hypersensitive (1)	1	NULL	set2	Y41E3.9
centroid velocity variant (1)	1	NULL	set2	T07E3.6
centrosome biogenesis variant (1)	1	NULL	set1	K07C11.2
chemical hypersensitive (1)	1	NULL	set1	F52B5.1
chemosensory behavior variant (1)	1	NULL	set2	T01A4.1
cholesterol depletion hypersensitive (1)	1	NULL	set2	C07G1.5
chromosome disjunction defective (1)	1	NULL	set2	T23G11.2
cilia mislocalized (1)	1	NULL	set2	F20C5.2
ciliated neuron physiology variant (1)	1	NULL	set2	B0496.5
coelomocyte uptake increased (1)	1	NULL	set2	R13A5.1
corpus contraction defect (1)	1	NULL	set2	C35B8.2
cytoplasmic appearance variant (1)	1	NULL	set1	T09B4.9
cytoplasmic RNAi defective (1)	1	NULL	set2	R04A9.2
D lineage variant (1)	1	NULL	set2	F53G12.5
DAPI staining variant (1)	1	NULL	set1	Y43C5A.6
dauer death increased (1)	1	NULL	set1	T01C8.1
dauer recovery inhibited (1)	1	NULL	set2	D2013.5
dense core vesicle exocytosis variant (1)	1	NULL	set2	ZK897.1
developmental morphology variant (1)	1	NULL	set2	B0457.1
diacetyl chemotaxis variant (1)	1	NULL	set2	T01A4.1
directionality variant (1)	1	NULL	set2	F47D12.1
DNA metabolism variant (1)	1	NULL	set1	T05A6.1
dopamine adaptation variant (1)	1	NULL	set2	ZK512.6
dorsal intercalation defective (1)	1	NULL	set2	K04G2.8
drug induced locomotion variant (1)	1	NULL	set2	T01C8.1
early exit cell cycle (1)	1	NULL	set1	F36A4.7
egg integrity defective early emb (1)	1	NULL	set2	T23G11.2
egg laying imipramine hypersensitive (1)	1	NULL	set2	M02B1.1
egg laying irregular (1)	1	NULL	set2	M03F4.7
embryonic behavior variant (1)	1	NULL	set1	F39H11.2
embryonic cell lineage variant (1)	1	NULL	set2	C09G9.6
embryonic morphology defective early emb (1)	1	NULL	set1	C07E3.1
emetine hypersensitive (1)	1	NULL	set2	F55A11.5
EMS anterior extension extreme early emb (1)	1	NULL	set1	R06F6.1
endo siRNA binding variant (1)	1	NULL	set2	ZK1098.8
endogenous synaptic events variant (1)	1	NULL	set2	C26C6.2
endoreduplication of hypodermal nuclei variant (1)	1	NULL	set1	B0024.14
enflurane hypersensitive (1)	1	NULL	set2	K09A9.5
epithelial attachment variant (1)	1	NULL	set1	F11C1.6
epithelial system morphology variant (1)	1	NULL	set1	F13D11.2
ethanol hypersensitive (1)	1	NULL	set2	K09A9.5
evoked postsynaptic amplitude reduced (1)	1	NULL	set2	ZK867.1
excretory cell morphology variant (1)	1	NULL	set2	C26B2.3
excretory system physiology variant (1)	1	NULL	set1	B0496.7
extra gonad arms (1)	1	NULL	set1	F11C1.6
F lineage variant (1)	1	NULL	set2	C04G2.7
fat (1)	1	NULL	set2	F46C8.6
fat associated bodies reduced (1)	1	NULL	set2	F59F5.2
fat associated body size increased (1)	1	NULL	set1	F08A8.2
food suppressed pumping variant (1)	1	NULL	set1	F44C4.4
frequency of body bend variant (1)	1	NULL	set1	F08C6.6
G tract instability (1)	1	NULL	set2	F33H2.1
general pace of development variant (1)	1	NULL	set2	T07C4.7
genetic pathway activation variant (1)	1	NULL	set2	F59A6.1
germ cell death response to 5 FU resistant (1)	1	NULL	set2	C35D10.9
gland cell development variant (1)	1	NULL	set2	T15H9.3
gland cell physiology variant (1)	1	NULL	set2	T15H9.3
glycogen levels variant (1)	1	NULL	set1	Y46G5A.31
granules cytoplasm (1)	1	NULL	set2	F41H10.11
grinder relaxation defective (1)	1	NULL	set2	F52A8.2
gut granules enlarged (1)	1	NULL	set1	D2085.1
head behavior variant (1)	1	NULL	set1	C24A8.4
head bent (1)	1	NULL	set2	H14N18.1
head muscle dystrophy (1)	1	NULL	set2	H14N18.1
hermaphrodite gonadal lineage variant (1)	1	NULL	set2	Y47D3A.6
hermaphrodite mating variant (1)	1	NULL	set2	T22B7.1
hermaphrodite sex muscle morphology variant (1)	1	NULL	set2	F58A3.2
hermaphrodite tail spike variant (1)	1	NULL	set2	C26D10.5
high oxygen hypersensitive (1)	1	NULL	BOTH	Y54H5A.4
hook morphology variant (1)	1	NULL	set2	R107.8
hormone metabolism variant (1)	1	NULL	set2	H14E04.1
hydroxyurea response variant (1)	1	NULL	set1	F18C5.2
hypodermal cell elongation defective (1)	1	NULL	set2	K04G2.8
imipramine hypersensitive (1)	1	NULL	set2	F16B3.1
imipramine resistant (1)	1	NULL	set1	B0457.1
increased genetic pathway signal (1)	1	NULL	set2	F55B12.3
increased pathogen survival (1)	1	NULL	set1	T08A9.9
induced contraction rate variant (1)	1	NULL	set1	M03A1.1
intercellular junction variant (1)	1	NULL	set2	T16H5.1
intestinal calcium signaling variant (1)	1	NULL	set1	Y55B1BM.1
intestinal cell proliferation variant (1)	1	NULL	set2	K01G5.2
intestinal contractions variant (1)	1	NULL	set1	M03F4.7
intestinal fluorescence increased (1)	1	NULL	set1	F08C6.6
intraflagellar transport defective (1)	1	NULL	set2	C27H5.7
intraflagellar transport slow (1)	1	NULL	set2	M02B7.3
jerky movement (1)	1	NULL	set2	Y51A2D.19
L1 L2 molt defect (1)	1	NULL	set1	T05A6.1
L4 adult molt defect (1)	1	NULL	set1	C42D8.8
labial sensillum morphology variant (1)	1	NULL	set2	F55F8.1
lannate resistant (1)	1	NULL	set2	ZC416.8
larval defecation defect (1)	1	NULL	set2	T20F10.1
larval growth variant (1)	1	NULL	set1	W09B6.1
levamisole response variant (1)	1	NULL	set2	C26C6.2
level of reporter gene expression variant (1)	1	NULL	set2	W10C8.2
lima bean arrest (1)	1	NULL	set1	F22B5.1
linker cell absent (1)	1	NULL	set1	M05B5.5
lipid modification variant (1)	1	NULL	set2	H14E04.1
low incidence male progeny (1)	1	NULL	set1	C33H5.15
M line variant (1)	1	NULL	set2	B0496.3
male bursa development variant (1)	1	NULL	set2	C05G5.6
male copulatory structure absent (1)	1	NULL	set2	T27A1.6
male fertility variant (1)	1	NULL	set2	C07H6.6
male gonad development variant (1)	1	NULL	set2	ZK637.7
male reproductive system morphology variant (1)	1	NULL	set2	C47E12.5
male response to hermaphrodite variant (1)	1	NULL	set2	F48C11.2
male tail curling serotonin hypersensitive (1)	1	NULL	set1	K02F2.6
manganese toxicity resistant (1)	1	NULL	set1	K11G12.4
mating latency increased (1)	1	NULL	set2	F21H11.2
mid larval lethal (1)	1	NULL	set2	Y39H10A.7
mitochondria alignment variant (1)	1	NULL	set1	C37H5.8
mitochondria vesiculated (1)	1	NULL	set2	ZK1248.14
muscle dystrophy (1)	1	NULL	set1	C48A7.1
muscle system development variant (1)	1	NULL	set2	Y73C8B.4
muscle system physiology variant (1)	1	NULL	set1	F25H2.8
necrotic cell death variant (1)	1	NULL	set1	F46F11.5
nervous system morphology variant (1)	1	NULL	set2	F12F6.3
neurite morphology variant (1)	1	NULL	set2	F13G3.5
neuron physiology variant (1)	1	NULL	set2	T01A4.1
neuronal ECM variant (1)	1	NULL	set2	T07H8.4
neuronal ion channel clustering defective (1)	1	NULL	set2	Y105E8A.7
no copper sensitivity (1)	1	NULL	set2	D1005.3
no dauer recovery (1)	1	NULL	set2	Y55D5A.5
no defecation cycle (1)	1	NULL	set1	F55A12.3
no expulsion defecation (1)	1	NULL	set2	C35B8.2
no transport distal segment cilia (1)	1	NULL	set2	M02B7.3
non reflexed gonad arms (1)	1	NULL	set2	M05B5.5
nose touch variant (1)	1	NULL	set2	ZK897.1
nuclear appearance number defective early emb (1)	1	NULL	set2	Y79H2A.11
nuclear number variant (1)	1	NULL	set1	H37A05.1
nuclear RNAi defective (1)	1	NULL	set2	R04A9.2
nuclear rotation variant (1)	1	NULL	set1	C05D11.3
octanol chemotaxis hypersensitive (1)	1	NULL	set2	B0432.5
odorant negative chemotaxis defective (1)	1	NULL	set2	B0212.5
omega turns variant (1)	1	NULL	set2	C09G12.1
one point five fold arrest emb (1)	1	NULL	set1	Y74C9A.3
oocyte physiology variant (1)	1	NULL	set1	F31A3.2
organelle fusion defective (1)	1	NULL	set2	W06B4.3
organelle organization biogenesis variant (1)	1	NULL	set2	F59F5.2
organism gamma ray response variant (1)	1	NULL	set1	F18C5.2
organism high sodium chloride hypersensitive (1)	1	NULL	set2	C09E8.3
organism pigmentation variant (1)	1	NULL	set1	F59G1.7
organism UV response variant (1)	1	NULL	set2	F28B3.7
organism X ray response variant (1)	1	NULL	set1	D2005.5
over retracted male tail (1)	1	NULL	set2	C12C8.3
pale adult (1)	1	NULL	set1	C07H6.6
paralysis response to ethanol resistant (1)	1	NULL	set2	F27D9.1
paralyzed body (1)	1	NULL	set2	ZC101.2
paraquat response variant (1)	1	NULL	set1	F11A3.2
pathogen induced cell death reduced (1)	1	NULL	set1	B0218.3
periodic spicule prodding defective (1)	1	NULL	set1	F33D4.2
peroxisome morphology variant (1)	1	NULL	set1	F08B12.2
pharyngeal muscle physiology variant (1)	1	NULL	set2	F52A8.2
pharyngeal physiology variant (1)	1	NULL	set2	B0365.3
pharyngeal pumping shallow (1)	1	NULL	set2	C49A1.4
phorbol ester resistant (1)	1	NULL	set2	B0545.1
phototaxis defective (1)	1	NULL	set2	F36F2.5
pirouette frequency variant (1)	1	NULL	set2	T07E3.6
polar body number size early emb (1)	1	NULL	set1	T09A5.10
positive chemotaxis defective (1)	1	NULL	set2	C27H5.7
post translational processing variant (1)	1	NULL	set2	C51E3.7
posterior neuron migration variant (1)	1	NULL	set1	Y74C9A.3
potassium chemotaxis defective (1)	1	NULL	set2	AH6.1
pre mRNA levels increased (1)	1	NULL	set2	R04A9.2
precocious cell fusion (1)	1	NULL	set2	C12C8.3
precocious seam cell fusion (1)	1	NULL	set2	R107.8
premature spermatid activation (1)	1	NULL	set2	ZK524.1
presynaptic vesicle number reduced (1)	1	NULL	set2	H16O14.1
presynaptic vesicle number variant (1)	1	NULL	set2	F26E4.8
progeny variant (1)	1	NULL	set2	ZK632.6
pronuclear breakdown defective early emb (1)	1	NULL	set1	Y54E2A.3
protein export from nucleus defective (1)	1	NULL	set1	K04G2.8
protein interaction variant (1)	1	NULL	set2	R11E3.6
protein rna interaction abolished (1)	1	NULL	set2	C04F5.1
protein stabilization variant (1)	1	NULL	set2	C12D8.10
quinine chemotaxis variant (1)	1	NULL	set1	F13D12.7
reduced pathogen accumulation (1)	1	NULL	set1	Y51H7C.11
response to multiple stressors variant (1)	1	NULL	set2	C49H3.1
rhythmic tolerance to osmotic stress variant (1)	1	NULL	set2	C32E12.3
rubber band (1)	1	NULL	set2	F34D6.3
sensilium sheath cell variant (1)	1	NULL	set2	T07H8.4
sensory system variant (1)	1	NULL	set2	T01A4.1
serotonin metabolism variant (1)	1	NULL	set2	T24B8.6
serotonin response variant (1)	1	NULL	set2	F23B2.5
serotonin reuptake inhibitor resistant (1)	1	NULL	set2	Y54E10BR.7
sexually dimorphic lethality (1)	1	NULL	set1	C35C5.1
shaker (1)	1	NULL	set2	T06H11.1
somatic sheath physiology variant (1)	1	NULL	set1	F26D11.11
sperm pseudopod physiology variant (1)	1	NULL	set2	Y66D12A.20
spermatheca absent (1)	1	NULL	set2	F01G12.5
spermatheca dilation defective (1)	1	NULL	set2	F31B12.1
spermatid maturation variant (1)	1	NULL	set2	ZK524.1
spermatogenesis delayed (1)	1	NULL	set2	F10B5.7
spindle absent early emb (1)	1	NULL	set1	M03D4.1
squat (1)	1	NULL	set1	C32F10.6
stage specific cuticle antigenicity variant (1)	1	NULL	set2	M02B1.1
starvation induced dauer formation variant (1)	1	NULL	set2	W06B4.3
sterile F0 48 hours post injection (1)	1	NULL	set1	R07G3.1
sterol induced dauer formation variant (1)	1	NULL	set2	F11A1.3
stress induced lethality increased (1)	1	NULL	set2	ZK632.6
synaptic vesicle exocytosis variant (1)	1	NULL	set2	ZK524.2
synchronization calcium signal defective pharynx (1)	1	NULL	set2	C35B8.2
tail bobbed (1)	1	NULL	set2	M142.4
tail protrusions (1)	1	NULL	set2	T05C12.10
tail rounded (1)	1	NULL	set2	F18A1.2
tail spike variant (1)	1	NULL	set2	T28D6.4
telomere homeostasis variant (1)	1	NULL	set2	B0280.10
temperature influenced life span variant (1)	1	NULL	set2	Y55D5A.5
terminal bulb relaxation variant (1)	1	NULL	set2	C48A7.1
thrashing increased (1)	1	NULL	set1	W03G9.1
tight junction defective (1)	1	NULL	set1	C25F6.2
touch receptor cell morphology variant (1)	1	NULL	set2	T01E8.4
transgene expression reduced hermaphrodite (1)	1	NULL	set1	M05B5.5
tube morphogenesis variant (1)	1	NULL	set2	T19B4.7
twisted pharynx (1)	1	NULL	set2	C37C3.6
U lineage variant (1)	1	NULL	set2	C04G2.7
UV induced mitotic germ cell arrest defective (1)	1	NULL	set1	F27E5.4
Variant (1)	1	NULL	set2	T03F7.1
ventral cord disorganized (1)	1	NULL	set1	R13F6.4
vesicle number reduced (1)	1	NULL	set2	ZK867.1
vesicle organization variant (1)	1	NULL	set1	C02C6.1
vesicle trafficking variant (1)	1	NULL	set1	ZC328.1
VNC nuclear positioning variant (1)	1	NULL	set2	F10G7.3
vulval development incomplete (1)	1	NULL	set2	C37A2.4
vulval muscle physiology variant (1)	1	NULL	set1	T20B3.2
vulval muscle variant (1)	1	NULL	set2	C02B8.4
weak pumping (1)	1	NULL	set2	ZK867.1
wing cilia bulbous (1)	1	NULL	set2	F18C12.1
wing cilia morphology variant (1)	1	NULL	set2	C34D1.3
X chromosome nondisjunction (1)	1	NULL	set2	F10B5.7
yolk synthesis variant (1)	1	NULL	set1	M6.1
Z1 hermaphrodite lineage variant (1)	1	NULL	set2	CBG13188
zinc toxicity hypersensitive (1)	1	NULL	set2	C15B12.7
