# Supplementary material for: Genome-wide modeling of complex phenotypes in Caenorhabditis elegans and Drosophila melanogaster
Source: BMC Genomics. 2013 Aug 28;14:580. doi: 10.1186/1471-2164-14-580 (PMC3849582; doi:10.1186/1471-2164-14-580)
Supplement: Additional file 2: Table S2 — The RNAi phenotype gene sets for C. elegans. [file 1471-2164-14-580-S2.txt]

CE-RNAi-GS	number	Annotation	Class	Gene	NIA/NIH for information contact: K. Becker beckerk@grc.nia.nih.gov 7-26-11
embryonic lethal (3301)	3301	NULL	set1	AC7.1,AC7.10,AC7.13,AC7.19,AC7.68,AC8.6,AH6.5,B0001.2,B0025.2,B0025.5,B0034.3,B0035.10,B0035.11,B0035.12,B0035.5,B0035.7,B0035.8,B0035.9,B0041.4,B0047.4,B0205.11,B0205.6,B0205.7,B0205.9,B0207.4,B0207.6,B0240.3,B0240.4,B0244.8,B0250.1,B0250.11,B0250.15,B0250.3,B0250.7,B0261.1,B0261.2,B0261.4,B0272.1,B0272.2,B0280.1,B0280.12,B0280.17,B0280.5,B0280.9,B0285.1,B0285.14,B0285.15,B0285.16,B0285.7,B0286.…
larval arrest (1688)	1688	NULL	set1	AC8.6,B0025.1,B0035.10,B0035.11,B0035.12,B0035.7,B0035.8,B0205.6,B0238.11,B0250.1,B0250.15,B0250.3,B0250.7,B0261.1,B0261.2,B0261.4,B0280.12,B0280.9,B0284.1,B0284.6,B0285.1,B0285.14,B0285.15,B0285.16,B0285.7,B0286.3,B0286.4,B0303.15,B0336.10,B0336.6,B0361.10,B0361.6,B0361.8,B0365.3,B0393.1,B0393.12,B0403.4,B0403.9,B0412.4,B0432.17,B0432.3,B0464.1,B0464.2,B0464.9,B0491.5,B0495.4,B0495.6,B0511.10,B0…
slow growth (1664)	1664	NULL	set1	AC3.7,AC8.6,B0024.4,B0025.1,B0025.2,B0025.5,B0025.6,B0035.10,B0035.11,B0035.12,B0035.15,B0035.5,B0035.7,B0035.8,B0035.9,B0205.7,B0207.6,B0238.11,B0250.1,B0250.11,B0250.3,B0250.7,B0250.8,B0261.1,B0261.4,B0280.9,B0285.1,B0286.4,B0303.15,B0304.1,B0334.15,B0334.5,B0336.2,B0336.3,B0336.6,B0348.4,B0348.5,B0350.2,B0350.45,B0361.10,B0361.5,B0361.6,B0365.6,B0391.8,B0395.1,B0395.7,B0412.3,B0412.4,B0416.5,B…
locomotion variant (1414)	1414	NULL	set1	AH6.5,B0025.1,B0035.11,B0035.12,B0035.14,B0035.15,B0035.7,B0035.8,B0035.9,B0207.4,B0207.6,B0250.1,B0250.15,B0250.3,B0250.7,B0280.3,B0285.1,B0285.7,B0286.4,B0304.1,B0304.10,B0304.3,B0310.6,B0336.2,B0336.6,B0350.2,B0350.45,B0361.10,B0361.8,B0365.6,B0395.1,B0395.2,B0395.3,B0395.7,B0403.4,B0403.9,B0464.7,B0495.7,B0511.12,B0513.1,B0513.13,B0513.20,B0513.21,B0513.24,B0513.26,B0513.31,B0513.37,B0513.41,…
maternal sterile (1107)	1107	NULL	set1	AC7.1,AC7.10,AC7.13,AC7.19,AC7.68,AC8.6,B0024.14,B0025.2,B0025.5,B0035.10,B0035.7,B0035.8,B0035.9,B0041.4,B0041.7,B0205.7,B0244.8,B0250.1,B0250.15,B0250.3,B0250.7,B0261.1,B0261.2,B0261.4,B0273.3,B0280.1,B0280.17,B0286.5,B0336.10,B0336.2,B0361.2,B0393.1,B0393.12,B0393.8,B0412.4,B0414.5,B0464.1,B0464.2,B0464.5,B0491.8,B0511.10,B0511.8,B0511.9,C01B9.1,C01F6.4,C01F6.8,C01G8.5,C01G8.9,C01H6.5,C02B10.5…
reduced brood size (975)	975	NULL	set1	AC8.1,AC8.2,B0035.10,B0035.11,B0041.4,B0205.6,B0207.4,B0252.9,B0261.2,B0261.4,B0285.10,B0285.8,B0285.9,B0286.4,B0304.1,B0336.2,B0336.6,B0348.6,B0350.2,B0350.45,B0361.10,B0361.3,B0361.8,B0412.3,B0464.4,B0464.7,B0491.5,B0495.4,B0495.6,B0511.8,B0513.1,B0513.13,B0513.20,B0513.21,B0513.24,B0513.26,B0513.31,B0513.37,B0513.41,B0513.44,B0513.55,B0513.62,B0513.7,B0547.1,B0564.1,C01F1.1,C01F1.2,C01G8.5,C01…
sterile (889)	889	NULL	set1	B0035.11,B0035.8,B0041.4,B0205.6,B0212.4,B0284.1,B0284.6,B0285.1,B0286.4,B0304.1,B0336.1,B0336.2,B0336.6,B0348.4,B0361.10,B0361.8,B0393.1,B0393.12,B0414.2,B0464.5,B0464.7,B0491.5,B0495.2,B0495.6,B0513.1,B0513.13,B0513.20,B0513.21,B0513.24,B0513.26,B0513.31,B0513.37,B0513.41,B0513.44,B0513.55,B0513.62,B0513.7,B0545.1,B0545.4,B0547.1,C01F1.1,C01F1.2,C01G8.9,C01H6.7,C03B8.4,C04A2.3,C04H5.10,C04H5.6,…
larval lethal (834)	834	NULL	set1	AC7.11,AC7.15,AC7.18,AC7.2,AC7.22,AC7.29,AC7.33,AC7.4,AC7.6,AC7.65,AC7.70,AC7.80,AC7.83,B0035.8,B0035.9,B0280.9,B0285.1,B0285.14,B0285.15,B0285.16,B0285.7,B0286.3,B0304.1,B0336.6,B0412.4,B0432.17,B0432.3,B0464.5,B0491.5,B0511.10,B0513.1,B0513.13,B0513.20,B0513.21,B0513.24,B0513.26,B0513.31,B0513.37,B0513.41,B0513.44,B0513.55,B0513.62,C01F1.3,C01G8.5,C01G8.6,C01G8.9,C01H6.2,C01H6.5,C01H6.7,C02C6.1…
protruding vulva (786)	786	NULL	set1	B0001.7,B0035.11,B0035.8,B0035.9,B0205.7,B0207.4,B0207.6,B0238.11,B0285.1,B0286.4,B0286.5,B0336.2,B0336.6,B0393.1,B0393.12,B0464.5,B0464.7,B0495.6,B0511.10,B0511.8,B0513.1,B0513.13,B0513.20,B0513.21,B0513.24,B0513.26,B0513.31,B0513.37,B0513.41,B0513.44,B0513.55,B0513.62,B0547.1,C01F1.1,C01F1.2,C01G6.8,C01G8.9,C01H6.2,C02F5.1,C03A7.2,C03B8.4,C03C10.3,C03D6.1,C03D6.8,C04H5.10,C04H5.6,C05D11.3,C06A5…
pattern of transgene expression variant (776)	776	NULL	set1	B0035.11,B0035.12,B0035.9,B0238.11,B0261.1,B0280.9,B0285.1,B0286.4,B0286.5,B0303.15,B0336.6,B0361.10,B0361.6,B0361.8,B0416.5,B0464.1,B0464.2,B0495.6,B0511.10,C01A2.3,C01A2.5,C01F1.1,C01F1.2,C01F6.8,C01G8.5,C01G8.9,C02C6.1,C03C10.3,C03C11.2,C03D6.1,C03D6.3,C03D6.8,C05D11.9,C06A1.5,C06A5.1,C06A5.3,C06A8.5,C06C3.1,C06E1.10,C06E7.1,C06E7.3,C07A9.2,C07E3.2,C07G2.3,C07H6.5,C08B11.3,C08B11.4,C08F8.2,C08…
sterile progeny (768)	768	NULL	set1	B0035.11,B0041.4,B0207.6,B0238.11,B0244.8,B0250.1,B0250.11,B0250.3,B0250.7,B0261.1,B0285.1,B0286.4,B0286.5,B0336.2,B0336.6,B0361.10,B0416.5,B0432.17,B0432.3,B0464.9,B0495.4,B0547.1,C01F1.2,C01G8.5,C03A7.2,C03D6.1,C03D6.3,C03D6.8,C04G2.6,C04H5.10,C04H5.6,C05C12.3,C06A1.4,C06A5.1,C06A5.3,C06A8.2,C06B8.8,C06C3.1,C06E1.10,C06E7.1,C06E7.3,C07A12.5,C07A9.2,C07H6.3,C07H6.5,C07H6.6,C08F8.1,C08F8.2,C09G4.…
receptor mediated endocytosis defective (757)	757	NULL	set1	B0035.11,B0035.12,B0035.9,B0238.11,B0261.1,B0280.9,B0285.1,B0286.4,B0286.5,B0303.15,B0336.6,B0361.10,B0361.6,B0361.8,B0416.5,B0464.1,B0464.2,B0495.6,B0511.10,C01A2.3,C01A2.5,C01F1.1,C01F1.2,C01F6.8,C01G8.5,C01G8.9,C02C6.1,C03C10.3,C03C11.2,C03D6.1,C03D6.3,C03D6.8,C05D11.9,C06A1.5,C06A5.1,C06A5.3,C06A6.3,C06A8.5,C06C3.1,C06E1.10,C06E7.1,C06E7.3,C07A9.2,C07E3.2,C07G2.3,C07H6.5,C08B11.3,C08B11.4,C08…
sick (673)	673	NULL	set1	AC7.1,AC7.10,AC7.13,AC7.19,AC7.68,B0024.14,B0035.11,B0250.1,B0250.15,B0250.3,B0250.7,B0286.4,B0336.10,B0336.6,B0361.10,B0393.1,B0393.12,B0412.4,B0432.17,B0432.3,B0464.1,B0464.2,B0491.8,B0513.1,B0513.13,B0513.20,B0513.21,B0513.24,B0513.26,B0513.31,B0513.37,B0513.41,B0513.44,B0513.55,B0513.62,C01A2.5,C01F1.2,C02B10.5,C03D6.3,C04G2.6,C04H5.6,C05C12.1,C05C12.3,C05C8.7,C06A1.1,C06A8.4,C06B8.8,C06C3.1,…
transgene subcellular localization variant (616)	616	NULL	set1	B0024.6,B0025.1,B0035.11,B0035.2,B0250.1,B0250.15,B0250.3,B0250.7,B0261.2,B0336.10,B0336.2,B0336.7,B0336.8,B0361.10,B0365.7,B0393.1,B0393.12,B0432.2,B0511.10,C01A2.4,C01A2.5,C01B7.6,C01F1.3,C01F6.8,C01G6.4,C01H6.5,C02C6.1,C02F5.1,C04F12.4,C05C8.7,C06A1.1,C06A5.8,C06A8.5,C06C3.1,C06E2.3,C06H2.1,C07G1.5,C07G2.3,C07H6.5,C08B11.5,C09D4.4,C09D4.5,C09H10.10,C09H10.2,C10G11.11,C10G11.4,C12C8.1,C13B9.3,C…
organism development variant (566)	566	NULL	set1	AC7.2,AC7.33,AC7.70,AH6.10,AH6.5,B0198.3,B0240.3,B0252.1,B0252.10,B0261.2,B0280.10,B0280.6,B0280.9,B0284.3,B0285.1,B0285.10,B0285.4,B0285.5,B0285.8,B0285.9,B0336.3,B0361.10,B0361.3,B0361.5,B0361.6,B0361.9,B0365.7,B0391.8,B0393.1,B0393.12,B0393.5,B0393.6,B0414.5,B0491.2,C01B7.4,C02B8.4,C03C10.1,C03C10.3,C03C11.2,C04A2.14,C04A2.3,C04A2.9,C04F12.3,C04H5.6,C05D11.4,C05D2.1,C05D2.11,C05D2.8,C06C3.1,C0…
lethal (536)	536	NULL	set1	B0041.2,B0250.1,B0250.15,B0250.3,B0250.7,B0285.1,B0286.4,B0336.6,B0361.10,B0464.7,B0513.1,B0513.13,B0513.20,B0513.21,B0513.24,B0513.26,B0513.31,B0513.37,B0513.41,B0513.44,B0513.55,B0513.62,B0547.1,C01F1.2,C01F1.3,C01F1.7,C01F1.8,C02F5.9,C03A7.2,C04A11.3,C04A2.3,C04H5.10,C04H5.6,C05D11.10,C06A1.1,C06A8.4,C06H2.1,C07A9.2,C07D10.4,C07E3.1,C07G2.3,C08B11.1,C08B11.5,C09B8.7,C09G12.18,C09G12.8,C09G4.3,…
protein aggregation variant (502)	502	NULL	set1	B0024.6,B0025.1,B0035.2,B0250.1,B0250.15,B0250.3,B0250.7,B0336.10,B0336.7,B0336.8,B0365.7,B0393.1,B0393.12,B0432.2,B0511.10,C01A2.4,C01B7.6,C01F1.3,C01G12.8,C01G6.4,C01H6.5,C04F12.4,C05C8.7,C06A1.1,C06A5.8,C06E2.3,C06E4.6,C06H2.1,C07A12.4,C07G1.5,C07G2.3,C08B11.4,C08B11.5,C09D4.4,C09D4.5,C09H10.10,C09H10.2,C12C8.1,C13B9.3,C14B9.7,C15C8.2,C15F1.14,C16C10.7,C16C8.13,C17D12.12,C17D12.5,C17H12.14,C18…
fat content reduced (468)	468	NULL	set1	AH10.1,B0034.2,B0035.9,B0041.3,B0041.5,B0207.9,B0218.5,B0280.3,B0280.6,B0285.8,B0286.4,B0310.1,B0393.2,B0495.4,B0513.7,B0554.6,B0554.7,C01C10.3,C01G6.12,C01G6.5,C01G6.9,C02F4.2,C03D6.3,C03G6.15,C05E11.1,C05E11.2,C06A1.3,C06A5.10,C06A6.2,C06E7.1,C06E7.3,C06G3.2,C07A9.2,C07E3.2,C08G5.2,C09G9.10,C09G9.7,C13D9.7,C14A4.12,C14A6.6,C14C6.8,C14F5.3,C15B12.7,C15C7.5,C15H9.7,C16A11.3,C16C4.2,C17C3.1,C17F4.…
organism morphology variant (425)	425	NULL	set1	AH6.5,B0035.10,B0035.11,B0035.9,B0261.4,B0285.1,B0304.1,B0336.3,B0336.6,B0464.7,B0491.5,B0495.4,B0564.1,C01A2.5,C01G8.9,C01H6.5,C01H6.7,C02F5.9,C03B8.4,C03D6.3,C03G5.1,C04A2.3,C05C10.5,C05D11.12,C05D11.9,C06A5.1,C06A8.5,C06E7.7,C07A12.4,C07F11.1,C08B11.3,C08B11.4,C08B11.6,C08F8.1,C08H9.2,C09D8.1,C10H11.9,C14A4.1,C15A11.1,C16A3.8,C17B7.4,C17E4.13,C17E4.9,C17G1.6,C18A3.5,C18A3.8,C18D1.1,C24H12.14,C…
extended life span (390)	390	NULL	set1	B0035.12,B0041.4,B0261.2,B0261.4,B0261.5,B0261.6,B0334.8,B0391.8,B0495.4,B0496.8,B0511.6,B0513.7,B0523.3,B0545.1,B0546.3,C01F6.1,C01F6.6,C01G8.5,C03H5.3,C04A2.3,C04H5.3,C06E1.10,C06H2.1,C08A9.1,C08A9.3,C08B11.7,C09B7.2,C09D4.5,C09H10.3,C12D8.10,C13C4.2,C14A4.5,C14C10.3,C14F5.5,C16C10.7,C18E9.10,C18E9.4,C18G1.4,C23G10.3,C26B2.2,C27B7.7,C27D11.1,C29F9.7,C32H11.1,C32H11.11,C32H11.5,C32H11.6,C32H11.8…
exploded through vulva (350)	350	NULL	set1	AH6.5,B0207.6,B0286.4,B0286.5,B0336.2,B0336.6,C01G8.9,C01H6.2,C03A7.2,C03C10.3,C03D6.3,C04A2.3,C06E7.1,C06G1.4,C07H6.5,C09G12.18,C09G12.8,C10G6.1,C12C8.3,C15C6.3,C15F1.3,C18A3.5,C18D11.4,C23F12.1,C24H12.14,C24H12.15,C24H12.5,C25D7.3,C26C6.5,C26E6.8,C27A2.6,C29E4.2,C29E4.7,C29E6.1,C30C11.4,C30F12.1,C32A3.1,C32A3.7,C32F10.2,C33H5.12,C33H5.9,C36B1.8,C36E8.4,C36E8.5,C36E8.9,C37A5.9,C37C3.6,C38D4.3,C3…
transgene expression increased (342)	342	NULL	set1	AC8.6,B0035.11,B0261.2,B0261.4,B0285.1,B0334.8,B0379.3,B0414.7,B0511.10,B0511.8,C01A2.3,C01B10.1,C01B10.45,C01B10.5,C01F1.3,C01H6.5,C02C6.1,C03B8.4,C03G5.1,C04F12.1,C06A5.1,C06A8.1,C06E1.10,C06G1.12,C06G1.4,C07A12.4,C07E3.2,C07G1.5,C07H6.5,C12D8.1,C15F1.4,C15H9.6,C16A3.4,C16C10.7,C18D11.4,C23G10.4,C23G10.8,C25A1.7,C26D10.1,C27D11.1,C27H6.2,C28H8.11,C29E4.2,C31H2.2,C32D5.9,C32E12.3,C32E8.11,C32F10…
small (340)	340	NULL	set1	B0024.14,B0035.11,B0284.1,B0284.6,B0286.4,B0350.2,B0350.45,B0432.13,B0432.9,B0491.5,B0511.8,B0564.1,C01H6.5,C02F4.2,C03A7.2,C04E6.6,C04E6.9,C04G2.6,C06A1.1,C06A8.4,C06E4.6,C06G3.11,C07A9.3,C07D10.4,C07D8.2,C07H6.3,C08F1.3,C08F8.1,C08F8.8,C09H10.2,C09H10.3,C10A4.7,C10H11.8,C12C8.3,C14A4.1,C14B9.2,C15F1.4,C17C3.4,C17E4.13,C17E4.9,C17F4.5,C17G10.2,C18E9.4,C18E9.6,C24B5.3,C25A1.5,C26F1.9,C27A2.2,C27F…
dumpy (317)	317	NULL	set1	AH6.5,B0285.1,B0304.1,B0350.2,B0350.45,B0412.4,B0491.2,C01B10.11,C01G8.5,C01H6.5,C02B10.5,C03D6.1,C03D6.3,C03D6.8,C04A11.3,C05C8.2,C05D11.2,C07A12.4,C07G1.5,C08B11.4,C08H9.2,C10C6.5,C10H11.9,C11H1.3,C12C8.3,C14A4.11,C15H9.6,C16A3.8,C17B7.4,C17E4.13,C17E4.9,C25A1.11,C25A1.9,C25D7.3,C27D11.1,C27F2.10,C27F2.8,C29E4.1,C29F4.1,C31H2.2,C32D5.12,C32D5.2,C32F10.5,C33H5.12,C33H5.9,C35C5.1,C37A2.4,C38C10.5…
molt defect (306)	306	NULL	set1	B0024.14,B0336.10,B0348.1,B0393.1,B0393.12,C01H6.5,C02C6.1,C03D6.3,C04E6.6,C04E6.9,C04F12.4,C04H5.10,C04H5.6,C07G1.5,C09F12.1,C09G5.6,C09H10.10,C09H10.2,C10G6.1,C11H1.3,C12C8.3,C13B9.3,C15H11.7,C17G1.6,C17H12.14,C23F12.1,C23G10.10,C23G10.3,C24B5.3,C26C6.3,C32E8.8,C34G6.6,C37C3.14,C37C3.2,C37C3.3,C37C3.4,C38C6.6,C39F7.4,C41D7.2,C42D8.15,C42D8.5,C45B2.7,C50C3.6,C53C11.3,C53D5.6,C53H9.1,C54A12.1,C56…
egg laying variant (295)	295	NULL	set1	B0025.2,B0025.5,B0035.12,B0207.6,B0286.5,B0336.6,B0379.4,C01F1.3,C01F1.7,C01F1.8,C01G8.9,C01H6.5,C02B8.4,C02F5.9,C03A7.2,C03G5.1,C04A2.14,C04A2.3,C04A2.9,C04F6.4,C05C8.2,C05D11.3,C06G1.4,C07H6.7,C08C3.1,C08C3.10,C08H9.2,C09H10.6,C09H5.2,C10C6.9,C15A11.1,C16A3.3,C18E3.4,C18E3.5,C18H2.1,C24A11.9,C25A11.2,C25G4.5,C26B9.3,C26B9.9,C26C6.2,C26D10.5,C26D10.7,C26E6.8,C27D11.1,C28A5.3,C29E4.7,C29F9.12,C29…
shortened life span (241)	241	NULL	set1	B0205.3,B0222.9,B0228.5,B0261.2,B0303.9,B0336.7,B0336.8,B0395.2,B0464.9,B0523.3,BE10.2,C01F1.1,C02C2.3,C02F5.9,C03D6.3,C05D11.2,C06A5.1,C06G1.4,C07A9.2,C10G11.5,C10H11.9,C11H1.3,C14A4.9,C15H11.7,C16C10.10,C18G1.4,C23G10.4,C25H3.6,C26B9.3,C26B9.9,C27F2.5,C29E6.1,C29F9.1,C29F9.2,C30C11.2,C31H2.1,C32D5.9,C33D3.1,C33H5.18,C34C12.1,C35C5.1,C37C3.14,C37C3.3,C37H5.8,C38C3.5,C40H5.6,C40H5.8,C41G7.1,C47B2…
clear (221)	221	NULL	set1	B0035.12,B0035.5,B0361.10,B0361.5,B0432.17,B0432.3,B0495.4,B0513.7,C02C6.1,C02F5.9,C03B1.12,C03G5.1,C06A8.2,C07A12.4,C10E2.6,C14A4.1,C15C7.5,C16A11.4,C17C3.5,C17G10.2,C18E9.2,C24G6.8,C25A1.16,C25A1.6,C26D10.2,C31E10.7,C32E12.3,C33D3.1,C33H5.18,C34C6.6,C37A2.4,C38C6.6,C42C1.5,C42D8.8,C44B12.2,C47E12.2,C47G2.5,C48A7.1,C50C3.6,C50F7.4,C52E4.12,C52E4.6,C52E4.7,C53B7.4,C54H2.5,C56C10.12,C56C10.15,C56C…
aldicarb resistant (214)	214	NULL	set1	B0212.5,B0348.4,B0412.2,C01F6.6,C01G6.8,C02H7.3,C04F6.4,C06A1.3,C06A8.9,C07G1.5,C09B7.1,C09B7.9,C09H10.6,C10C5.6,C11E4.7,C14C11.8,C18A3.6,C23H4.1,C24H11.1,C24H11.2,C25A8.5,C26E6.5,C27B7.7,C31H2.1,C34B7.2,C34C12.3,C34C6.5,C34F11.5,C34G6.7,C36B1.10,C37C3.14,C37C3.3,C40H5.11,C40H5.16,C41C4.3,C41C4.6,C42C1.2,C43E11.6,C44H4.5,C47C12.4,C50C3.9,C50D2.3,C50H2.1,C51E3.7,C52D10.7,C52D10.9,C53B4.4,C54G4.1,C…
fat content increased (200)	200	NULL	set1	C04G2.2,C04G2.3,C04G2.4,C04G2.5,C06G3.4,C08A9.2,C09G12.16,C09G12.5,C09G5.8,C09H10.3,C10H11.8,C14A4.1,C14F5.5,C15A11.3,C18H9.5,C18H9.7,C24F3.1,C24F3.2,C29F4.1,C29F9.10,C29F9.11,C33A12.14,C33A12.6,C34E10.6,C34F6.11,C34F6.2,C34F6.3,C35D10.11,C36A4.5,C37F5.1,C43H6.8,C43H6.9,C44E4.5,C44E4.8,C50C10.4,C50D2.1,C53B4.5,C56C10.10,C56E10.4,D1007.5,E03H12.10,E04F6.3,E04F6.6,F01G10.2,F08A8.2,F08H9.5,F12E12.2,…
thin (195)	195	NULL	set1	B0035.10,B0035.8,B0365.6,B0464.7,C02F5.9,C06E4.6,C06E7.1,C06E7.3,C06H2.1,C07H6.6,C10F3.3,C10H11.8,C14C10.3,C15A11.1,C15H11.7,C18E9.4,C24H12.14,C24H12.15,C24H12.5,C25A1.7,C26E6.6,C29E4.8,C30C11.1,C33D3.1,C34C12.8,C37A5.9,C43E11.11,C43E11.4,C43H8.1,C47E8.4,C48E7.3,C50F2.3,C50F4.7,C52E4.6,C54G4.8,C55B7.8,C56G2.6,D1054.15,D1081.17,D1081.2,D2030.4,E01A2.4,E04F6.4,F02E8.1,F07A5.7,F10C1.2,F13C5.2,F16H6.…
transgene expression reduced (173)	173	NULL	set1	B0218.3,B0336.1,B0348.4,B0361.10,B0379.7,B0412.2,B0545.1,C01H6.5,C02B8.4,C03B8.4,C03G6.11,C04A11.3,C07F11.2,C07H6.5,C07H6.7,C15H9.6,C25B8.1,C26C6.5,C27A12.6,C27A12.7,C27A12.8,C27A2.2,C29F3.1,C30C11.2,C32D5.9,C33D3.1,C35D10.11,C36B1.10,C37F5.1,C39F7.4,C41C4.4,C41D11.7,C46H11.7,C54H2.5,C55C2.2,D2024.3,D2045.6,E03H12.10,F07A5.2,F08F8.2,F09E5.1,F11C1.6,F13B10.1,F13B10.3,F13D11.2,F15H9.2,F17C8.1,F20D1…
multivulva (165)	165	NULL	set1	AH10.4,AH10.6,AH10.8,B0035.4,B0205.3,C01G8.9,C02F5.4,C03B8.4,C06E7.1,C07H6.7,C08B11.6,C09G4.4,C09G4.5,C12C8.3,C14B1.4,C17E4.6,C18D1.1,C23H3.4,C26C6.5,C30G12.7,C32F10.2,C32F10.4,C33H5.12,C34B7.4,C34D4.14,C34E10.8,C34G6.6,C35B8.2,C35B8.5,C37F5.1,C37H5.6,C39E9.14,C44E4.4,C44E4.9,C46A5.9,C47D12.1,C47D12.2,C48A7.2,C52E4.10,C52E4.3,C53A5.3,CD4.7,D1007.7,D2021.1,E01A2.4,E04A4.4,F01G12.15,F01G12.2,F01G12…
protein subcellular localization variant (159)	159	NULL	set1	AH6.5,B0207.4,B0273.2,B0336.1,B0464.7,B0464.8,B0511.6,C03B8.4,C07H6.5,C12D8.10,C17G10.4,C18E3.8,C23G10.3,C25F6.11,C25F6.2,C25F6.26,C27D11.1,C28H8.12,C29E4.3,C34C6.6,C38C10.4,C38D4.3,C45G3.1,C47D12.1,C52E4.3,C53A5.3,D2005.5,D2013.7,DY3.2,F02A9.6,F10C5.1,F11A3.2,F14D12.2,F18A1.2,F18E2.3,F20D12.1,F20G4.3,F22B5.7,F22B7.13,F22D6.6,F25G6.2,F26A3.3,F26A3.8,F26B1.3,F26D11.11,F26D2.2,F26F4.13,F27C1.7,F28B…
life span variant (157)	157	NULL	set1	AC3.7,B0024.6,B0213.15,B0261.2,B0261.4,B0495.4,B0554.6,C02A12.4,C04F6.1,C05C8.3,C05E4.9,C06B3.4,C06B3.5,C07B5.5,C08A9.1,C08A9.3,C08H9.5,C12C8.1,C12D8.10,C15F1.14,C17G10.5,C23G10.3,C24A11.9,C24B9.9,C30C11.4,C32H11.10,C32H11.12,C32H11.9,C35D10.4,C42D8.2,C42D8.9,C46F4.2,C47E8.4,C50B8.2,C52E4.1,C52E4.17,C54F6.14,C54G4.6,C55B7.4,D2030.4,F01F1.8,F02A9.6,F08H9.13,F08H9.14,F08H9.4,F10D2.9,F11A5.12,F13G3.…
early larval arrest (148)	148	NULL	set1	B0238.11,B0250.1,B0250.15,B0250.3,B0261.2,B0280.4,B0361.10,B0361.8,B0432.3,B0564.1,C01F1.3,C01F1.7,C01F1.8,C04F12.4,C06E1.10,C10H11.9,C13F10.4,C14A4.5,C15H11.9,C15H9.8,C16C10.8,C18A3.3,C23H3.4,C28A5.12,C28A5.4,C30D11.1,C30D11.5,C32A3.2,C32E12.4,C33H5.18,C34F11.3,C34H3.2,C34H3.9,C35C5.1,C36H8.2,C37H5.5,C37H5.8,C42D4.8,C45G9.5,C46G7.1,C47E12.7,C47E8.5,C48E7.2,C48E7.3,C49A1.11,C49A1.14,C49A1.4,C49F5…
distal tip cell migration variant (145)	145	NULL	set1	B0336.6,B0511.8,C01G8.5,C02C6.1,C02F4.1,C06G3.10,C09G12.18,C09G12.8,C09H10.7,C09H10.8,C15F1.3,C16C10.6,C24D10.4,C27H6.2,C28C12.8,C34F6.4,C35C5.4,C36E8.5,C37C3.6,C43E11.11,C43H6.9,C44B11.3,C47B2.3,C47E12.4,C47E8.7,C53B4.1,C54C6.2,C56C10.15,C56C10.8,D1037.4,D1069.3,F01G12.10,F01G12.14,F01G12.16,F01G12.17,F01G12.5,F07D10.1,F11A3.2,F11C1.6,F14F3.1,F14F3.11,F20H11.2,F21C3.5,F25G6.2,F25H8.3,F26E4.8,F26…
sluggish (142)	142	NULL	set1	B0350.2,B0350.45,B0513.1,B0513.13,B0513.20,B0513.21,B0513.24,B0513.26,B0513.31,B0513.37,B0513.41,B0513.44,B0513.55,B0513.62,C03D6.3,C04F6.4,C06E7.1,C06E7.3,C07A12.4,C08B11.2,C08B11.4,C08H9.2,C10C6.2,C18A3.6,C23H3.5,C24A11.9,C24A8.4,C25A1.11,C29G2.4,C30A5.7,C36E6.3,C36E6.5,C36H8.1,C37A5.9,C40D2.3,C41C4.4,C42D8.8,C44B11.3,C47B2.3,C47E12.2,C49H3.5,C56C10.12,D1007.5,D1046.1,D1046.11,D1046.T1,D2013.5,…
body wall muscle myosin organization defective (140)	140	NULL	set1	B0024.10,B0336.11,B0336.3,B0336.7,B0336.8,B0412.3,C01G8.5,C02F5.7,C05D9.3,C06E1.10,C08B11.3,C09D1.1,C10E2.2,C14F5.3,C15F1.13,C15F1.7,C17G1.7,C18A11.7,C27A12.9,C27H6.4,C27H6.9,C29F5.7,C29F5.8,C29F9.7,C32B5.16,C33D9.13,C41G7.1,C43E11.9,C44H4.4,C47E8.7,C50F2.4,C50F4.7,C52B11.2,C53B4.3,C53B4.7,C56C10.3,D1007.18,D1007.4,D1037.4,D2013.9,D2023.5,D2030.3,DY3.2,F07A5.7,F11A10.2,F11A10.4,F11A10.7,F20D12.7,…
paralyzed (132)	132	NULL	set1	C10C6.2,C15A11.1,C29F9.7,C32E12.3,C38C6.6,C39F7.1,C39F7.4,C42D8.5,C44H4.2,C45B2.7,C47E8.4,C47E8.7,C56C10.3,D1069.3,D1081.17,D1081.2,F07A5.7,F07E5.10,F07E5.9,F08B6.4,F09B12.1,F09E5.11,F09E5.18,F09E5.4,F10C1.2,F11C3.3,F11C7.5,F13D2.2,F18G5.2,F18G5.9,F19H6.1,F20B6.2,F20D12.4,F23F1.8,F29D11.1,F30H5.1,F33H2.2,F35H10.4,F35H10.5,F39B2.4,F40G9.1,F43G9.5,F46E10.11,F48F7.1,F49E2.1,F49H6.5,F52E1.12,F52E10.5…
embryo osmotic integrity defective early emb (131)	131	NULL	set1	B0280.1,B0280.17,B0336.2,B0361.10,B0365.7,B0491.2,C01F6.3,C03D6.8,C07G2.3,C07H6.5,C09H10.7,C14B9.4,C27A2.3,C31H1.8,C32E8.8,C36A4.4,C44B12.1,C47G2.3,C49A9.9,C49H3.8,C53D5.6,C55C3.5,D1014.3,D2045.1,E02H9.3,F07A11.2,F08F8.2,F09E5.2,F20B6.2,F20D12.4,F20G4.1,F21D5.1,F21H12.4,F22B3.4,F25B4.6,F25H2.10,F25H5.4,F27C1.7,F27C8.6,F29F11.1,F32H2.5,F38A1.8,F43E2.8,F45G2.8,F46F11.5,F49C12.12,F49C12.13,F53A2.4,F…
pleiotropic defects severe early emb (125)	125	NULL	set1	B0041.4,B0250.1,B0250.3,B0250.7,B0336.10,B0348.6,B0393.1,B0412.4,B0464.1,B0511.10,C01H6.5,C04F12.4,C09D4.5,C09H10.2,C14B9.7,C16A3.15,C16A3.9,C23G10.3,C26F1.13,C26F1.14,C26F1.4,C26F1.9,C27D11.1,C32E8.2,C37C3.2,C37H5.6,C42C1.14,C47D12.6,C47E12.1,C49H3.11,C52E4.3,C53H9.1,C54C6.1,D1007.12,D1007.6,E04A4.8,F01F1.8,F07D10.1,F10B5.1,F10E7.7,F11G11.13,F13B10.2,F15D3.7,F22B5.2,F22B5.9,F22D6.3,F26F4.10,F28C…
high incidence male progeny (120)	120	NULL	set1	B0365.7,B0414.3,C05C10.5,C05C8.6,C05D2.5,C06G3.2,C08B11.6,C10H11.1,C16A3.8,C17G10.1,C17G10.10,C24G6.1,C25A1.9,C26E6.8,C26E6.9,C27A2.1,C28C12.2,C30A5.3,C30G12.6,C32F10.6,C33H5.15,C33H5.4,C34B2.4,C34F6.1,C36A4.8,C38C10.4,C41G7.2,C41G7.3,C52D10.10,C52D10.111,C52D10.6,C52D10.8,D1054.14,D2085.6,F08H9.1,F10G7.4,F11A10.1,F12F6.5,F13D12.5,F17C11.10,F20C5.1,F21H12.5,F22B7.13,F25G6.9,F26B1.2,F26D2.2,F31C3.…
sister chromatid segregation defective early emb (116)	116	NULL	set1	B0035.7,B0035.8,B0035.9,B0207.4,C02F5.1,C03C10.3,C25D7.6,C29A12.3,C29E4.12,C29E4.2,C33D12.3,C43E11.10,C49C8.6,C50F4.13,C50F4.5,C54G10.2,EEED8.5,F07B7.10,F07B7.11,F07B7.15,F07B7.3,F07B7.4,F07B7.5,F07B7.9,F08G2.1,F08G2.2,F17E9.12,F17E9.13,F18A1.5,F18E2.3,F22B3.1,F22B3.19,F22B3.2,F31E8.11,F31E8.6,F32A11.4,F32A11.5,F32D1.10,F34D10.2,F35G12.8,F35H10.11,F45F2.12,F45F2.13,F45F2.14,F45F2.2,F45F2.3,F45F2.…
RNAi resistant (113)	113	NULL	set1	AC8.6,B0205.3,B0379.3,B0414.7,C01B10.1,C04F12.1,C06A5.1,C06E1.10,C06E7.1,C07E3.2,C12D8.1,C15F1.4,C16A3.4,C26D10.1,C27H6.2,C29E4.2,C34D4.14,C34E10.8,C55B7.5,CD4.7,D2089.1,D2089.2,D2096.8,E02H1.1,F02E9.4,F09G2.4,F15B10.2,F22D6.6,F26A3.2,F26E4.4,F32A11.4,F32E10.4,F37A4.8,F38E1.7,F43G9.1,F43G9.10,F43G9.12,F43G9.5,F46A9.5,F48E8.5,F49D11.1,F52B5.6,F52G2.2,F54D11.2,F54F2.2,F54H12.1,F56A3.4,F56A8.6,F56D2…
cord commissures fail to reach target (111)	111	NULL	set1	B0041.5,B0285.5,C07H6.7,C08E8.7,C09D4.1,C17F3.1,C24G7.1,C24G7.2,C24H11.9,C32F10.5,C34E10.7,C37A2.2,C37A5.9,C38C10.1,C38C10.3,C40H1.3,C41D11.2,C48E7.7,C55B7.9,D1044.2,D2007.2,F10G8.4,F20G4.3,F25D7.1,F26B1.8,F26E4.5,F29D11.2,F34H10.1,F39B2.4,F42H11.2,F43G9.3,F44E2.4,F46F11.9,F47B3.6,F47G4.7,F48C1.4,F54D8.6,F54H12.2,F55C7.7,F58A4.12,F59A2.6,F59H6.12,H28G03.5,K04H4.2,K08C9.7,K08C9.8,K09F6.5,K11C4.3,K…
multiple nuclei early emb (111)	111	NULL	set1	B0035.12,B0273.2,C01F6.3,C06A1.1,C06G3.2,C08B11.1,C09D4.5,C14B9.4,C17G10.4,C25A1.9,C25D7.6,C26D10.1,C28C12.2,C29A12.3,C32E8.8,C32F10.5,C33H5.4,C37A2.4,C38C10.4,C38D4.3,C39E9.14,C41C4.8,C41G7.2,C45G3.1,C50F2.3,CTEL54X.1,D1081.8,DY3.2,F07A11.2,F09G2.4,F10C2.4,F11A10.8,F22B3.4,F22B7.13,F26E4.1,F26H9.6,F30F8.8,F31E3.3,F32D1.10,F33D11.10,F35B12.5,F35G12.8,F49E11.1,F53A2.4,F53G12.1,F54B3.3,F54C9.8,F55A…
early larval lethal (106)	106	NULL	set1	B0280.9,B0285.1,B0303.15,B0414.2,B0511.6,C04A2.3,C05D11.9,C06E1.10,C07A9.3,C07G1.5,C16A3.3,C16A3.4,C16A3.5,C16A3.6,C18D11.4,C26E6.6,C28H8.6,C29F4.1,C30C11.1,C33D3.1,C34C12.8,C34E10.4,C35D10.5,C44C10.1,C44C10.8,C47D12.1,C53A5.6,C56G2.6,CE7X_3.2,D2007.4,D2007.6,F10C1.2,F23C8.6,F23F1.9,F32E10.4,F35G12.11,F35G12.9,F42C5.10,F45G2.8,F45G2.9,F47D12.4,F54F2.8,F55A8.1,F57B9.5,F58A4.9,F59B2.3,K03D3.10,K04F…
embryonic arrest (105)	105	NULL	set1	AH6.5,B0035.10,B0035.7,B0035.9,B0261.2,B0273.2,C02C6.1,C08B11.5,C09G4.3,C23H3.3,C23H3.4,C25F6.11,C25F6.2,C25F6.26,C32F10.6,C37C3.6,C38C10.5,C52E4.3,C53A5.3,D2005.5,D2085.1,F07B7.11,F07B7.15,F07B7.4,F07B7.5,F07B7.9,F08B4.1,F08G2.2,F08G2.3,F10B5.6,F17E9.10,F17E9.13,F17E9.9,F20D12.1,F22B3.1,F22D6.6,F25B4.2,F26A3.3,F29B9.5,F29B9.6,F35H10.1,F35H10.11,F36A4.7,F44B9.3,F44B9.4,F45F2.3,F52E1.1,F53G12.5,F5…
chromosome segregation variant (102)	102	NULL	set1	B0035.10,B0035.7,B0035.9,B0207.4,B0464.7,B0464.8,C07H6.3,C09G4.3,C09H6.3,C14B9.4,C26D10.1,C27A2.3,C29E4.12,C29E4.2,C29E4.7,C34C12.3,C38C10.4,C38D4.3,CTEL54X.1,F07B7.11,F07B7.15,F07B7.4,F07B7.5,F07B7.9,F08G2.2,F08G2.3,F17E9.10,F17E9.13,F17E9.9,F18E2.3,F22B3.1,F22B7.13,F28B12.3,F35B12.5,F35G12.11,F35G12.7,F35G12.8,F35H10.1,F35H10.11,F45F2.3,F54E12.3,F54E12.5,F55G1.10,F55G1.11,F55G1.2,F56C9.1,F58A4.…
somatic transgene silencing variant (102)	102	NULL	set1	AC8.6,B0379.3,B0414.7,C01B10.1,C04F12.1,C06A5.1,C06E1.10,C06E7.1,C12D8.1,C15F1.4,C16A3.4,C26D10.1,C27H6.2,C29E4.2,C55B7.5,D2089.1,D2089.2,D2096.8,E02H1.1,F02E9.4,F09G2.4,F15B10.2,F22D6.6,F26A3.2,F26E4.4,F32A11.4,F32E10.4,F37A4.8,F43G9.1,F43G9.10,F43G9.12,F43G9.5,F46A9.5,F48E8.5,F49D11.1,F52B5.6,F52G2.2,F54F2.2,F54H12.1,F56A3.4,F56A8.6,F56D2.6,F59A2.1,F59A3.3,K07A1.11,K07F5.13,K08D10.4,K08E5.1,K08…
patchy coloration (98)	98	NULL	set1	B0250.1,B0250.11,B0250.3,B0250.7,B0412.4,C01G6.8,C06A8.2,C07E3.2,C10E2.6,C14A4.1,C14A4.4,C14A4.5,C15C6.4,C24G6.8,C27A2.2,C28C12.8,C30B5.4,C41C4.6,C42C1.14,C42C1.3,C49F5.1,C50A2.2,D2013.5,D2089.1,D2089.2,F07E5.5,F10B5.1,F10G7.1,F19B6.2,F25D7.3,F25H8.2,F29A7.6,F33A8.1,F37B12.3,F42A8.1,F44B9.7,F46G11.3,F53A3.3,F54C9.1,F54C9.5,F55F10.1,H06I04.3,K01C8.10,K01C8.9,K04C2.2,M110.4,M176.2,R02D3.3,R05H10.2,…
meiosis variant (95)	95	NULL	set1	B0207.4,B0350.2,B0350.45,B0414.3,C05C8.6,C05D2.5,C05D9.1,C06A1.1,C06G3.2,C08B11.6,C09G4.3,C14B9.4,C16A3.8,C17G10.1,C17G10.10,C18E9.11,C24G6.1,C25A1.9,C26E6.9,C27A2.1,C30A5.3,C30G12.6,C33H5.15,C33H5.4,C41C4.8,C41G7.2,C56G7.1,CTEL54X.1,D1054.14,D2045.1,E04A4.4,F08H9.1,F09C3.1,F10B5.5,F10B5.6,F11A10.1,F12F6.5,F13D12.5,F18H3.5,F20C5.1,F25G6.9,F26B1.2,F26D2.2,F32E10.4,F33H1.3,F35A5.8,F35A5.9,F38B2.1,F…
long (93)	93	NULL	set1	B0024.14,B0365.6,C05E11.1,C06G1.1,C10E2.3,C10F3.3,C10H11.10,C13G5.1,C14F5.5,C15H11.7,C17G1.6,C18E9.2,C27A2.2,C36B1.8,C39E6.1,C49F5.1,C50B6.13,D2045.6,E04A4.4,F09B9.2,F09E5.2,F11A1.3,F11H8.4,F16H6.1,F17C11.7,F23B2.13,F26A3.10,F26D11.11,F29C4.2,F29D11.2,F30A10.1,F36H1.4,F39G3.7,F42A6.7,F44C4.4,F45H11.2,F54C4.3,F54C8.5,F55A8.1,F55B12.1,F56B3.8,F59A2.4,H06I04.4,H31G24.4,K02F2.2,K08F4.14,K08F4.2,K09E4…
excess intestinal cells (92)	92	NULL	set1	C04H5.6,C07A9.2,C07E3.1,C08B11.5,C16C10.4,C17E4.5,C18E3.5,C27H6.2,C33H5.12,C36B1.5,C48B6.6,C50C3.6,C50F2.3,C52E4.10,C52E4.3,D1054.14,D1054.15,D1081.8,EEED8.5,EEED8.7,F01F1.7,F08B4.7,F08G12.2,F09D1.1,F11A10.2,F11A10.7,F19F10.9,F28D9.1,F32B6.3,F33A8.1,F35H8.5,F42A6.7,F43G9.10,F46F11.4,F48F7.1,F49D11.1,F53B7.3,F53B7.7,F56D2.6,H20J04.8,K02F2.3,K02F3.11,K03H1.2,K04D7.1,K04G7.11,K07C5.6,K08D10.3,K08D10…
cell death variant (91)	91	NULL	set1	B0280.1,B0280.17,B0365.7,C02C6.1,C05D11.2,C06G4.2,C07H6.5,C32H11.7,C33G3.T1,C33G3.T3,C35D10.9,C36A4.8,C41D11.8,C48D1.12,C48D1.2,F21F8.3,F21F8.4,F21F8.7,F26H9.6,F32A6.3,F46F3.16,F46F3.20,F46F3.21,F46F3.4,F46F3.9,H22K11.1,H28G03.9,K04C2.10,K04C2.4,LLC1.1,LLC1.100,LLC1.103,LLC1.104,LLC1.112,LLC1.119,LLC1.13,LLC1.16,LLC1.19,LLC1.28,LLC1.29,LLC1.32,LLC1.33,LLC1.38,LLC1.41,LLC1.43,LLC1.44,LLC1.45,LLC1.…
cell proliferation increased (91)	91	NULL	set1	C04H5.6,C07A9.2,C07E3.1,C08B11.5,C16C10.4,C17E4.5,C18E3.5,C27H6.2,C33H5.12,C36B1.5,C48B6.6,C50C3.6,C50F2.3,C52E4.10,C52E4.3,D1054.14,D1054.15,D1081.8,EEED8.5,EEED8.7,F01F1.7,F08B4.7,F08G12.2,F09D1.1,F11A10.2,F11A10.7,F19F10.9,F28D9.1,F32B6.3,F33A8.1,F35H8.5,F42A6.7,F43G9.10,F46F11.4,F49D11.1,F53B7.3,F53B7.7,F56D2.6,H20J04.8,K02F2.3,K02F3.11,K03H1.2,K04D7.1,K04G7.11,K07C5.6,K08D10.3,K08D10.4,M03C1…
oocyte morphology variant (91)	91	NULL	set1	B0205.3,C01B10.5,C04H5.10,C04H5.6,C07A9.2,C07E3.1,C07H6.5,C08B11.5,C09G9.6,C18D11.4,C28A5.3,C30B5.4,C36B1.5,C37H5.8,C48D5.1,D1046.1,D1046.11,D1046.T1,EGAP2.3,F01F1.7,F19F10.9,F22B3.4,F26A3.2,F27D4.5,F28F8.3,F32B6.3,F37C12.1,F37C12.14,F37F2.3,F40G12.9,F42A6.7,F43G6.9,F43G9.12,F47G6.4,F47G6.6,F49B2.5,F49D11.1,F53B7.3,F54C4.1,F56D2.6,F59E10.2,H20J04.5,H20J04.8,K01G5.1,K01G5.10,K02F3.11,K04G7.11,K07C…
age associated fluorescence increased (89)	89	NULL	set1	B0303.9,B0395.2,BE10.2,C01F1.1,C03D6.3,C05D11.2,C06A5.1,C07A9.2,C11H1.3,C14A4.9,C26B9.3,C26B9.9,C27F2.5,C29E6.1,C33H5.18,C34C12.1,C35C5.1,C37C3.14,C37C3.3,C37H5.8,C40H5.6,C40H5.8,C41G7.1,D2085.5,DY3.2,F17C11.19,F17C11.8,F19B6.2,F20B6.8,F28B12.3,F28D1.9,F30A10.10,F30A10.6,F33H2.8,F37C4.4,F38A6.3,F40C5.2,F40F12.7,F40G12.7,F40G9.11,F41E6.4,F43D2.1,F44B9.3,F45E1.6,F52C6.2,F55B12.4,F59E12.4,F59E12.5,H…
tumorous germline (89)	89	NULL	set1	C03C11.2,C04H5.10,C04H5.6,C07E3.1,C08B11.5,C28C12.8,C30B5.4,C30G12.7,C32A3.1,C32A3.7,C36B1.5,CE7X_3.2,D1046.1,D1046.11,D1046.T1,EEED8.5,EEED8.7,F01F1.7,F02A9.6,F15B9.9,F16B12.2,F19F10.9,F26A3.2,F28F8.3,F30A10.10,F31A9.3,F32B6.3,F37C12.1,F37C12.14,F43G9.12,F49D11.1,F53B7.3,F56D2.6,F58B3.8,F59E10.2,H02I12.4,K01G5.1,K01G5.10,K02F2.10,K02F2.3,K02F2.6,K02F2.7,K02F2.9,K02F3.11,K03H1.2,K04G7.11,K07C5.6,…
germ cell development variant (88)	88	NULL	set1	C02C6.1,C04H5.10,C04H5.6,C07A9.2,C07E3.1,C08B11.5,C30B5.4,C36B1.5,C36B1.8,C40H1.1,C52E4.10,C52E4.3,D1046.1,D1046.11,D1046.T1,D1081.8,EEED8.5,F08B4.1,F11A10.2,F11A10.7,F19F10.9,F25B4.5,F26A3.2,F29F11.3,F32A5.1,F32A5.7,F32B6.3,F32E10.4,F33A8.1,F37C12.1,F37C12.14,F43G9.12,F48F7.1,F49D11.1,F53B7.3,F56D2.6,F59E10.2,H20J04.8,K01G5.1,K01G5.10,K02F2.10,K02F2.3,K02F2.6,K02F2.7,K02F2.9,K02F3.11,K03H1.2,K04…
late larval arrest (86)	86	NULL	set1	B0286.4,C17E4.13,C17E4.9,C25A1.5,C34B2.5,C37C3.6,C44E4.4,C44E4.9,C47E12.4,C47E8.5,D2092.8,F08C6.1,F08C6.2,F08D12.1,F22B7.5,F22E5.11,F22E5.12,F23B12.7,F26A3.2,F26B1.7,F29D11.1,F33D4.2,F33H1.4,F37E3.1,F38H4.4,F40F9.6,F40G9.3,F42A6.7,F45E12.2,F54C9.9,F55B12.4,F55F10.1,F55F8.3,F59A3.3,F59A7.8,H13N06.3,H35B03.2,JC8.2,K04E7.2,K04G7.1,K09A9.5,K10F12.3,K11H3.12,K11H3.2,K11H3.6,R04B5.6,R05H10.2,R07H5.8,R0…
cadmium hypersensitive (85)	85	NULL	set1	AC3.7,B0024.4,C04G2.4,C08E3.10,C08E3.4,C08E3.5,C08E3.6,C08E3.8,C12C8.1,C15F1.14,C17H1.14,C27H5.4,C29F7.2,C33F10.9,C34F11.4,C34F11.6,F08H9.13,F08H9.14,F08H9.4,F09B9.1,F10E7.3,F15A4.8,F15E11.12,F15E11.15,F26G1.7,F28D1.3,F28D1.4,F28D1.5,F35E8.11,F35E8.8,F37B1.8,F41B5.2,F41B5.3,F41B5.4,F41B5.7,F42C5.3,F44C8.1,F44E5.4,F49E2.1,F49F1.6,F49H6.5,F53C3.12,F53H2.1,F54D5.1,F59A6.8,F59B1.8,H16D19.2,K01D12.11,…
paraquat resistant (85)	85	NULL	set1	B0496.8,C14B1.4,C28C12.9,C29F9.7,C33A12.1,C40H1.5,C42C1.14,C42C1.3,C47E12.2,E04A4.7,F08B4.1,F09G8.3,F11A3.2,F13B6.1,F21D5.5,F21D5.8,F28D1.7,F28F9.13,F28F9.4,F29C4.2,F33D4.5,F42A6.1,F42A9.5,F52C12.5,F54D8.2,F55A8.1,F56D5.5,F58B3.5,K01H12.2,K04G7.4,K07H8.8,K08F11.4,K12H4.5,LLC1.3,R02D3.6,R06C7.5,R10H10.2,R10H10.7,R10H10.9,T01B11.4,T05A1.5,T05E11.1,T20H4.5,T22B11.5,T26A5.3,T27E9.1,T28A8.6,T28D6.4,W0…
axon midline crossing variant (82)	82	NULL	set1	B0041.5,C08E8.7,C17F3.1,C24G7.1,C24G7.2,C24H11.9,C32F10.5,C37A2.2,C37A5.9,C48E7.7,C55B7.9,D1044.2,D2007.2,F10G8.4,F25D7.1,F25F2.2,F26B1.8,F26E4.5,F29D11.2,F34H10.1,F39B2.4,F42H11.2,F43G9.3,F46F11.9,F47B3.6,F47G4.7,F48C1.4,F55C7.7,H28G03.5,K07E12.1,K07E3.8,K08C9.7,K08C9.8,K11D2.3,R13A5.5,T04C9.2,T04C9.7,T05E8.3,T08B2.12,T12F5.4,T15D6.9,T19B4.7,T20B12.8,T21G5.5,T23B3.4,T23H4.3,T24D1.3,T28A8.3,W02D3…
axon fasciculation variant (80)	80	NULL	set1	B0041.5,C08E8.7,C09D4.1,C17F3.1,C24G7.1,C24G7.2,C24H11.9,C32F10.5,C34E10.7,C37A2.2,C37A5.9,C41D11.2,C48E7.7,C55B7.9,F10G8.4,F11C3.3,F20G4.3,F25F2.2,F26B1.8,F29D11.2,F34H10.1,F39B2.4,F42H11.2,F46F11.9,F47B3.6,F47G4.7,F48C1.4,F54D8.6,F55C7.7,F59H6.12,H28G03.5,K07E12.1,K08C9.7,K08C9.8,K11C4.3,R05D3.7,R06C7.10,R13A5.5,R13F6.4,T05E8.3,T07A5.2,T07C4.6,T08B2.12,T12F5.4,T15D6.9,T18D3.4,T19B4.7,T20B12.8,T…
ventral cord patterning variant (80)	80	NULL	set1	B0041.5,C08E8.7,C17F3.1,C24G7.1,C24G7.2,C24H11.9,C32F10.5,C37A2.2,C37A5.9,C48E7.7,C55B7.9,D1044.2,D2007.2,F10G8.4,F25D7.1,F25F2.2,F26B1.8,F26E4.5,F29D11.2,F34H10.1,F39B2.4,F42H11.2,F43G9.3,F46F11.9,F47B3.6,F47G4.7,F48C1.4,F55C7.7,H28G03.5,K08C9.7,K08C9.8,K11D2.3,R13A5.5,T04C9.2,T04C9.7,T05E8.3,T08B2.12,T12F5.4,T15D6.9,T19B4.7,T20B12.8,T21G5.5,T23B3.4,T23H4.3,T24D1.3,T28A8.3,W02D3.7,W03A5.3,W03D8.…
transgene induced cosuppression variant (79)	79	NULL	set1	AC3.10,B0302.5,B0336.3,B0379.3,C14B1.7,C15H11.5,C16C10.3,C18G1.7,C24F3.4,C26F1.3,C26H9A.1,C28A5.1,C28A5.2,C37A2.7,C43E11.3,F10E9.8,F12E12.3,F14H3.12,F20D12.1,F22D6.6,F26H11.1,F32E10.4,F35C8.8,F35C8.9,F35H8.3,F38A5.10,F38A5.12,F38A5.14,F38A5.5,F38A5.9,F39C12.2,F39E9.7,F43E2.1,F45E4.10,F45E4.9,F55A4.4,H19N07.2,H25K10.6,K01G5.2,K04C2.8,K04F10.6,K07H8.10,K08F4.14,K08F4.2,K10D2.3,M03F8.3,R08D7.2,R119.…
cell secretion variant (76)	76	NULL	set1	B0035.9,C06E7.1,C06E7.3,C14F5.5,C31E10.7,C37C3.14,C37C3.3,C49A1.1,C52E4.10,C52E4.3,C54H2.5,CD4.4,D1014.3,F17E9.12,F20D12.4,F20G4.1,F22B3.1,F25G6.6,F29D11.1,F30F8.8,F38E11.19,F38E11.5,F41C3.4,F48E8.5,F52H3.1,F54E12.3,F54F2.1,F55A11.2,F55G1.11,F56B3.8,F58A3.2,F59E10.3,H15N14.2,H37A05.1,JC8.3,K02F2.2,K03A1.6,K06C4.2,K06C4.24,K09B11.9,R03D7.1,R07E4.6,R07H5.9,R12E2.2,T05H4.4,T05H4.5,T13A10.11,T14G10.5…
fewer germ cells (75)	75	NULL	set1	B0464.5,B0511.13,B0511.16,C16A3.3,C30G12.7,C38C10.5,C38C10.6,C47E8.11,C47E8.15,C47E8.6,C48E7.1,C48E7.12,C48E7.13,C50B8.2,C52E4.12,C52E4.6,C52E4.7,C56A3.1,C56A3.12,C56A3.13,D2005.5,E02H1.1,F02E9.3,F20A1.1,F20A1.10,F20D12.1,F22D6.6,F26A3.3,F26E4.12,F26E4.7,F28B12.3,F31E3.5,F35G12.8,F45E12.5,F53B6.5,F55A12.8,F55F8.2,F55F8.5,F57B9.5,F57B9.8,F57F5.2,K01C8.9,K12H4.3,M05B5.5,M18.5,R02D3.3,R05D3.1,R05D3.…
adult lethal (74)	74	NULL	set1	B0286.4,B0336.6,C03C10.3,C07G2.3,C07H6.5,C08F8.8,C11H1.3,C12C8.3,C14B9.4,C15H11.3,C24H11.7,C26D10.2,C26E6.4,C33H5.7,C35C5.1,C36E8.1,C37C3.6,C38D4.3,C39F7.4,C42C1.5,C47E12.5,C47E8.7,C52E4.12,C52E4.6,C52E4.7,C54D1.5,C56G2.6,F10C1.2,F11H8.4,F13D11.2,F18G5.2,F18G5.9,F20B6.2,F31E3.1,F35H10.5,F39B2.4,F40F8.10,F45G2.5,F49E2.1,F49H6.5,F53A3.4,F57B9.10,F57B9.2,F57F5.2,F59E10.3,H19M22.2,H27M09.1,K02A11.1,K…
ectopic expression transgene (74)	74	NULL	set1	AH6.5,C07H6.7,C08B11.6,C08F8.8,C17C3.10,C17C3.7,C17C3.8,C26C6.5,C27H6.2,C32F10.2,C34B7.4,C34E10.8,C46A5.9,C47D12.1,C50E10.4,C53A5.3,F02E9.4,F11C1.6,F26F12.7,F27D4.2,F29B9.5,F29B9.6,F31A3.2,F31E3.1,F37A4.8,F54D11.2,F54F2.2,F55A8.1,H39E23.1,JC8.6,K04C2.6,K07A1.12,K12C11.2,M04B2.1,M04B2.11,M04B2.13,M04B2.3,R08C7.3,R160.7,T02C12.3,T07C4.2,T07C4.6,T19E7.2,T22A3.3,T22D1.10,T23G11.3,T24D3.1,T28F12.2,VC5…
germ cell morphology variant (74)	74	NULL	set1	B0207.4,B0336.2,B0350.2,B0350.45,C02C6.1,C04A11.3,C05D9.1,C15H9.6,C32E8.10,C33D9.13,C38C3.5,D2013.5,D2045.1,D2045.2,F09C3.1,F11H8.4,F26H9.6,F31E3.5,F35A5.8,F35A5.9,F46F11.1,F52E4.7,F52E4.9,F55C7.7,F59A6.5,H31G24.1,K04D7.1,M03F4.2,R01H10.3,R09B5.11,R160.1,T01G1.1,T01G1.3,T04C12.5,T05E11.3,T07C4.9,T12A2.15,T12A7.7,T12E12.4,T19A5.2,T19E10.1,T19E7.24,T19E7.3,T20G5.1,T21C9.4,W02B8.2,W02G9.2,W04D2.1,W0…
mitotic spindle defective early emb (73)	73	NULL	set1	B0207.4,B0336.1,C03C10.1,C07H6.5,C26C6.2,C26D10.1,C27A2.3,C29E4.3,C34F11.12,C34F11.14,C34F11.15,C34F11.9,C36E8.5,C36E8.9,C37A5.15,C37A5.9,C38C10.4,C44B11.3,C47B2.3,F22B5.7,F22B7.13,F26B1.3,F26E4.1,F26E4.10,F26E4.2,F26E4.8,F26F4.13,F28B3.8,F32H2.3,F35B12.5,F36A4.7,F39B2.10,F44F4.11,F49E11.1,F56A3.4,F58A4.8,H37A05.1,K01G5.4,K01G5.7,K04G2.3,K04G2.8,R107.6,R13F6.1,T03F1.9,T03F6.5,T05C12.6,T06E4.1,T09…
blistered (72)	72	NULL	set1	B0286.5,C05D11.3,C06A1.1,C09G5.2,C09G5.3,C09G5.4,C09G5.5,C09G5.6,C25H3.7,C37C3.6,C41D7.2,C53D5.4,F10C1.2,F10G7.4,F14F4.3,F35C8.7,F37E3.1,F45G2.5,F46H5.10,F46H5.6,F52B5.6,F52E1.12,F53B6.1,F53G12.11,F53G12.3,F53G12.4,F55C5.4,F55C5.8,F55F8.2,F56C11.1,F56D1.4,F59A2.1,F59E12.12,K01H12.2,K08B4.1,K12C11.2,R02D3.3,R07G3.1,R08B4.1,R53.3,T01D1.2,T05G5.3,T10A3.3,T10A3.4,T10F2.4,T14F9.1,T19E10.1,T23H2.5,T24A…
transgene expression variant (72)	72	NULL	set1	B0511.6,C01G8.5,C01H6.5,C03C10.1,C09G5.2,C09G5.6,C09H10.3,C10E2.3,C12C8.3,C13G5.1,C23G10.3,C27D11.1,C30F8.2,C33D3.1,C34E10.6,C53H9.1,D2013.7,F01F1.8,F02E9.2,F08B4.1,F10G7.2,F11C1.6,F13D11.2,F19B6.1,F26E4.6,F27C1.7,F40F11.1,F42C5.8,F45G2.5,F47F6.1,F47F6.14,F48F7.1,F49E11.1,F52C12.5,F53F4.11,F55A8.1,F56D12.5,F57B9.3,F57B9.6,F58B6.3,F58E10.2,F58E10.5,F59C6.5,H28O16.1,K01C8.10,K02B9.4,K12H4.8,M110.4,…
spontaneous mutation rate increased (70)	70	NULL	set1	AC8.1,AC8.2,B0412.3,B0495.2,B0511.8,C06H2.3,C08B11.2,C17G10.4,C30G7.1,C30G7.5,C32D5.6,C34E10.5,C35A5.9,C39E9.13,C53A5.3,C54G10.2,D1081.8,D2045.6,E03A3.2,F02D10.7,F02E9.4,F14F9.5,F15E6.1,F19G12.2,F29C4.6,F32A11.2,F33H2.1,F43D2.1,F45E1.6,F46G10.7,F49E12.6,F54D10.1,F57C12.2,F58F9.1,H12C20.2,H14A12.3,H26D21.2,K08D10.2,K08E7.7,K08F4.1,K09B11.2,M04F3.1,R03D7.2,R06C1.1,R06C7.7,R06F6.8,T05A12.4,T23G5.10,…
dauer constitutive (69)	69	NULL	set1	AC3.3,B0336.2,C01B10.8,C01G6.1,C03A7.14,C08A9.1,C08A9.3,C10C5.6,C12D8.10,C13G3.3,C14C11.8,C17G10.12,C17G10.5,C23G10.3,C25A1.5,C25A1.9,C34E10.6,C37C3.6,C39D10.7,C47E8.11,C47E8.5,C53B4.5,D1007.12,F09F3.9,F10D11.1,F13D12.6,F25H5.4,F26E4.1,F28H6.1,F30H5.3,F38H4.8,F45D3.4,F46A8.10,F47B8.3,F47B8.4,F56D5.1,F59A2.3,M02G9.1,M142.2,R05D11.8,R05F9.10,R07E5.3,R13H8.1,T01C8.1,T07A9.6,T19C3.8,T22D1.5,T22H2.5,T…
growth rate variant (69)	69	NULL	set1	B0286.4,B0513.7,C06A8.4,C06E7.1,C15A11.1,C15F1.4,C18A3.5,C48B6.2,F07A5.7,F09G8.3,F13B10.1,F13B10.3,F18C5.2,F25B4.9,F25B5.7,F25H2.11,F25H2.16,F26F4.11,F29B9.11,F30A10.5,F32D1.2,F32D1.5,F35H8.3,F37A4.6,F37A4.8,F38B7.5,F39H2.2,F41E6.4,F44E5.1,F54C4.1,F57H12.1,H03E18.2,K03B4.1,K04A8.6,K08E7.7,K10D2.6,K12H4.5,M04G12.1,M05B5.2,M106.5,R06C7.5,R08C7.4,T08B2.8,T09A5.6,T11G6.8,T13F2.7,T23D8.3,T26E3.14,T26E…
oocytes disorganized (69)	69	NULL	set1	B0041.4,C04H5.10,C04H5.6,C07A9.2,C07E3.1,C08B11.5,C30B5.4,C36B1.5,C49H3.11,CC4.3,D1046.1,D1046.11,D1046.T1,EEED8.5,F01F1.7,F19F10.9,F25B4.5,F26A3.2,F28F8.3,F32B6.3,F37C12.1,F37C12.14,F43G9.12,F49D11.1,F53B7.3,F56D2.6,F59E10.2,H20J04.8,K01G5.1,K01G5.10,K02F2.10,K02F2.3,K02F2.6,K02F2.7,K02F2.9,K02F3.11,K03H1.2,K04G7.11,K07C5.6,K08D10.4,K09E4.1,T08A11.2,T10G3.6,T11G6.8,T13H5.4,W03H9.4,W07E6.4,W07E6.…
nuclear appearance variant (66)	66	NULL	set1	B0273.2,B0511.13,B0511.16,C07H6.5,C16A3.3,C47E8.11,C47E8.15,C47E8.6,C48E7.1,C48E7.12,C48E7.13,C50B8.2,C52E4.12,C52E4.6,C52E4.7,C56A3.1,C56A3.12,C56A3.13,D2005.5,E02H1.1,F02E9.3,F10C2.4,F20A1.1,F20A1.10,F20D12.1,F22D6.6,F26A3.3,F28B12.3,F32E10.4,F35G12.8,F45E12.5,F54C9.8,F55F8.5,F57B9.5,F57B9.8,F57F5.2,K01C8.9,K07A1.12,K10D2.4,K12H4.3,M04B2.1,M18.5,R02D3.3,R05D3.1,R05D3.11,R05D3.12,R13A5.7,R166.4,…
no oocytes (65)	65	NULL	set1	B0511.13,B0511.16,C01F6.4,C16A3.3,C36B1.8,C38C10.5,C38C10.6,C47E8.11,C47E8.15,C47E8.6,C48E7.1,C48E7.12,C48E7.13,C50B8.2,C52E4.12,C52E4.6,C52E4.7,C56A3.1,C56A3.12,C56A3.13,E02H1.1,F02E9.3,F20A1.1,F20A1.10,F21H12.5,F26E4.12,F26E4.7,F28B12.3,F35D6.1,F35G12.8,F45E12.5,F55A12.8,F55F8.2,F55F8.5,F57B9.5,F57B9.8,F57F5.2,H12I13.4,K01C8.9,K12H4.3,R02D3.3,R05D3.1,R05D3.11,R05D3.12,R13A5.7,R166.4,T05G5.10,T1…
excessive blebbing early emb (64)	64	NULL	set1	B0464.2,C03C10.3,C06G3.2,C25A1.9,C27A2.3,C29A12.3,C30C11.2,C33H5.4,C38D4.3,C39E9.13,C40H5.6,C40H5.8,C45G3.1,C54G10.2,F01F1.7,F09G2.4,F10C2.4,F18A1.5,F26B1.3,F28B12.3,F30F8.8,F31E3.3,F32H2.3,F33D11.10,F33G12.4,F49E11.1,F54B3.3,F56A3.4,F58A4.4,F58A4.8,F59A2.1,F59E12.4,F59E12.5,K07A1.2,K07C11.2,K08E5.1,K08E5.4,K09H11.3,K12D12.1,R06F6.1,R10E4.4,T01G9.5,T04A8.7,T06D8.8,T06E6.2,T09A5.10,T09A5.9,T10B5.6…
embryonic lethal late emb (63)	63	NULL	set1	B0414.1,C01G8.9,C06A5.1,C07A12.4,C10H11.9,C26D10.2,C32E8.8,C33H5.12,C36B1.14,C36B1.3,C36B1.5,C50F2.3,C53D5.6,D1081.8,E01A2.4,EEED8.7,F27D4.2,F28C6.3,F28C6.5,F28D9.1,F28D9.4,F30F8.8,F31C3.5,F33D11.10,F36F2.3,F39H11.2,F43G9.10,F49D11.1,F53G12.5,F55A3.3,F55A3.7,F55F8.4,K02F2.3,K05C4.6,K07A1.11,K12C11.2,R04D3.7,R07E5.14,R09B3.5,R10E4.4,T17A3.8,T23D8.9,T28D9.2,W02B12.2,W02B12.3,W04A4.5,W04A8.7,W10C8.2…
general pace of development defective early emb (63)	63	NULL	set1	C06H2.1,C15H9.8,C25H3.9,C34E10.6,C37H5.8,C41G7.3,C53A5.1,C53A5.18,C56C10.14,C56C10.15,C56C10.8,D2030.4,D2085.3,E04A4.5,F01F1.12,F23B12.5,F23H11.5,F29B9.11,F35G12.10,F35G12.2,F36A2.7,F42A6.6,F44G4.2,F54H12.1,F56D2.1,F58F12.1,F59C6.12,F59C6.5,H06H21.3,H28O16.1,K01H12.2,K04G7.4,K07A12.3,K07A12.5,R06F6.2,R11A8.6,R53.4,T01B11.4,T01G5.8,T05H10.6,T05H4.12,T06D8.12,T06D8.8,T07C4.11,T07C4.7,T09B4.9,T10E9.…
passage through meiosis defective early emb (63)	63	NULL	set1	B0511.9,C02F5.12,C02F5.9,C03G5.1,C06G3.2,C09H10.7,C15H11.7,C23G10.4,C28C12.2,C30C11.2,C33H5.4,C36B1.4,C41G7.2,C47B2.4,C47E12.5,C52E4.4,CD4.6,D1054.2,F10B5.6,F10G7.8,F23F1.8,F23F12.6,F25B5.4,F25H2.9,F28F8.3,F29G9.5,F35G12.9,F39H11.5,F49C12.8,F52H2.7,F54C8.3,F56H1.4,F57B10.12,F57B9.10,F59E12.11,K05C4.1,K06A5.7,K06H7.6,K07D4.3,K08D12.1,M01E11.6,R06A4.4,R12E2.3,T01G9.5,T05G5.3,T20F5.2,T22D1.9,T23G11.…
sterile F1 (63)	63	NULL	set1	B0205.3,B0464.5,B0513.3,B0547.1,C03B8.4,C10E2.6,C15H9.4,C32F10.5,C33H5.12,C56G2.1,E02D9.1,E02H1.1,F11A3.2,F11C1.6,F19B6.1,F25H2.5,F32D1.1,F35G12.2,F36H1.2,F37A4.6,F37A4.8,F37C12.13,F46F11.4,F52D10.3,F54C1.3,F58D5.4,F58G1.2,K01B6.2,K01C8.7,K04G2.3,K10C9.7,M01F1.4,M04F3.1,M117.2,M176.14,M176.3,R06A4.7,T05G5.10,T05H10.5,T07A9.3,T07F8.3,T22H9.1,T23G11.3,T25C12.1,T28D9.2,W02B12.2,W02B12.3,Y23H5B.6,Y24…
pathogen susceptibility increased (62)	62	NULL	set1	B0035.9,B0218.3,C04F12.1,C33D3.1,C34F6.11,C34F6.2,C34F6.3,C47B2.8,C47E8.11,C47E8.5,C49C3.17,C49C3.9,C50H2.1,C55A6.7,C55B7.4,E04F6.3,F07B7.10,F07B7.3,F08B1.1,F08G2.2,F08G5.6,F08H9.3,F08H9.4,F13B10.1,F13B10.3,F17E9.12,F17E9.13,F20G2.5,F22B3.1,F28D1.3,F28D1.4,F28D1.5,F35H10.1,F40F8.7,F41C3.8,F44G3.6,F45F2.3,F53C11.3,F54E12.3,F54E12.5,F59A6.1,K02F3.4,K06C4.10,K06C4.11,K06C4.3,K08H10.7,K11D12.5,K12H4.…
anaphase bridging (61)	61	NULL	set1	B0035.10,B0035.7,B0035.9,B0207.4,C25G4.5,C29E4.2,D2005.5,F07B7.11,F07B7.15,F07B7.4,F07B7.5,F07B7.9,F08G2.2,F08G2.3,F17E9.10,F17E9.13,F17E9.9,F20D12.1,F22B3.1,F22D6.6,F26A3.3,F29D11.2,F35G12.8,F35H10.1,F35H10.11,F45F2.3,F49E11.1,F54E12.3,F54E12.5,F55C5.4,F55G1.10,F55G1.11,F55G1.2,H02I12.7,K03A1.6,K04D7.1,K06C4.10,K06C4.12,K06C4.13,K06C4.2,K06C4.23,K06C4.4,M106.1,R06F6.1,T10C6.11,T10C6.13,T10C6.19,…
gonad morphology variant (61)	61	NULL	set1	B0041.4,B0205.3,B0414.3,B0464.1,B0464.2,B0464.5,B0547.1,C07A9.2,C09G9.6,C16A3.8,C18G1.5,C30B5.4,C32F10.5,C33H5.12,C36B1.14,C36B1.3,C36B1.8,C37H5.8,C44C10.8,C48E7.3,C49H3.11,D1081.8,EEED8.5,F08B4.1,F28F8.3,F31A3.2,F31E3.5,F36F2.3,F37C12.1,F37C12.14,F40F8.10,F49D11.1,F53B7.3,F56D2.6,H27M09.2,K07C5.6,K08D10.4,M7.1,T05H10.5,T13H5.4,T20B12.8,T28D9.2,T28F12.3,W07E6.4,W07E6.7,W08D2.7,Y102A5C.18,Y110A7A.…
intestinal vacuole (60)	60	NULL	set1	C10C6.5,C24B5.3,C32E8.8,C37C3.4,C41C4.4,C41D7.2,C45B2.7,C53C11.3,C54A12.1,D2085.1,F02D8.2,F09D12.1,F38E11.7,F41E6.2,F44F4.4,F46C3.1,F46H5.10,F46H5.6,F52E4.6,F55F8.1,F56C11.2,K07A3.2,K07C10.1,M110.11,R09H10.4,R12E2.11,T01B10.1,T01B10.2,T05C12.10,T07C4.1,T10A3.3,T10A3.4,T19E7.3,T21H3.2,T23G7.4,T23H2.5,W03D2.5,W04A8.7,W05E7.1,W05E7.3,W06B11.4,W06H8.1,W06H8.15,Y106G6H.7,Y110A2AL.16,Y110A2AL.19,Y110A2…
late embryonic arrest (58)	58	NULL	set1	B0414.1,C01G8.9,C06A5.1,C10H11.9,C32E8.8,C32F10.5,C36B1.14,C36B1.3,C36B1.5,C50F2.3,C53D5.6,D1081.8,E01A2.4,F27D4.2,F30F8.8,F31C3.5,F33D11.10,F36F2.3,F39H11.2,F43G9.10,F43G9.12,F46A9.5,F49D11.1,F53G12.5,F55A3.3,F55F8.4,H25P06.2,K02F2.3,K04C2.6,K05C4.6,K07A1.11,K11D9.2,K11D9.5,K12C11.2,M05B5.5,R08C7.3,R09B3.5,T23D8.9,T24D3.1,W04A4.5,W04A8.7,W10C8.2,Y105E8A.17,Y105E8A.9,Y110A7A.8,Y111B2A.20,Y111B2A.…
nicotine hypersensitive (57)	57	NULL	set1	AH6.7,B0336.1,C02F4.2,C05C9.1,C06A1.1,C09D1.1,C13D9.3,C15H9.6,C43E11.3,D1081.7,F01G12.10,F01G12.14,F01G12.16,F01G12.17,F01G12.5,F08B6.4,F22E10.1,F26D10.3,F32H2.1,F33E11.3,F38B2.1,F44E5.1,F46F2.2,F53A9.10,K01D12.15,K01D12.16,K01D12.18,K01D12.7,K01H12.2,K07H8.6,M02G9.1,R05C11.3,R09H10.4,T01B11.4,T04F3.1,T05B11.2,T05B11.6,T05D4.3,T11F1.8,T20B12.3,T22D1.4,T22E5.5,T27E9.1,T28F2.8,W01F3.3,W02A2.5,W02B8…
body vacuole (56)	56	NULL	set1	C24B5.3,C25F6.11,C25F6.2,C25F6.26,C32E8.8,C37C3.4,C41D7.2,C45B2.7,C53C11.3,C54A12.1,F02D8.2,F09D12.1,F38E11.7,F41E6.2,F42E11.4,F44F4.4,F46H5.10,F46H5.6,F52E4.6,F55F8.1,F56C11.2,F57A10.5,K01D12.11,K01D12.12,K07A3.2,K07C10.1,M110.11,R09H10.4,T01B10.1,T01B10.2,T05C12.10,T10A3.3,T10A3.4,T20B3.2,T21H3.2,W03D2.5,W04A8.7,W05E7.1,W05E7.3,W06B11.4,Y110A2AL.16,Y110A2AL.19,Y110A2AL.8,Y38F1A.3,Y53F4B.28,Y65B…
ectopic cleavage furrows early emb (56)	56	NULL	set1	C06A1.1,C25A1.9,C26D10.1,C27A2.3,C29A12.3,C32E8.8,C38D4.3,C39E9.13,C39E9.14,C41C4.8,C54G10.2,F10C2.4,F18A1.5,F28B12.3,F31E3.3,F32H2.3,F33D11.10,F33G12.4,F35G12.8,F43G9.10,F49E11.1,F55A3.3,F55A3.7,F56A3.4,F58A4.4,F58A4.8,F59A2.1,K06A5.4,K07A1.2,K07C11.2,K08E3.6,K08E5.1,K08E5.4,K09H11.3,K12D12.1,M106.1,R06F6.1,R10E4.4,T04A8.7,T06D8.8,T06E6.2,T09A5.9,T23G5.1,T24C4.5,W01B6.9,W01G7.3,W02D9.1,W03D2.4,Y…
cytokinesis fails early emb (55)	55	NULL	set1	B0207.4,B0273.2,C01F6.3,C03C10.3,C07H6.5,C08B11.1,C09G4.3,C17G10.4,C25A1.9,C32E8.8,C38C10.4,C50F2.3,F07A11.2,F09G2.4,F22B3.4,F22B7.13,F28B12.3,F30F8.8,F31E3.3,F32H2.3,F35G12.8,F49E11.1,F54C9.8,F56A3.4,F58A4.8,F59A2.1,H02I12.8,K01G5.11,K01G5.12,K01G5.4,K04D7.1,K07A1.2,K07C11.2,K08E3.6,K09H11.3,M106.1,R12B2.4,T06E6.2,T09A5.10,T09A5.9,T10B5.6,T22D1.10,T22F3.3,T27F2.3,W03D2.4,Y17G9B.3,Y18D10A.17,Y45F…
large cytoplasmic granules early emb (55)	55	NULL	set1	B0336.6,C01F6.3,C03C10.3,C04H5.6,C26D10.2,C28C12.2,C30B5.4,C32E8.8,C32F10.5,C34E10.2,C36B1.14,C36B1.3,C36B1.5,C39E9.13,C40H5.6,C40H5.8,C50F2.3,D1081.8,F01F1.7,F02A9.6,F09G2.4,F09G2.9,F11A10.8,F26F4.10,F28B12.3,F30F8.8,F33D11.10,F33G12.4,F53A2.4,F55C5.4,F55H2.4,F56A3.4,F58A4.4,F59E12.4,F59E12.5,H02I12.8,K07A1.2,K07C5.6,K07F5.13,K08E7.3,T10B5.6,T13F2.7,T13H5.4,T20B12.8,T22F3.3,T23G5.1,T24C4.5,T27F2…
organism hypertonic lethality increased (55)	55	NULL	set1	B0035.7,C07G1.5,C08F8.8,C17H12.14,C30C11.2,C41C4.8,C45H4.7,CD4.6,F13D12.6,F39H11.5,F45G2.5,F46E10.1,F49C12.8,F52C6.3,F54D7.2,F59C12.3,F59C12.7,H04M03.38,H04M03.4,H04M03.46,H04M03.70,K02A11.1,R12E2.3,T01B11.5,T01H3.1,T14F9.1,W05G11.3,W07B3.2,Y110A7A.12,Y11D7A.9,Y18D10A.5,Y34D9A.10,Y37A1B.110,Y37A1B.189,Y37A1B.193,Y37A1B.23,Y37A1B.255,Y37A1B.263,Y37A1B.282,Y37A1B.29,Y37A1B.317,Y37A1B.8,Y37A1B.93,Y3…
cell cycle slow early emb (54)	54	NULL	set1	C03C10.3,C08B11.1,C14B9.4,C26D10.2,C27A2.3,C30C11.2,C33H5.15,C40H5.6,C40H5.8,C50F2.3,C54G10.2,F18A1.5,F32D1.10,F33D11.10,F33G12.4,F53A2.4,F54B3.3,F58A4.4,F59E12.2,F59E12.4,F59E12.5,H02I12.5,K01G5.11,K01G5.12,K01G5.4,K04D7.1,K07A1.2,K08E5.1,K08E5.4,K11D9.1,K12D12.1,T05G5.3,T06E4.1,T06E6.2,T09A5.9,T22F3.3,T23G5.1,T24C4.5,W01G7.3,W02D9.1,W03D2.4,W07E6.1,Y17G9B.9,Y45F10A.2,Y45F10D.9,Y46H3C.4,Y54G9A.6…
pronuclear migration defective early emb (52)	52	NULL	set1	B0272.1,C05D11.3,C17H12.1,C26B2.1,C28H8.12,C29E4.8,C36E8.5,C36E8.9,C38D4.3,C39E9.14,C44B11.3,C47B2.3,C54C6.2,F08B6.2,F13D12.7,F22B5.7,F26E4.8,F44F4.11,F49E11.1,F53A2.4,F54B3.3,F55H2.4,F56A3.4,H20J04.5,K01G5.7,K08E7.3,K10D11.8,K10F12.3,M106.5,R09B3.4,R151.9,T03F6.5,T05G5.3,T06G6.15,T06G6.9,T16G12.1,T21E12.4,T24H10.6,T26A5.8,T26A5.9,W02D3.9,Y108G3AL.1,Y19D2B.1,Y47D3A.29,Y47G6A.12,Y53F4B.22,Y53F4B.5…
cytokinesis variant emb (51)	51	NULL	set1	B0025.2,B0464.5,B0547.1,C05D11.3,C47B2.3,C56G7.1,F11H8.4,F22B5.1,F26A3.3,F26A3.9,F26E4.10,F26E4.8,F26H9.6,F35B12.5,F38H4.10,F38H4.9,F49E11.1,F53G12.1,F56C9.1,F57B10.12,F58A4.8,K08E3.13,K08E3.6,K08E3.7,K11D9.1,M01A10.3,M03D4.1,M03F4.2,R07G3.1,R09B3.4,T01B11.3,T01G9.5,T04C12.4,T04C12.5,T04C12.6,T19E10.1,T21E12.4,T22D1.4,T23G11.2,W04G5.2,W06B11.3,Y110A2AL.14,Y18D10A.17,Y18D10A.20,Y38C1AA.2,Y39G10AR.…
gonad development variant (51)	51	NULL	set1	B0041.7,B0261.2,B0286.5,B0523.5,B0564.1,C10C5.6,C16A3.3,C18D11.4,C33H5.12,C44C10.8,C44E4.4,C44E4.9,C47E8.5,C53A5.3,F11A10.1,F11C1.6,F28F5.12,F31A3.2,F33H1.2,F44C4.4,F46A9.4,F53B6.5,K04D7.5,K10B3.7,K10B3.8,M01E5.5,M05B5.5,R09E12.3,R13F6.4,R166.4,T01B7.5,T01H8.5,T05A6.1,T09F3.3,T12A7.1,T23F6.4,T24D1.1,T27A8.3,T28F3.1,W02B12.3,Y116A8A.9,Y38C1AB.8,Y51H4A.3,Y53C10A.12,Y54E5B.3,Y57E12AL.5,Y71G12B.11,Y7…
cleavage furrow initiation defective early emb (50)	50	NULL	set1	B0207.4,B0336.2,C02C6.1,C05D9.1,C10H11.9,C14B9.4,C56G7.1,D2045.1,D2045.2,F09C3.1,F20G4.3,F35A5.8,F35A5.9,F38B2.1,F43G9.9,F52E4.7,F52E4.9,F56C9.1,H31G24.1,K07C5.1,M03F4.7,R09B5.11,T01G1.1,T01G1.3,T05E11.3,T12A2.15,T20G5.1,W02G9.2,W03C9.3,W04D2.1,W06H8.1,W07G4.3,Y104H12BR.1,Y105C5B.1138,Y105C5B.1168,Y105C5B.21,Y105C5B.409,Y105C5B.719,Y18D10A.20,Y25C1A.5,Y34B4A.8,Y42H9B.2,Y43F4B.6,Y57G11C.10,Y73B3B.…
pharyngeal development variant (49)	49	NULL	set1	B0035.10,B0035.7,B0035.9,F07B7.11,F07B7.15,F07B7.4,F07B7.5,F07B7.9,F08G2.2,F08G2.3,F17E9.10,F17E9.13,F17E9.9,F21H11.3,F22B3.1,F26D11.11,F26D11.15,F35H10.1,F35H10.11,F38A6.1,F45F2.3,F53G12.5,F54E12.3,F54E12.5,F55G1.10,F55G1.11,F55G1.2,H02I12.7,K03A1.6,K06C4.10,K06C4.12,K06C4.13,K06C4.2,K06C4.23,K06C4.4,R05D11.3,R06F6.1,T10C6.11,T10C6.13,T10C6.19,T23D8.6,Y105E8B.1,ZC404.8,ZK131.1,ZK131.10,ZK131.14,…
chromosome condensation variant (48)	48	NULL	set1	B0035.10,B0035.7,B0035.9,B0207.4,C06A1.1,C41C4.8,F07B7.11,F07B7.15,F07B7.4,F07B7.5,F07B7.9,F08G2.2,F08G2.3,F17E9.10,F17E9.13,F17E9.9,F22B3.1,F35H10.1,F35H10.11,F45F2.3,F54E12.3,F54E12.5,F55G1.10,F55G1.11,F55G1.2,H02I12.7,K03A1.6,K06C4.10,K06C4.12,K06C4.13,K06C4.2,K06C4.23,K06C4.4,K12D12.2,R06F6.1,T10C6.11,T10C6.13,T10C6.19,T23D8.6,T23H2.1,T27F2.3,Y37E3.15,ZK131.1,ZK131.10,ZK131.14,ZK131.3,ZK131.5…
spindle orientation variant AB or P1 early emb (47)	47	NULL	set1	AH6.5,B0035.12,B0334.11,C01F6.3,C08B11.1,C25A1.9,C26D10.2,C27A2.3,C37A2.4,C38C10.4,C38D4.3,C39E9.13,C50F2.3,F01F1.7,F22B7.13,F33G12.4,F35G12.8,F49E11.1,F54B3.3,F54E7.12,F54E7.3,F54E7.9,F55H2.4,F58B6.3,H02I12.8,K05C4.6,K07C11.2,K07F5.13,K08E5.1,K08E5.4,K08E7.3,K12D12.1,R07G3.1,T04A8.7,T06E6.2,T09A5.10,T22D1.10,T27F2.1,W02D9.1,Y17G9B.3,Y45F10A.2,Y46H3C.4,Y62E10A.15,Y73B6BL.38,Y92C3B.1,ZC404.8,ZK112…
cell cell contacts variant four emb (46)	46	NULL	set1	AH6.5,B0035.12,C01F6.3,C08B11.1,C25A1.9,C26D10.1,C27A2.3,C29A12.3,C38D4.3,C39E9.13,C40H5.6,C40H5.8,C54G10.2,D1054.14,F01F1.7,F10C2.4,F18A1.5,F31E3.3,F49E11.1,F55H2.4,F58A4.4,F59E12.4,F59E12.5,H02I12.8,K01G5.11,K01G5.12,K01G5.4,K08E5.1,K08E5.4,K08E7.3,K12D12.1,M106.1,R10E4.4,T01G9.5,T09A5.10,T12F5.1,T23G5.1,T24C4.5,W01G7.3,W02D9.1,Y17G9B.3,Y45F10A.2,Y46H3C.4,Y62E10A.15,Y73B6BL.38,ZK1127.7
mitosis variant (46)	46	NULL	set1	B0207.4,B0272.1,C07H6.3,C09G4.3,C14B9.4,C26C6.2,C28H8.12,C33D9.13,C33G8.2,C34C12.3,C47B2.3,D2045.2,D2045.6,DY3.2,F10B5.6,F18H3.5,F27E5.4,F43G9.9,F48E8.5,F56C9.1,F58A4.8,K01G5.7,K04G2.3,K10B3.10,K11D9.1,K11E8.1,R107.6,T01G1.1,T05A6.2,T05G5.3,T09A5.2,T12A7.7,T19A5.2,W04D2.1,W09C5.2,Y37A1B.13,Y37A1B.68,Y42H9B.2,Y43F4B.6,Y54G9A.6,Y71G12B.27,ZC84.3,ZK1307.6,ZK593.5,ZK616.4,ZK616.62
protein expression reduced (46)	46	NULL	set1	B0207.4,B0261.2,B0336.6,C02C6.1,C07G1.4,C18C4.10,C29E4.2,C37A2.4,C37H5.8,C38D4.3,D2030.1,DY3.2,F11A3.2,F13D11.2,F28D1.10,F29D11.2,F30F8.8,F32H2.3,F45E4.2,F52D10.3,F56A11.1,H37A05.1,K04D7.1,K04G2.8,K07C11.2,K08C7.3,M106.1,M117.2,M7.2,R05D3.7,R06C1.3,R13G10.1,R144.4,T07C4.8,T12E12.4,T19E7.2,T23G11.2,T25G3.2,T27F2.3,T28F12.2,W10C8.2,Y110A7A.1,Y18D10A.5,Y71F9AL.16,ZC101.2,ZK1248.14
body elongation defective (45)	45	NULL	set1	B0035.10,B0035.7,B0035.9,C10H11.9,F07B7.11,F07B7.15,F07B7.4,F07B7.5,F07B7.9,F08G2.2,F08G2.3,F17E9.10,F17E9.13,F17E9.9,F22B3.1,F22B5.1,F35H10.1,F35H10.11,F45F2.3,F54E12.3,F54E12.5,F55G1.10,F55G1.11,F55G1.2,H02I12.7,K03A1.6,K06C4.10,K06C4.12,K06C4.13,K06C4.2,K06C4.23,K06C4.4,R06F6.1,R31.1,T10C6.11,T10C6.13,T10C6.19,T23D8.6,Y18D10A.13,ZK131.1,ZK131.10,ZK131.14,ZK131.3,ZK131.5,ZK131.6
oogenesis variant (45)	45	NULL	set1	B0273.2,B0547.1,C06G3.10,C08B6.9,C17H12.14,C18D11.4,C28A5.3,C33H5.12,C36B1.8,C39F7.4,C55C3.5,CTEL54X.1,F08B4.1,F18E9.5,F18G5.3,F28C6.3,F32E10.4,F41E6.4,F42A6.7,F44F4.2,F54C9.8,F58D5.1,H02I12.8,K01G5.2,K10D2.6,M01E5.5,R13F6.10,T01D1.2,T05G5.3,T05H10.6,T23G11.3,T24D1.1,T28D9.2,T28F12.2,W01G7.3,W02D3.9,W04D2.6,Y113G7A.3,Y119D3B.15,Y37B11A.3,Y48G1BL.3,Y53C12A.1,Y57E12AL.5,Y71H2B.6,ZC168.4
P0 spindle position defective early emb (44)	44	NULL	set1	AH6.5,C01F6.3,C02C6.1,C06G3.2,C08B11.1,C08B6.9,C25A1.9,C26C6.2,C26D10.1,C33H5.4,C37A2.4,C38C10.4,C39E9.13,F22B7.13,F30F8.8,F33G12.4,F54B3.3,F55H2.4,F56A3.4,F58A4.8,H02I12.8,K01G5.11,K01G5.12,K01G5.4,K06A5.4,K07C11.2,K07F5.13,K08E3.6,K08E7.3,R06F6.1,R12B2.4,T04A8.7,T06D8.8,T06E6.2,T09A5.10,Y17G9B.3,Y23H5A.3,Y45F10A.2,Y53F4B.40,Y62E10A.15,Y73B6BL.38,Y95B8A.5,ZK1127.5,ZK328.2
accumulated cell corpses (44)	44	NULL	set1	B0035.10,B0035.7,B0035.9,F07B7.11,F07B7.15,F07B7.4,F07B7.5,F07B7.9,F08G2.2,F08G2.3,F17E9.10,F17E9.13,F17E9.9,F22B3.1,F35H10.1,F35H10.11,F45F2.3,F54E12.3,F54E12.5,F55G1.10,F55G1.11,F55G1.2,F56A11.1,F56A11.6,H02I12.7,K03A1.6,K06C4.10,K06C4.12,K06C4.13,K06C4.2,K06C4.23,K06C4.4,R06F6.1,T10C6.11,T10C6.13,T10C6.19,T23D8.6,Y47H9C.4,ZK131.1,ZK131.10,ZK131.14,ZK131.3,ZK131.5,ZK131.6
L1 arrest (43)	43	NULL	set1	B0393.1,B0393.12,B0403.4,B0403.9,C09D4.5,C23H3.3,C23H3.4,C27A2.2,C33D3.1,C35B1.1,C37C3.6,C42D8.5,C56G2.6,F10F2.2,F21H11.3,F26D10.3,F26F12.7,F29B9.5,F29B9.6,F36A4.7,F42C5.8,F54D8.2,F55A8.1,K09C4.3,K11D9.2,K11D9.5,M04B2.1,R05D3.4,T14G12.4,T14G8.1,T20F10.1,T24D5.4,T28H11.4,VW02B12L.1,W01F3.3,Y47G6A.12,Y57G11C.1086,Y57G11C.24,Y57G11C.545,Y57G11C.755,Y71G12B.1,Y71G12B.30,Y74C9A.3
cell corpse degradation variant (43)	43	NULL	set1	B0035.10,B0035.7,B0035.9,C02C6.1,F07B7.11,F07B7.15,F07B7.4,F07B7.5,F07B7.9,F08G2.2,F08G2.3,F17E9.10,F17E9.13,F17E9.9,F22B3.1,F35H10.1,F35H10.11,F45F2.3,F53F10.4,F54E12.3,F54E12.5,F55G1.10,F55G1.11,F55G1.2,H02I12.7,K03A1.6,K06C4.10,K06C4.12,K06C4.13,K06C4.2,K06C4.23,K06C4.4,R06F6.1,T10C6.11,T10C6.13,T10C6.19,T23D8.6,ZK131.1,ZK131.10,ZK131.14,ZK131.3,ZK131.5,ZK131.6
pronuclear size defective early emb (43)	43	NULL	set1	B0035.12,C08B11.1,C08B6.9,C26D10.1,C27A2.3,C28C12.2,C37A2.4,C38D4.3,C40H5.6,C40H5.8,C41G7.2,C45G3.1,C50F2.3,F09G2.9,F18A1.5,F33D11.10,F53A2.4,F59E12.4,F59E12.5,H02I12.5,H31G24.4,K01G5.4,K08E5.1,K08E5.4,K09H11.3,K12D12.1,M01E11.6,M106.1,T01G9.5,T09A5.10,T09A5.9,T10B5.6,W01B6.9,Y17G9B.9,Y43E12A.1,Y45F10A.2,Y46H3C.4,Y62E10A.14,Y65B4A.6,Y73B6BL.38,Y75B7AL.4,ZC168.4,ZK1127.7
protein metabolism variant (43)	43	NULL	set1	B0261.4,B0511.8,C01A2.3,C25A1.7,C43E11.11,C43E11.4,C54G4.8,D1007.12,D1007.21,D1007.22,D1007.6,D2030.4,F22D6.4,F25H5.10,F25H5.6,F26E4.14,F26E4.16,F26E4.6,F26E4.9,F27D4.1,F39B2.1,F43G9.1,F52A8.5,F59C6.5,H28O16.1,K07A12.3,K07A12.5,K11B4.1,R06C7.7,R12E2.12,T08B2.7,T08B2.8,T09B4.9,T10E9.7,T19B4.4,W01A8.4,W03C9.3,W09C5.8,W09C5.9,Y18H1A.6,Y47G6A.10,Y92H12BR.8,ZK973.10
nuclear envelope assembly variant early emb (42)	42	NULL	set1	B0464.7,B0464.8,C03C10.3,C26D10.1,C29A12.3,C29E4.3,C38D4.3,C54G10.2,D1081.8,DY3.2,F10C2.4,F18A1.5,F26B1.3,F28B12.3,F28B3.8,F32D1.10,F33D11.10,F43G9.10,F54B3.3,F59A2.1,H37A05.1,K01G5.11,K01G5.12,K01G5.4,K07A1.2,K08E5.1,K08E5.4,K12D12.1,M106.1,R06F6.5,R10E4.4,T01B11.3,T06E6.2,T09A5.9,T23G5.1,W03D2.4,Y41D4B.19,Y46H3C.4,Y65B4A.6,ZK1127.7,ZK328.5,ZK632.1
chromosome segregation variant karyomeres early emb (41)	41	NULL	set1	C02F5.1,C03B8.2,C06A8.5,C27A2.2,C36B1.5,C45G3.1,C53A5.3,D2024.6,F27D4.3,F54C8.2,F55A3.3,F55C5.8,F59H6.2,F59H6.3,F59H6.7,H31G24.4,K06A5.4,M01F1.6,R107.6,R10E11.7,T07F10.5,T10B5.6,T21H3.3,T23H2.1,T24A6.1,T24A6.2,W02A11.6,W02F12.1,W05G11.2,Y39B6A.49,Y39G10AR.8,Y43E12A.1,Y43F4B.6,Y48E1B.5,Y73B3A.12,ZC168.4,ZK1225.7,ZK1248.5,ZK632.1,ZK652.4,ZK678.3
excess maternal pronucleus early emb (40)	40	NULL	set1	B0035.12,C08B11.1,C27A2.3,C28C12.2,C37A2.4,C41G7.2,C45G3.1,C50F2.3,F11A10.8,F18A1.5,F33D11.10,F53A2.4,F57B10.10,F57B10.12,F57B10.17,H31G24.4,K06A5.2,K06A5.7,K08E5.1,K08E5.4,K12D12.1,M01A10.2,M01A10.3,M01E11.6,T01G9.5,T08B2.9,T09A5.10,T09A5.9,T10B5.6,T23G5.1,W01B6.9,W08D2.7,Y43E12A.1,Y45F10A.2,Y46H3C.4,Y65B4A.6,Y71F9AM.5,Y73B6BL.38,ZC168.4,ZK1127.7
pale (40)	40	NULL	set1	B0035.5,C10F3.3,C15C8.11,C15C8.4,C30F12.1,C48E7.3,D1081.17,D1081.2,D2030.9,F02D10.5,F02D10.8,F02D10.9,F10D2.9,F13H10.4,F21H12.6,F25H2.4,F53G12.1,F54D7.2,F59G1.7,H10E21.3,H41C03.1,K02D7.3,R08C7.17,R08C7.2,R12E2.5,T23H2.5,VZK822L.1,W01A8.5,W04D2.6,W04G5.2,Y47D3B.7,Y54E10A.2,Y57G11C.1086,Y57G11C.111,Y57G11C.24,Y57G11C.412,Y57G11C.512,Y57G11C.725,Y87G2A.10,ZC395.3
pathogen resistance increased (39)	39	NULL	set1	B0412.4,C16A3.15,C16A3.9,C49H3.11,D1007.21,D1007.22,D1007.6,F02A9.6,F08B1.1,F28D1.7,F36A2.6,F37C12.11,F37C12.19,F37C12.20,F37C12.9,F39B2.6,F40F11.1,F40F8.10,F42C5.8,F52C6.13,F53A3.3,F56E10.4,F56F3.5,F56F3.6,M01F1.1,M02B1.1,M79.1,T01C3.11,T01C3.6,T05E11.1,T05F1.3,T07A9.11,T07A9.14,T08B2.10,Y102A5C.6,Y51H7C.11,Y53C10A.12,Y57G11C.16,ZC434.2
germ cell mitosis variant (37)	37	NULL	set1	C16A3.8,C25A1.9,C27A2.3,C37A2.4,C54G10.2,C56A3.10,C56A3.9,F10C2.4,F26H11.1,F32H2.3,F40H6.6,F43C1.2,F43G9.10,F56A3.1,F56A3.4,F57C2.1,F57C2.2,F59H6.3,K03E5.3,K07F5.12,K07F5.13,K08E3.6,M04F3.1,R06C7.8,R12B2.4,T04A11.6,T07D10.8,T07G12.8,T10B5.6,T23H2.1,T26A8.4,W01B6.9,W02D9.1,W07E6.1,Y39B6A.49,Y39C12A.2,Y75B12A.1
nuclear morphology variation early emb (37)	37	NULL	set1	B0035.7,B0464.7,B0464.8,DY3.2,F08G2.2,F17E9.13,F33H2.5,F35B12.5,F35H10.1,F45F2.4,F53F10.5,F54E12.5,F55A3.3,F55G1.10,F56A3.3,F59A2.1,H02I12.7,H37A05.1,K04D7.1,K06A5.4,K07F5.13,K12D12.2,R06C7.5,R06F6.5,T01G9.4,T19B4.2,T23D8.6,W02D9.1,Y37E3.15,Y39G10AR.14,Y41D4B.19,Y49E10.15,Y54E5A.4,Y77E11A.13,ZK131.10,ZK131.14,ZK328.5
complex phenotype early emb (36)	36	NULL	set1	B0334.11,C08B11.1,C14B9.4,C18E9.6,C29F9.10,C29F9.11,C39B5.2,C47G2.5,F07A5.1,F14B8.1,F25H2.4,F26H9.6,F45H11.2,F48E8.5,H06I04.3,H06I04.4,H38K22.2,K08G2.3,M7.1,T05G5.10,T10B5.5,T12B5.1,T12B5.10,T12B5.6,T12B5.7,T12B5.8,T12B5.9,Y18D10A.17,Y37B11A.3,Y56A3A.1,Y56A3A.18,Y71H2B.3,Y75B8A.30,Y82E9BR.15,ZC404.8,ZC47.13
growth variant (36)	36	NULL	set1	B0261.2,C04H5.6,C06G3.11,C27H6.2,C38C3.5,C43C3.1,F10C1.2,F10C1.7,F10C1.8,F11E6.5,F25E2.4,F25H5.4,F29D11.1,F38B2.1,F41H10.13,F41H10.15,F41H10.7,F42A6.7,F44C4.4,F48A11.1,F54C9.1,K04D7.1,K04G2.1,K11G9.6,M110.4,R04E5.10,R07E5.8,R09B3.5,T08G5.10,T10G3.6,W06B3.2,W08D2.7,Y106G6H.2,Y37E3.10,Y66D12A.22,ZK328.2
one cell arrest early emb (36)	36	NULL	set1	B0207.4,B0511.9,C14B9.4,C27A2.3,C30C11.2,C36B1.4,C39E9.14,CTEL54X.1,F07A11.2,F10B5.6,F10C5.1,F22B3.4,F25H2.9,F29G9.5,F39H11.5,F49C12.8,F54B3.3,F54C8.1,F54C8.3,F56H1.4,H02I12.5,K05C4.1,R12E2.3,T01H3.4,T05G5.3,T20F5.2,T22D1.9,T27F2.3,Y110A7A.11,Y110A7A.14,Y110A7A.17,Y17G9B.9,Y47G6A.10,Y47G6A.12,Y62E10A.14,ZK177.6
axon guidance variant (35)	35	NULL	set1	B0041.5,C07H6.7,C08E8.7,C09G12.18,C09G12.8,C10A4.8,C55B7.9,F08G12.4,F28D1.10,F34H10.1,F56A11.1,F56A12.1,K03D3.10,K03D3.13,K07E3.8,K08C9.7,K08C9.8,K11C4.3,R06C1.3,R13A5.5,R13F6.4,T21G5.5,T24D1.3,T28A8.3,Y105E8B.10,Y105E8B.12,Y105E8B.9,Y38F1A.10,Y47G6A.20,Y54G11A.13,Y54G11A.5,Y54G11A.6,Y74C9A.3,Y95B8A.10,ZK524.2
developmental delay postembryonic (35)	35	NULL	set1	B0280.1,C05C10.6,C07G2.3,C08F8.2,C18E9.11,C26C6.1,C30C11.4,D2024.3,F01G4.2,F16A11.2,F22D6.10,F36A2.6,F53A3.3,F56D2.6,F58B3.4,K01G5.5,K04H4.1,M6.3,R12B2.5,T15B7.16,T15B7.2,T27C4.4,T27F6.5,W03F9.1,Y39A1A.22,Y47G6A.29,Y48A6B.3,Y57A10A.19,ZC504.4,ZK1248.14,ZK512.2,ZK524.3,ZK856.7,ZK856.9,ZK858.7
exaggerated asynchrony early emb (35)	35	NULL	set1	C03C10.3,C25D7.6,C26D10.1,C28C12.2,C29A12.3,C38D4.3,C39E9.13,C40H5.6,C40H5.8,C54G10.2,D1081.8,F10C2.4,F18A1.5,F26B1.3,F31E3.3,F32D1.10,F33G12.4,F58A4.4,F59E12.4,F59E12.5,K07A1.2,K07F5.13,K08E5.1,K08E5.4,K12D12.1,R10E4.4,T09A5.9,T12F5.1,T23G5.1,T24C4.5,W01G7.3,W02D9.1,Y46H3C.4,ZK1127.7,ZK632.1
multiple cytoplasmic cavities early emb (34)	34	NULL	set1	C06A1.1,C08B6.9,C25D7.6,C26D10.1,C29A12.3,C37A2.4,C39E9.13,C41C4.8,C41G7.2,D1081.8,F02A9.6,F10C2.4,F33G12.4,F35G12.8,F43G9.10,F58A4.4,H31G24.4,K05C4.6,M01E11.6,R06C7.8,R10E4.4,T06D8.8,T10B5.6,T22D1.10,T24C4.5,W01B6.9,W01G7.3,W02D9.1,W03D2.4,Y43E12A.1,Y73B3A.3,ZC168.4,ZK328.2,ZK632.1
pronuclei meet centrally early emb (34)	34	NULL	set1	C03C10.3,C08B11.1,C25A1.9,C27H6.2,C32E8.8,C37A2.4,C38C10.4,F09G2.4,F09G2.9,F22B7.13,F30H5.1,F32H2.3,F35G12.8,F55H2.4,K06A5.4,K07C11.2,K08E3.6,K08E5.1,K08E5.4,K08E7.3,K10D2.6,K12D12.1,M117.2,T04A8.7,T22D1.10,W01B6.9,Y23H5A.3,Y45F10A.2,Y46H3C.4,Y47G6A.12,Y73B6BL.38,ZK1127.5,ZK1127.7,ZK1128.4
spindle position orientation defective early emb (34)	34	NULL	set1	AH10.6,B0207.4,C18C4.10,C18E9.11,C26C6.2,C28H8.12,C33D9.13,C56G7.1,D2013.5,F13D12.7,F18H3.5,F20G4.3,F22B5.7,F35A5.8,F35A5.9,F48E8.5,F53A2.4,F55C7.7,F58B6.3,H39E23.1,H39E23.4,M106.5,M7.2,R07G3.1,T03F6.5,T05E11.3,T09A5.10,T12A7.7,T26E3.3,Y110A7A.13,Y34B4A.8,Y54G9A.6,Y71F9AL.16,ZK593.5
mRNA levels increased (33)	33	NULL	set1	B0041.2,C02F5.4,C37H5.8,C53A5.3,D1007.7,D2030.9,F08B4.1,F10D2.9,F11A10.8,F11A3.2,F26A3.2,F31A3.2,F36A2.1,F37E3.1,F45E12.3,K01H12.2,K02F3.4,M18.5,R10E11.1,R13H8.1,T01B11.4,T19E7.2,T27E9.1,VZK822L.1,Y18D10A.5,Y22D7AL.5,Y47G6A.10,Y48B6A.3,Y51H7C.11,Y56A3A.19,Y57G11C.12,Y76B12C.7,ZK742.1
polar body defective early emb (33)	33	NULL	set1	C01F6.3,C06G3.2,C09G4.3,C27H6.2,C28C12.2,C32E8.8,C33H5.4,C38D4.3,C41G7.2,C45G3.1,F28B12.3,F30F8.8,F33D11.10,F58A4.8,H02I12.8,H31G24.4,K07C11.2,K09H11.3,M01E11.6,T01G9.5,T05G5.3,T06E6.2,T09A5.10,T22D1.10,W08D2.7,Y17G9B.3,Y43E12A.1,Y45F10A.2,Y62E10A.15,Y65B4A.6,Y73B6BL.38,Y75B7AL.4,ZC168.4
apoptosis increased (31)	31	NULL	set1	B0414.5,C07H6.5,C16C8.13,C16C8.14,C16C8.20,C32C4.7,C56C10.8,F08B4.1,F23B12.8,F28A10.1,F29F11.2,F38H12.3,F42G8.4,F46F3.4,F52B5.5,F56F11.3,F56F11.7,H06H21.9,K02F2.6,K02F3.5,K11D12.6,R03D7.6,R05D3.4,R11G11.7,T02E1.3,T04H1.4,T07C4.8,W09C3.3,Y23H5A.2,Y38H6C.17,Y43C5A.6
apoptosis variant (31)	31	NULL	set1	B0414.5,C16C8.13,C16C8.14,C16C8.20,C32C4.7,C56C10.8,F08B4.1,F23B12.8,F28A10.1,F29F11.2,F38H12.3,F42G8.4,F46F3.4,F52B5.5,H06H21.9,K02F2.6,K02F3.5,K11D12.6,R03D7.6,R05D3.4,R11G11.7,T02E1.3,T04H1.4,T07C4.8,T21H3.3,T21H3.5,W09C3.3,Y23H5A.2,Y38H6C.17,Y43C5A.6,Y73B3A.12
cell migration variant (31)	31	NULL	set1	C07H6.14,C07H6.18,C07H6.7,C08F8.8,C09G12.18,C09G12.8,C10H11.8,C10H11.9,C35C5.4,C37A5.9,F29D11.1,F31E3.1,F56A12.1,K03D3.10,K03D3.13,M110.5,R07G3.1,R13F6.4,R144.4,R166.4,T05C12.6,T19E10.1,T21E3.3,T21H3.3,T21H3.5,T28F12.2,Y50D4C.1,Y51H4A.3,Y73B3A.12,ZC504.4,ZK1058.2
intestinal development variant (31)	31	NULL	set1	B0336.6,C01G8.5,C25F6.2,C27A2.6,C33D3.1,C41C4.4,C53A5.3,F11C7.4,F26D11.11,F26D11.14,F38E1.7,F46C3.1,F52E1.1,F56A11.1,F58E10.2,F58E10.5,K07A1.11,K07A1.12,K07C5.1,R10E11.1,R13H4.10,R13H4.4,R74.3,T05C12.6,T19E7.2,W02H5.7,W06F12.1,Y105E8B.1,Y92H12A.1,Y92H12A.8,ZK742.1
organism osmotic stress response variant (31)	31	NULL	set1	B0218.3,C12C8.1,C32E12.3,C53B4.12,C53D6.18,F07C6.7,F10D2.9,F19H8.1,F38E11.1,F38E11.2,F38E11.23,F38E11.24,F44E5.4,F44E5.5,F52E10.5,F52H3.5,H14N18.1,H16D19.2,K02B9.4,T07D10.4,T07D10.5,T19B10.2,T25C12.2,T25C12.4,VZK822L.1,W06D4.1,W10G6.3,Y43F8A.3,ZK54.2,ZK897.8,ZK897.9
embryo osmotic pressure sensitive early emb (30)	30	NULL	set1	B0280.5,C01F6.3,C07G2.1,C14B9.4,C27A2.3,C30C11.2,C32E8.8,F07A11.2,F10B5.6,F22B3.4,F29G9.5,F49C12.8,F53A2.4,F54B3.3,F56H1.4,H02I12.5,H02I12.8,K01G5.11,K01G5.12,K01G5.4,T01H3.4,T05G5.3,T09A5.9,T25G3.2,Y17G9B.3,Y17G9B.9,Y45F10A.2,Y62E10A.14,Y62E10A.15,Y73B6BL.38
pronuclear nuclear appearance defective early emb (30)	30	NULL	set1	B0240.4,C18E9.11,C26D10.1,C29E4.3,C34B2.10,C38D4.3,DY3.2,F26B1.3,F28B3.8,F53F10.5,F56A3.3,F59A2.1,H02I12.5,K01G5.4,K07F5.13,R05D11.3,R06F6.5,T01G9.4,T08B1.6,T19B4.2,T24F1.2,W04D2.1,Y17G9B.9,Y37E3.15,Y41D4B.19,Y48G1A.5,Y54E5A.4,Y54G2A.2,Y62E10A.14,ZK328.5
protein phosphorylation reduced (30)	30	NULL	set1	B0207.4,B0336.1,C07A9.16,C07A9.3,C09G9.6,C26C6.2,C38C10.5,F13B10.1,F13B10.3,F28B12.3,F28H6.1,F36A4.7,F39H11.2,F44B9.3,F44B9.4,F54C4.2,H25P06.2,K03B4.3,K04G2.3,K08E4.1,M04D5.4,R06A10.2,R119.6,T07C12.5,T12D8.7,T27F2.3,W03F9.5,Y39G10AR.13,Y92H12A.1,ZC513.6
transposon silencing variant (30)	30	NULL	set1	B0379.3,C06B8.8,C08F8.2,C28A5.1,C28A5.2,D2096.8,F10G8.3,F17C11.9,F21A3.7,F35G12.10,F37C12.4,F43G9.1,F54H12.1,F55F8.3,H06I04.3,K07A12.3,K07A12.5,K07C5.17,K07C5.4,M01F1.3,T09B4.9,T24C4.1,T24H7.1,W01B11.3,Y106G6H.2,Y110A7A.18,Y54E5A.4,Y71H2AM.23,Y77E11A.7,ZK858.7
asymmetric cell division defective early emb (29)	29	NULL	set1	C38C10.4,F09E5.1,F10C5.1,F20G4.3,F22B7.13,F32H2.5,F54E7.3,F58B6.3,H02I12.8,H39E23.1,K06A5.2,K06A5.7,K10D2.6,M117.11,M117.12,M117.2,T04C12.26,T04C12.4,T04C12.5,T04C12.6,T09A5.10,T25C8.2,T26E3.3,W08F4.14,W08F4.8,W09B6.1,Y47G6A.12,Y79H2A.11,ZK177.6
failure to hatch (29)	29	NULL	set1	B0024.12,B0273.2,B0414.2,C27A2.3,C32A3.1,D2005.5,D2092.11,D2092.2,EEED8.3,F10C2.4,F16A11.3,F25B3.5,F31A3.2,F53G12.5,F54C9.8,F57A10.5,F58A4.8,M04C9.9,Y18D10A.5,Y43C5A.6,Y48G1BL.3,Y49E10.3,Y53F4B.22,Y54E10A.2,Y57G11C.1129,Y57G11C.319,Y71H2B.3,Y75B8A.30,ZK858.4
gonad migration variant (29)	29	NULL	set1	C03H5.2,C30B5.4,C36B1.5,F18E9.5,F26A3.2,F37C12.1,F37C12.14,F49D11.1,F53B7.3,K02F2.10,K02F2.3,K02F2.6,K02F2.7,K02F2.9,K04G7.11,K09E4.1,R13F6.4,T10G3.6,T13H5.4,T24D1.1,W03H9.4,W07E6.4,W07E6.7,Y110A7A.8,Y116A8C.32,Y46G5A.4,Y46G5A.45,Y74C9A.3,ZK593.7
nucleus reforms cell division remnant early emb (29)	29	NULL	set1	C25D7.6,C29A12.3,C38C10.4,C39E9.13,F10C2.4,F22B7.13,F31E3.3,F35G12.8,F55A3.3,F55A3.7,F55C5.4,F55H2.4,F58A4.4,K07F5.13,K08E5.1,K08E5.4,K08E7.3,K12D12.1,M106.1,R06F6.1,R10E4.4,T06D8.8,T09A5.10,T10B5.6,T24C4.5,W01G7.3,Y46H3C.4,ZK1127.7,ZK632.1
everted vulva (28)	28	NULL	set1	B0041.7,C03B8.4,C26E6.8,C41D7.2,F02D8.2,F11H8.1,F29B9.5,F29B9.6,F31A3.2,F45H11.2,F46H5.10,F46H5.6,F53A2.4,F56C11.2,K01G5.2,K08H2.6,K10G9.3,K12C11.2,R05D3.4,R09B3.4,T01B10.2,T03F6.5,T10A3.3,T10A3.4,W02A11.4,W05E7.3,Y38F1A.3,ZK270.1
germline transgene silencing variant (28)	28	NULL	set1	B0379.3,C01B10.1,C08B11.6,F15B10.2,F22D6.6,F30A10.10,F43G9.5,F52B11.1,F54D11.2,K01G5.2,K08D10.4,K08F4.14,K08F4.2,K12H4.8,M03C11.3,M163.3,R03D7.4,R06C1.1,R09B3.4,R09B3.5,T01C3.8,T23G11.3,Y2H9A.1,Y37D8A.9,ZK1098.8,ZK1127.3,ZK1127.6,ZK1127.9
late larval lethal (28)	28	NULL	set1	B0035.11,C04A11.3,C07E3.2,C29F4.1,C45B2.7,E01G4.4,F07A5.7,F09B12.1,F19H6.1,F28D1.1,F33D4.1,F33D4.10,F35H10.4,F52E10.5,F56A11.1,K07F5.14,R160.1,T05C12.10,T26A8.4,W10G6.3,Y38F1A.5,Y39C12A.1,Y39G8C.1,Y62E10A.17,Y6D11A.1,ZC581.1,ZK1236.3,ZK795.3
masculinization of germline (28)	28	NULL	set1	C04H5.10,C04H5.6,C07A9.2,C08B11.5,C30G12.7,D2045.1,D2045.5,F21H12.5,F26A3.2,F32E10.4,F37C12.1,F37C12.14,F43G9.12,F49D11.1,F56D2.6,H12I13.4,K09E4.1,R07E5.14,R09B3.5,T07F8.3,W03H9.4,W05B2.3,W08D2.7,Y38C1AB.8,Y47G6A.20,Y65B4A.1,Y92C3B.2,Y92C3B.3
transgene expression undetectable (28)	28	NULL	set1	B0336.1,C38D4.6,F02A9.6,F29G9.4,F36A4.7,F38A6.1,F38E1.7,F45E4.2,F52E1.1,F59E12.2,K02B12.1,K03B4.3,K04C2.6,R119.6,R13H8.1,T07A9.5,T12D8.7,T19E7.2,T24D3.1,W03C9.7,W06F12.1,W10C8.14,W10C8.2,Y49E10.14,Y54G9A.6,Y69A2AR.30,ZC328.4,ZC404.8
vulvaless (28)	28	NULL	set1	C07H6.14,C07H6.18,C07H6.7,C09G12.18,C09G12.8,C26C6.5,C33H5.12,C35C5.4,CE7X_3.2,E04A4.4,F11C1.6,F26E4.1,F26E4.2,F28D9.1,F38H4.10,F38H4.9,F44G4.8,F47A4.2,K01G5.2,K04D7.5,M05B5.5,R01H10.8,R07B5.9,W02A11.4,W02B12.3,Y15E3A.1,Y15E3A.10,ZK678.1
antibody staining reduced (27)	27	NULL	set1	B0207.4,C07G1.4,C09G9.6,C26C6.2,C28H8.12,C38D4.6,F08H9.1,F23B12.8,F28B3.7,F54E7.3,F57C9.5,H37A05.1,K04D7.1,K11G12.3,K11G12.4,M01D7.6,R06C7.8,T26A5.9,W02A2.6,Y18D10A.17,Y37D8A.1,Y39G10AR.13,Y39G10AR.2,Y54G9A.6,Y71F9AL.16,ZC404.8,ZC513.6
cortical dynamics defective early emb (27)	27	NULL	set1	B0348.6,C10H11.9,C34C12.3,C37A2.4,F11H8.1,F25H5.3,F26H9.2,F30H5.1,F31A9.2,F54C4.3,H02I12.8,K09H11.10,K09H11.3,T04A8.7,T10F2.1,T19A5.2,T19E10.1,Y108G3AL.1,Y17G7B.2,Y46G5A.31,Y49E10.19,Y51H4A.3,Y56A3A.1,Y66H1A.2,Y71F9AL.16,Y75B7AL.4,ZC204.11
P granule localization defective (26)	26	NULL	set1	B0336.8,C32D5.9,C38C10.4,C52E4.3,F20G4.3,F22B7.13,F32E10.4,F32H2.5,F49E11.1,K10D11.8,M01E5.6,M04B2.1,M117.2,M7.5,T01G9.5,T09A5.10,T22D1.9,T28D9.10,W08E3.1,Y116A8C.42,Y49E10.15,Y55F3AM.4,Y71F9B.4,Y87G2A.3,ZK593.6,ZK652.1
coelomocyte uptake defective (26)	26	NULL	set1	B0025.1,B0025.6,C02C2.3,C07H4.2,D2013.2,F25D7.1,F53A2.7,F53A2.8,F53F10.4,F54E7.3,R07G3.1,R13A5.1,R13A5.15,T10G3.5,T21C9.14,T21C9.2,T21C9.3,T23G7.4,T24A11.1,T24A11.5,T26E3.3,W06H8.1,W06H8.15,Y106G6H.7,Y39H10A.3,Y58G8A.1
germline proliferation variant (26)	26	NULL	set1	B0464.5,C07H6.5,C32A3.1,C32A3.7,C36B1.8,C50F4.11,D2045.1,D2045.5,F21H12.5,F43C1.2,H12I13.4,K06A5.7,M163.3,PAR2.3,T01C8.1,T04C10.2,T05A6.1,T23G11.10,T23G11.3,W05B2.3,Y54E10A.4,Y56A3A.20,ZC302.1,ZK370.2,ZK632.8,ZK856.1
spindle orientation defective early emb (26)	26	NULL	set1	B0025.2,B0547.1,C26C6.2,C47B2.3,F16A11.3,F22B5.7,F26E4.10,F26E4.8,F36H2.1,F38E1.7,F46A9.4,F49E11.1,H38K22.2,K10D11.8,M04C9.9,M117.2,R06B9.6,T08G11.4,Y106G6E.6,Y18D10A.5,Y38C1AA.2,Y55F3AM.15,Y59A8A.1,Y67H2A.6,ZK858.4,ZK858.5
vulva morphology variant (26)	26	NULL	set1	C08F8.8,C32A3.1,C32A3.7,C32F10.2,C33H5.12,C36B1.8,F28D9.1,F29G9.4,F31A3.2,F31D4.3,F44B9.11,F44B9.5,F44B9.6,H39E23.1,H39E23.4,K07A1.12,K08B4.1,R09B3.4,R53.3,T05A6.1,W02B12.3,Y102A5C.18,ZC123.3,ZK1307.6,ZK177.6,ZK678.1
dead eggs laid (25)	25	NULL	set1	C09D4.5,C27A2.2,C36E8.5,C47B2.3,C53A5.1,C54C6.2,F25B5.4,F26D10.3,F26E4.8,F44F4.11,F56H1.4,K01G5.7,K09C4.3,M03F4.2,T04C12.17,T04C12.26,T04C12.30,T04C12.4,T04C12.5,T04C12.6,T09A5.2,T25C8.2,Y71G12B.1,Y71G12B.30,ZK783.1
inhibition of oocyte maturation variant (24)	24	NULL	set1	C09G9.6,C26C6.2,C34G6.7,C35B8.2,C43F9.8,F07A5.1,F13D12.7,F23F12.6,F45E4.1,F57F5.5,K01G5.11,K01G5.12,K01G5.4,M03A1.1,M110.5,M117.2,R06A10.2,R07E4.6,T08A11.2,Y47G6A.2,Y47G6A.25,ZC513.6,ZC64.3,ZK675.1
organism pathogen response variant (24)	24	NULL	set1	B0218.3,B0416.6,C02A12.4,C33D3.1,C45G7.3,C47E8.11,C47E8.5,C54D1.2,E03H4.10,F02A9.6,F08H9.3,F08H9.4,F09E5.1,F13B10.1,F13B10.3,F59A6.1,K02B9.4,K04D7.1,R03G5.2,R13H8.1,T01E8.3,T27E4.2,Y46H3A.3,ZK666.6
alae secretion variant (23)	23	NULL	set1	C24B5.3,C37C3.4,C41D7.2,C45B2.7,F09D12.1,F13D11.2,F41E6.2,F46B3.5,F46F2.2,F47F6.1,F47F6.14,M110.11,T01B10.1,T05C12.10,W04A8.7,W06B11.4,Y18D10A.7,Y53F4B.28,Y75B8A.22,ZK1037.10,ZK1290.12,ZK270.1,ZK678.5
cell division variant (23)	23	NULL	set1	C38D4.3,F18E2.3,F22B5.7,F26E4.1,F26E4.2,F35B12.5,K02F6.10,K02F6.7,K06A5.2,K06A5.7,K08B4.1,K08B4.41,K08B4.42,K08B4.43,T05A6.1,Y23H5A.3,Y82E9BR.10,ZC434.4,ZK742.1,ZK742.3,ZK742.4,ZK742.6,ZK742.8
cleavage furrow defective early emb (23)	23	NULL	set1	C07G1.4,C09G12.8,C35C5.4,F26A3.3,F26A3.9,F30H5.1,F53A2.4,K03D3.10,K06A5.2,K06A5.7,K07C5.1,K08E3.13,K08E3.6,M03D4.1,R06C1.3,R07G3.1,R09B3.4,T19E10.1,T23G11.2,Y18D10A.17,Y18D10A.20,Y39G10AR.13,Y51H4A.3
egg laying defective (23)	23	NULL	set1	C01F4.2,C02B8.4,C08F8.8,C23H3.4,F11C3.3,F28D1.10,F31A3.2,F42E11.4,F42G10.2,K07C5.1,K08B4.1,K08B4.41,K08B4.42,K08B4.43,K12H4.8,R05D3.4,T20B3.2,T22B7.1,W05B5.3,Y41E3.8,Y41E3.9,Y82E9BR.10,ZK721.2
endomitotic oocytes (23)	23	NULL	set1	B0273.2,B0523.5,C17H12.14,C25F6.2,C47E12.4,C47E8.5,F08D12.1,F26D11.11,F31B12.1,F33D4.2,F54C9.8,F54E7.3,K01G5.2,M7.1,R09E12.3,R13F6.4,T01E8.3,W08E3.1,Y119D3B.15,Y38C1AB.8,Y48G1BL.3,Y51H4A.3,Y55B1BM.1
intestinal morphology variant (23)	23	NULL	set1	B0261.2,B0280.4,B0414.2,C17H12.14,C33D3.1,C33H5.12,C34H3.2,C34H3.9,F45E6.2,F59G1.1,H13N06.3,K07C5.1,M6.1,R06C1.3,R13F6.4,R74.3,T01E8.2,T19E7.24,T19E7.3,W02B12.3,Y57A10A.15,Y57G11C.1086,Y57G11C.24
mRNA levels reduced (23)	23	NULL	set1	C32A3.1,C33D3.1,C37A2.4,C37H5.8,F10D2.9,F11A3.2,F39H11.2,H25P06.2,K02F3.4,M04D5.4,R10E11.1,R13H8.1,T07A9.6,T11F8.3,T12F5.4,T19E7.2,T26A5.9,VZK822L.1,W08G11.4,Y22D7AL.5,Y47G6A.10,Y53C10A.12,ZC376.7
meiosis defective early emb (23)	23	NULL	set1	B0207.4,C07H6.1,C27A2.3,C41G7.2,C45G3.1,F10C5.1,F18E2.3,F29F11.6,F35G12.9,F56C9.1,F57B10.12,H02I12.8,K06A5.2,K06A5.7,K06H7.6,M01E11.6,R08C7.15,T01G9.5,W02A2.6,W10C6.1,Y47G6A.12,Y54E2A.3,Y75B8A.30
polar body reabsorbed one two early emb (23)	23	NULL	set1	B0035.12,C01F6.3,C36B1.14,C36B1.3,C40H5.6,C40H5.8,D1054.14,F01F1.7,F07A11.2,F22B3.4,F56A3.4,F59E12.4,F59E12.5,H02I12.8,M106.1,T04A8.7,T06D8.8,T22D1.10,W02D9.1,W03D2.4,Y17G9B.3,Y62E10A.15,ZK328.2
roller (23)	23	NULL	set1	B0491.2,C10H11.9,C16D9.2,C31H2.2,F23H12.4,F33H1.3,F52B10.1,F54D8.1,F55A8.1,F58A4.11,H14N18.1,K03E5.3,M6.1,R31.1,T23D8.1,W04A8.7,Y111B2A.15,Y40B1A.4,Y54E2A.3,Y71G12B.14,ZC518.3,ZC581.1,ZK265.6
early embryonic lethal (22)	22	NULL	set1	B0464.5,C07E3.1,EEED8.5,F20G4.1,F27D4.2,F28D9.1,F35G12.9,F39H11.2,F53G2.6,K12D12.2,R10E4.4,T03E6.7,T06E4.1,T06E4.13,T06E4.3,T24D1.1,W02D3.9,Y37E11AM.1,Y37E3.15,Y54G2A.5,Y71F9AM.5,ZK287.5
enzyme activity reduced (22)	22	NULL	set1	F08C6.6,F11G11.1,F11G11.2,F11G11.3,F37B1.1,F52D10.11,F52D10.12,F52D10.3,F52D10.7,F52D10.9,F56A4.3,K04G2.3,M117.2,R03D7.6,R11A8.4,R13H8.1,T24A11.1,W09C5.8,W09C5.9,Y37D8A.14,Y45G12C.2,Y53F4B.33
meiotic progression prophase variant (22)	22	NULL	set1	B0414.3,C05D2.5,C14C11.2,C18G1.5,C32F10.5,C48E7.3,C49C3.6,C49C3.7,C56A3.10,C56A3.9,F32H2.3,F35G12.10,F40H6.6,F59H6.3,T07D10.8,T07G12.8,T20B12.8,Y39C12A.2,Y73B6BL.9,Y75B12A.1,ZC317.7,ZK1127.4
pattern protein expression variant (22)	22	NULL	set1	C26D10.1,F26D11.11,F32E10.4,F36A4.7,F46C8.6,F53G12.3,F54G8.3,F56A3.4,F56C11.1,K01G5.4,K04G2.8,R12C12.2,T05C12.6,W03C9.3,Y111B2A.15,Y71G12B.11,ZK1058.2,ZK742.1,ZK742.3,ZK742.4,ZK742.6,ZK742.8
resistant to protein aggregation induced paralysis (22)	22	NULL	set1	B0547.1,C02F5.7,C10E2.2,C18B12.4,C26E6.5,C30F2.2,C52D10.7,C52D10.71,D2085.4,F08G12.4,F22E12.4,F46A9.5,F53C11.8,K08E7.7,K11D2.1,T05H10.5,Y47D7A.13,Y47D7A.14,Y47D7A.16,Y55F3AM.15,Y59A8A.1,Y6B3A.1
cleavage furrow termination defective early emb (21)	21	NULL	set1	B0350.2,B0350.45,C02C6.1,C10H11.9,C14B9.4,C56G7.1,F11H8.4,F22B5.7,K04D7.1,K11D9.1,M03D4.1,T01G1.1,T12A7.7,T19A5.2,W04D2.1,W06H8.1,Y37A1B.13,Y37A1B.68,Y43F4B.6,Y57G11C.10,Y71F9AL.16
development variant (21)	21	NULL	set1	B0041.4,C06A1.5,C36B1.14,C36B1.3,C49H3.11,F01G12.15,F01G12.2,F01G12.8,F13B10.2,F36A4.7,F36H2.1,F40F8.10,F54C9.5,H06H21.10,H27M09.2,K12H4.8,T24H7.5,W09D10.2,Y17G9A.88,Y54E10A.9,ZC434.2
epithelial morphology variant (21)	21	NULL	set1	B0414.2,C07G1.4,C25F6.2,C28A5.12,C28A5.4,C35D10.16,F11C1.6,F26D11.11,F26D11.15,K07C5.1,K10G9.3,M01B12.3,M04B2.1,T07C4.2,T07C4.6,Y113G7A.3,Y119D3B.15,Y37D8A.1,Y6D11A.2,Y71F9AL.6,ZC328.1
nuclear positioning variant (21)	21	NULL	set1	B0273.2,C10G6.1,C43G2.12,C43G2.13,C43G2.15,C43G2.16,C43G2.17,C43G2.19,C43G2.2,C43G2.20,C43G2.21,C43G2.9,F13D12.7,F52A8.2,F54C9.8,R11A5.2,T03F6.5,T21E12.4,T26A5.9,W01A11.3,Y48G1BL.3
spindle assembly defective early emb (21)	21	NULL	set1	C47B2.3,D1007.2,F10E9.11,F10E9.8,F22B5.7,F26E4.1,F26E4.8,F32H2.3,F35B12.5,F39B2.10,F56A3.4,F58A4.8,F59E12.2,H04J21.3,K07C11.2,T06G6.15,T06G6.9,Y39G10AR.10,Y39G10AR.12,Y45F10D.9,Y69A2AR.30
synchronous second division early emb (21)	21	NULL	set1	AH6.5,C01F6.3,C08B11.1,C25A1.9,C26D10.2,C37A2.4,C38C10.4,F22B7.13,F30F8.8,F33G12.4,F54B3.3,F55H2.4,H02I12.8,K07C11.2,K07F5.13,K08E7.3,T09A5.10,Y17G9B.3,Y45F10A.2,Y62E10A.15,Y73B6BL.38
Aba ABp division axis defective early emb (20)	20	NULL	set1	AH6.5,C01F6.3,C38C10.4,C39E9.13,C50F2.3,F22B7.13,F26B1.3,F35G12.8,F55H2.4,F58A4.4,H02I12.8,H31G24.4,K05C4.6,K08E7.3,T01G9.5,T24C4.5,Y17G9B.3,Y43E12A.1,Y62E10A.15,ZC168.4
EMS anterior extension fails early emb (20)	20	NULL	set1	AH6.5,C01F6.3,C03C10.3,C08B11.1,C26D10.1,C26D10.2,C27A2.3,C29A12.3,C37A2.4,C39E9.13,F31E3.3,F49E11.1,H02I12.8,K05C4.6,K07F5.13,T22F3.3,Y17G9B.3,Y45F10A.2,Y62E10A.15,Y73B6BL.38
chromosome morphology variant (20)	20	NULL	set1	B0365.7,C26D10.1,C29E4.3,C36A4.8,D2005.5,F08H9.1,F20D12.1,F22D6.6,F26A3.3,F26B1.3,F28B3.7,F28B3.8,K01G5.4,K04C2.10,K04C2.4,T04A11.6,W02A2.6,Y43C5A.6,ZK328.5,ZK632.8
cytokinesis defective early emb (20)	20	NULL	set1	C02C6.1,C07A9.16,C07A9.3,C27A2.3,C28H8.12,C47B2.4,F20G4.3,F26B1.3,F30H5.1,F53A2.4,F53G12.1,F57B10.12,M03D4.1,PAR2.4,R09B3.4,T01G9.5,T19E10.1,T23G11.2,T24D1.1,Y47G6A.12
dauer development variant (20)	20	NULL	set1	C01H6.5,C05C8.3,C32D5.9,CTEL7X.2,CTEL7X.3,F11C1.6,F41E6.13,M142.2,M7.5,T19E7.24,T19E7.3,T26C11.2,W05B5.3,Y104H12A.1,Y41C4A.8,Y60A3A.1,Y75B7AL.6,Y75B7AL.7,Y75B7AL.8,Y75B8A.50
embryonic morphology variant (20)	20	NULL	set1	C04A2.3,C07G1.4,C25F6.2,C33H5.12,EEED8.7,F08B4.1,F39H11.2,F57A10.5,K04D7.1,T21H3.3,T21H3.5,T27C4.4,T28D9.2,W02B12.2,W02B12.3,Y105E8A.26,Y111B2A.18,Y56A3A.20,Y71F9AL.16,Y73B3A.12
no Intestine (20)	20	NULL	set1	AH6.5,B0336.1,C27A2.6,F02A9.6,F38E1.7,F54F7.5,K04C2.6,K04G2.8,T05C12.6,T19E7.2,T23D8.1,T24D3.1,W03C9.7,W06F12.1,W10C8.14,W10C8.2,Y18D10A.5,Y49E10.14,Y92H12A.1,ZC404.8
protein expression variant (20)	20	NULL	set1	C01G6.8,C25A11.4,C55B7.1,D2045.1,D2045.5,F41F3.2,F53G12.4,F53G12.5,F54E7.3,F56E10.2,F58A3.2,M18.5,T21G5.3,T23G11.3,W05B2.3,W09C2.1,Y41D4B.19,Y45F10D.9,Y56A3A.20,Y92H12A.1
slow embryonic development (20)	20	NULL	set1	C08B6.9,C15H11.9,C17E4.5,C34B2.8,C54G4.8,D2013.5,F26F4.10,F36A2.7,F45C12.7,F52C9.7,F55F8.5,T01C3.7,T04A8.6,T23B12.7,T24C4.1,T26A8.4,W01B11.3,W07E6.1,Y92H12BR.8,ZC434.4
spindle elongation integrity defective early emb (20)	20	NULL	set1	C08F8.1,C08F8.13,C13F10.2,C25A1.9,C38C10.4,F16A11.3,F16D3.4,F22B7.13,F22D6.6,F23B12.8,F36A4.7,F44A2.3,F49E11.1,K04D7.1,K11D9.1,M04C9.9,W03A5.4,Y39G10AR.12,Y79H2A.11,ZK858.4
twitcher (20)	20	NULL	set1	ZK617.1,ZK617.10,ZK617.11,ZK617.12,ZK617.13,ZK617.14,ZK617.15,ZK617.16,ZK617.17,ZK617.19,ZK617.20,ZK617.21,ZK617.22,ZK617.23,ZK617.24,ZK617.25,ZK617.5,ZK617.6,ZK617.7,ZK617.9
cell differentiation variant (19)	19	NULL	set1	B0250.1,B0250.15,C17E4.5,C38C10.5,C38D4.11,C38D4.6,C43E11.9,F26F12.7,K04C2.6,K07H8.10,M04B2.1,R10E11.1,T14G8.1,T19E7.2,T24D3.1,W10C8.14,W10C8.2,Y18D10A.5,ZC404.8
embryonic terminal arrest variable emb (19)	19	NULL	set1	B0511.9,C07E3.1,C09D4.5,C37H5.8,F25H2.4,F37E3.1,F39B2.6,F39H11.2,F43G9.1,F46F11.5,F52B5.6,H28O16.1,K07A12.3,K07A12.5,T08B2.9,T09B4.9,T10E9.7,Y105E8A.16,ZC434.2
pace of P lineage defective early emb (19)	19	NULL	set1	C39E9.13,C41C4.8,F08B4.5,F19B6.2,F31E3.3,F33G12.4,F33H2.5,F41E6.4,F44B9.7,F44B9.8,F58A4.4,R01H10.1,T04A8.7,T24C4.5,Y113G7B.24,Y41C4A.10,ZK637.20,ZK637.8,ZK742.1
polar body extrusion defective early emb (19)	19	NULL	set1	B0280.5,C07G2.1,C17G10.4,C25G4.5,CTEL54X.1,F09C3.1,F29D11.2,F30H5.1,F56C9.1,K04D7.1,K06A5.2,K06A5.7,M03D4.1,T01B11.3,T05G5.3,T21E12.4,T25G3.2,W02G9.2,Y39A1B.3
dauer body morphology variant (18)	18	NULL	set1	C32D5.9,C47G2.1,C47G2.15,CTEL7X.2,CTEL7X.3,F22B5.3,F41E6.13,M7.5,R07E3.3,T19E7.24,T19E7.3,T26C11.2,Y41C4A.8,Y60A3A.1,Y75B7AL.6,Y75B7AL.7,Y75B7AL.8,Y75B8A.50
embryonic development variant (18)	18	NULL	set1	AH6.5,B0336.6,C10H11.9,C35D10.16,F22B5.1,F53G12.5,F56A11.1,K07C5.1,K08C7.3,M01B12.3,M01E5.5,M117.2,T04B2.2,T05A6.1,T19E7.2,T22A3.8,Y56A3A.20,ZC404.8
gene expression level reduced (18)	18	NULL	set1	C13G5.1,C25A1.11,C48E7.3,F11A1.3,F30F8.8,F38A6.3,F39H11.2,K02B9.4,K08B4.1,R13H8.1,T19E7.1,T19E7.2,T19E7.26,T19E7.27,W02H5.13,W02H5.14,W02H5.7,Y102A5C.18
mitochondrial membrane potential reduced (18)	18	NULL	set1	C06E1.10,C32H11.5,C39F7.2,C53A5.1,D1054.8,E04F6.3,F35C8.6,F35D2.11,F35D2.3,F40F8.11,F45H10.4,F59B8.2,R04A9.4,T05G5.10,T21D12.4,Y55D5A.5,Y57A10A.20,ZC395.2
multiple alae (18)	18	NULL	set1	C24B5.3,C37C3.4,C41D7.2,C45B2.7,F09D12.1,F26F12.1,F41E6.2,F46B3.5,M110.11,T01B10.1,T05C12.10,W04A8.7,W06B11.4,Y18D10A.7,ZK1037.10,ZK1193.1,ZK1290.12,ZK678.5
organism electrophilic stress hypersensitive (18)	18	NULL	set1	F11G11.1,F11G11.2,F11G11.3,F35E8.8,F37B1.1,F37B1.2,F37B1.3,F37B1.4,F37B1.7,F56A4.3,K08F4.11,R03D7.6,R107.7,R13D7.11,R13D7.7,T26C5.1,Y45G12C.2,Y53F4B.33
ovulation variant (18)	18	NULL	set1	C03C10.3,C17H12.14,C25F6.2,C36E8.5,C48D5.1,C54C6.2,F26D11.11,F33D4.2,F54E7.3,K01G5.7,R13F6.4,T01E8.3,T06E6.2,T11F8.3,Y51H4A.3,Y66H1B.2,Y71G12B.11,ZK1067.1
paraquat hypersensitive (18)	18	NULL	set1	B0222.9,C02C2.3,C29E4.7,F10G7.4,F17A9.4,F18E9.2,F53F4.5,F56A4.3,F59G1.7,K09A11.3,R03G5.5,R10E11.1,T19E7.2,Y45G12C.2,Y53C10A.12,Y54G11A.5,Y59A8B.14,ZK1193.5
pharyngeal morphology variant (18)	18	NULL	set1	C32F10.2,C41C4.4,C47G2.1,C53A5.3,F08C6.6,F22B5.3,F26F12.7,F42E11.4,F44B9.6,F46C3.1,K07A1.12,R01H2.6,T20B3.2,Y102A5C.18,Y48A6C.5,Y74C9A.3,ZK418.4,ZK721.2
slow development (18)	18	NULL	set1	B0564.1,C07H6.6,C17E4.5,C34B2.8,C54G4.8,F25H2.4,F36A2.7,F39B2.6,F43G9.1,F52B5.6,K07A12.3,K07A12.5,T08B2.9,T09B4.9,T10E9.7,Y22D7AL.5,Y47G6A.10,Y92H12BR.8
P0 spindle rotation delayed early emb (17)	17	NULL	set1	C01F6.3,C08B11.1,C26D10.1,C35D10.13,C45G3.1,F09G2.4,F33G12.4,F35G12.8,F55H2.4,H02I12.8,K08E7.3,R06F6.1,T06D8.8,Y17G9B.3,Y23H5A.3,Y62E10A.15,ZK1127.5
cell fate transformation (17)	17	NULL	set1	3R5.2,C32A3.1,F13B10.1,F13B10.3,F26F12.7,K08B4.1,K08D9.3,K08E3.8,M04B2.1,R13F6.9,T05A10.1,T14G8.1,T25F10.2,W09G12.4,Y18D10A.5,Y73C8B.4,Y92H12A.1
meiotic chromosome segregation variant (17)	17	NULL	set1	B0207.4,B0280.5,C07G2.1,C27A2.3,C29E4.2,CTEL54X.1,D2005.5,F08H9.1,F20D12.1,F22D6.6,F26A3.3,F55C5.4,K04D7.1,R05D3.7,T25G3.2,T27F2.3,ZK381.1
sperm absent (17)	17	NULL	set1	B0205.3,C01F6.4,C50B8.2,C52E4.12,C52E4.6,C52E4.7,F35D6.1,F35G12.8,F57F5.2,R13F6.4,T05H10.5,T19C3.8,Y32F6A.1,Y32F6A.2,Y32F6A.3,Y53C12B.2,Y54E10A.4
embryonic polarity variant (16)	16	NULL	set1	B0511.9,F10C5.1,F25B5.4,F32H2.3,F32H2.5,F56A3.4,F58B6.3,H02I12.8,K10D2.6,M117.2,R07G3.1,T19E10.1,Y47G6A.12,Y51H4A.3,ZK1010.1,ZK177.6
lineage variant (16)	16	NULL	set1	AC7.11,AC7.15,AC7.18,AC7.2,AC7.22,AC7.29,AC7.33,AC7.4,AC7.6,AC7.65,AC7.70,AC7.80,AC7.83,C47C12.3,C47C12.9,T23G7.1
male tail development variant (16)	16	NULL	set1	C04E6.6,C04E6.9,C24B5.3,C32E8.8,C37C3.4,C45B2.7,F46B3.5,M110.11,R08B4.1,T05C12.10,W04A8.7,Y38F1A.3,Y53F4B.28,ZK1290.12,ZK270.1,ZK678.5
male tail morphology variant (16)	16	NULL	set1	C12C8.3,C32C4.11,C32C4.4,C32C4.5,C32C4.9,C42D8.15,C42D8.5,D1037.2,T05A10.1,W03C9.4,W10C8.14,W10C8.2,Y43F8C.10,Y54E5B.1,Y74C9A.3,ZC13.4
mitotic chromosome segregation variant (16)	16	NULL	set1	B0207.4,C07A9.16,C07A9.3,C09G4.3,C27A2.3,C29E4.2,D2005.5,F20D12.1,F22D6.6,F26A3.3,F55C5.4,R107.6,T05E11.3,T06E4.1,T27F2.3,ZK1055.1
morphology variant (16)	16	NULL	set1	C52D10.7,C52D10.9,F13A7.9,F29B9.5,F29B9.6,F36H2.1,F45H11.2,H06H21.10,K12C11.2,R09B3.4,T24H7.5,W09D10.2,Y105C5B.13,Y17G9A.88,Y47D7A.1,Y87G2A.9
protein degradation variant (16)	16	NULL	set1	B0205.3,C02C6.1,C06A6.3,C09G12.19,C09G12.9,CD4.4,F10B5.6,F26H9.6,M18.5,R10E12.1,T05H10.5,T20G5.1,Y87G2A.10,ZK970.11,ZK970.2,ZK970.3
sperm morphology variant (16)	16	NULL	set1	C16A3.3,C47E8.11,C47E8.15,C47E8.6,C56A3.1,C56A3.12,C56A3.13,E02H1.1,F26E4.12,F26E4.7,F55A12.8,F55F8.5,R02D3.3,W02B12.2,W02B12.3,ZK430.1
terminal arrest variable (16)	16	NULL	set1	C09D4.5,F25H2.4,F37E3.1,F39B2.6,F43G9.1,F46F11.5,F52B5.6,H28O16.1,K07A12.3,K07A12.5,T08B2.9,T09B4.9,T10E9.7,Y105E8A.19,ZC434.2,ZK1151.1
accumulated germline cell corpses (15)	15	NULL	set1	B0303.9,B0414.5,C05D11.2,C07H6.5,C35D10.9,F31A9.3,F32A6.3,F53F10.4,F56A3.4,K08D9.3,R06F6.2,T07C4.8,T08G5.5,W06B4.3,Y18D10A.17
hyperactive (15)	15	NULL	set1	C26C6.2,F07H5.2,F10G8.3,F30A10.8,K01G12.10,K01G12.4,K01G12.7,K01G12.8,K02F2.6,M03F4.3,R05A10.10,R13A5.3,T21B6.1,Y22D7AR.13,ZK1225.12
hypersensitive to protein aggregation induced paralysis (15)	15	NULL	set1	C17H11.6,D2045.6,F25B5.4,F35D6.1,F36A2.13,F45H11.2,F46A9.5,K04G11.4,K12C11.2,R10E11.1,T09B4.10,T14G10.10,T14G10.6,ZK287.5,ZK520.4
organism oxidative stress resistant (15)	15	NULL	set1	C03H5.3,C06B3.3,C10H11.9,D1022.7,D2030.9,F16H11.3,F36F2.3,F46F11.4,F53A2.6,F53H1.3,T12E12.1,W02D3.5,Y17G7B.7,Y57A10A.30,ZK809.4
pharyngeal pumping reduced (15)	15	NULL	set1	B0495.4,C09B7.1,C09B7.10,C09B7.12,C09B7.9,C37H5.8,F08C6.6,K02F2.6,M03F4.7,T02E9.3,T05E11.5,T14G11.4,T14G11.5,W03F8.1,Y48B6A.4
pharynx unattached (15)	15	NULL	set1	C10C6.5,C23H3.3,C23H3.4,C32F10.2,C53A5.3,F26F12.7,F44B9.6,F55A8.1,K07A1.12,R01H2.6,R08C7.3,VC5.4,Y111B2A.20,Y111B2A.22,ZK418.4
pronucleus centrosomes defective early emb (15)	15	NULL	set1	B0280.5,C06G3.2,C07G2.1,C27A2.3,C29E4.3,C38C10.4,C39E9.14,F22B7.13,K01G5.4,K10D2.6,T09A5.10,T21E12.4,T25G3.2,Y41D4B.19,ZK328.5
protein expression increased (15)	15	NULL	set1	B0205.3,C06A1.1,C37A2.4,C41C4.8,F26A3.2,F37E3.1,K04G2.3,T05H10.5,T09B4.10,T23G11.3,W02D3.9,Y108G3AL.1,Y55F3AL.1,Y71F9AL.16,ZK742.1
P0 spindle rotation failure early emb (14)	14	NULL	set1	C03C10.3,C08B11.1,C08B6.9,C30C11.2,C32E8.8,F09G2.4,F11A10.8,F38E1.7,F49E11.1,F55H2.4,K07F5.13,K08E7.3,T10B5.6,ZK1127.5
alae variant (14)	14	NULL	set1	B0041.2,C12C8.3,C42D8.15,C42D8.5,C42D8.8,E04D5.3,F13D11.2,F46F2.2,F47F6.1,F47F6.14,K12H4.8,T05A6.1,T22A3.5,Y75B8A.22
endocytic transport variant (14)	14	NULL	set1	C02C6.1,C06A6.3,C07G1.5,C09G12.19,C09G12.9,F26H9.6,F41H10.11,F53F10.4,F53G12.1,T11F8.3,T20G5.1,W03C9.3,W04G5.2,Y34D9A.10
endoderm absent (14)	14	NULL	set1	B0336.1,C03C10.1,F45E4.2,T19E7.2,T23D8.9,W10C8.14,W10C8.2,Y49E10.14,ZK617.1,ZK742.1,ZK742.3,ZK742.4,ZK742.6,ZK742.8
germ cell hypersensitive ionizing radiation (14)	14	NULL	set1	B0393.6,C01B7.6,C12D8.10,C32D5.11,E03A3.2,F26E4.11,F54G8.4,M79.1,R13H8.1,T02C12.4,Y67D8C.5,Y7A9C.1,ZK1005.1,ZK1005.2
integrity of membranous organelles defective early emb (14)	14	NULL	set1	C03C10.1,C10C6.6,C30F8.2,C45G9.5,F18C12.2,H15N14.2,T07C4.8,T20G5.1,T23G7.4,W03C9.3,W08E3.1,Y37D8A.10,Y53C12A.1,ZK1098.5
kinetochore organization variant (14)	14	NULL	set1	C02F5.1,D2005.5,F20D12.1,F22D6.6,F26A3.3,F58A4.15,F58A4.3,F58A4.8,R12B2.4,T03F1.9,T06E4.1,T10B5.6,Y43F4B.6,ZK1055.1
level of transgene expression variant (14)	14	NULL	set1	B0218.3,C12C8.3,C41C4.4,F13B10.1,F13B10.3,F13D11.2,F14F3.1,F14F3.11,F47F6.1,F47F6.14,F59A6.1,R03G5.2,R74.3,Y47D3B.7
meiotic spindle positioning defective (14)	14	NULL	set1	C10H11.10,C18C4.10,C26C6.2,C38C10.4,C45G3.1,F22B7.13,M7.2,R05D3.7,T09A5.10,T21H3.3,Y53F4B.40,Y73B3A.12,Y95B8A.5,ZC262.7
mitochondrial metabolism variant (14)	14	NULL	set1	C06G3.11,C24A11.9,C35D10.4,F57B9.4,K07B1.2,T03F1.2,W09C5.8,W09C5.9,Y37D8A.14,Y57G11C.11,Y66D12A.22,ZC395.2,ZK652.10,ZK652.9
muscle detached (14)	14	NULL	set1	C04A2.3,C09B8.7,C45B2.10,F10C1.2,F27E5.2,F52E10.5,H19N07.2,R31.1,T05E11.5,W03G1.6,W10G6.3,Y38A10A.5,Y67D8C.5,ZC101.2
no pharynx (14)	14	NULL	set1	B0336.1,C38D4.6,F02A9.6,F38E1.7,K04C2.6,R08C7.3,T24D3.1,VC5.4,W03C9.7,W06F12.1,Y111B2A.20,Y111B2A.22,Y49E10.14,ZC404.8
rays fused (14)	14	NULL	set1	C04A2.1,C04A2.14,C04A2.3,C04A2.9,F02E9.4,F35G12.6,K07A1.11,K07A1.12,T05A10.1,T27F2.4,Y54E10A.16,Y54E10A.24,Y71F9B.10,Y71G12B.20
spindle position defective early emb (14)	14	NULL	set1	F21C3.5,F22B7.13,F22D6.6,F58B6.3,R07G3.1,R09B3.4,T19E10.1,Y110A7A.11,Y110A7A.14,Y110A7A.17,Y49E10.1,Y51H4A.3,ZK177.6,ZK858.4
ABa ABp EMS synchronous division early emb (13)	13	NULL	set1	C01F6.3,C26D10.2,C28C12.2,C37A2.4,C38C10.4,F22B7.13,F35G12.8,H02I12.8,T01G9.5,Y17G9B.3,Y45F10A.2,Y62E10A.15,Y73B6BL.38
antibody subcellular localization variant (13)	13	NULL	set1	B0207.4,C28H8.12,F08H9.1,F28B3.7,F57C9.5,K04D7.1,K07C5.1,M03D4.1,T26E3.3,Y18D10A.17,Y37D8A.1,Y39G10AR.13,Y71F9AL.6
apoptosis reduced (13)	13	NULL	set1	B0393.6,C01B7.6,C32D5.11,C35D10.9,C48D1.2,C55B7.1,F23B12.9,F26E4.11,F54G8.4,M79.1,T21G5.3,Y67D8C.5,Y7A9C.1
cell fate specification variant (13)	13	NULL	set1	B0336.1,C23H3.4,F11C1.6,F49H12.1,K01B6.1,K01B6.4,K01B6.8,M05B5.5,R07B5.9,R53.3,W06F12.1,W10C8.2,ZK154.7
constipated (13)	13	NULL	set1	B0457.1,C18B12.15,C18B12.3,F33D4.2,F42A6.8,F42E11.4,R12E2.5,R13F6.4,T20B3.2,Y113G7A.3,Y57G11C.1086,Y57G11C.24,ZK721.2
dauer formation variant (13)	13	NULL	set1	B0261.2,C12D8.10,DY3.6,F28H6.1,F33H1.1,F52B5.5,F52D10.3,M117.2,R13H8.1,W02B9.1,W05B5.3,W10G6.2,Y55D5A.5
gastrulation variant (13)	13	NULL	set1	F39H11.2,F54C4.2,H25P06.2,K08E4.1,M04D5.4,T05H4.14,T21H3.3,T21H3.5,W10C8.2,Y105E8A.26,Y18D10A.13,Y71F9AL.16,Y73B3A.12
lipid depleted (13)	13	NULL	set1	C48E7.3,F26E4.14,F26E4.16,F26E4.9,K08F11.6,K09H9.6,M04F3.2,R10H10.1,R13A5.12,T21C9.5,Y47D3B.7,Y47G6A.23,Y48C3A.7
multiple anchor cells (13)	13	NULL	set1	3R5.2,C08C3.3,F13B10.1,F13B10.3,K04G11.2,K04G11.8,K08E3.8,M05B5.5,R107.8,R53.3,T23D8.9,Y73C8B.4,ZK154.7
muscle excess (13)	13	NULL	set1	AH6.5,C38D4.11,C38D4.6,F53G12.5,T19E7.1,T19E7.2,T19E7.26,T19E7.27,T23G7.1,W02H5.13,W02H5.14,W02H5.7,ZC404.8
protein secretion variant (13)	13	NULL	set1	C27H6.1,C27H6.10,C27H6.11,D1037.4,F26H9.6,F29G9.4,F55A12.11,F55A12.7,K11D2.3,K11D2.5,M110.5,W04G3.4,Y105E8A.9
pseudocleavage absent early emb (13)	13	NULL	set1	C01F6.3,C08B11.1,C25A1.9,C26D10.2,C27H6.2,C37A2.4,F30H5.1,F32H2.3,H02I12.8,K08E3.6,Y17G9B.3,Y62E10A.15,ZK1127.5
rays missing (13)	13	NULL	set1	B0361.10,B0414.2,C04A2.1,C04A2.14,C04A2.3,C04A2.9,C08B11.10,C08B11.2,C45G3.1,C53A5.3,K07A1.11,K07A1.12,Y57E12AL.5
somatic gonad development variant (13)	13	NULL	set1	C37A2.4,C53A5.3,F18H3.5,F29F11.19,F29F11.5,K04D7.5,T05A6.1,T05A6.2,T05C12.6,T23D8.1,T23G7.1,Y102A5C.18,Y38F1A.5
spindle orientation variant (13)	13	NULL	set1	C28H8.12,C36E8.4,C36E8.5,C36E8.9,C47B2.3,F22B5.7,F26E4.10,F26E4.8,F53G12.1,F54E7.3,F57B10.12,K01G5.7,K01G5.8
P2 EMS synchronous division early emb (12)	12	NULL	set1	AH6.5,C01F6.3,C25A1.9,C37A2.4,C39E9.13,F35G12.8,F55H2.4,H02I12.8,K07F5.13,K08E7.3,Y17G9B.3,Y62E10A.15
alae absent (12)	12	NULL	set1	C07H6.5,C47G2.1,C47G2.15,F22B5.3,F48F7.1,F55A8.1,K12H4.8,M142.2,R07E3.3,T07D3.7,ZC328.1,ZK1098.5
cuticle morphology variant (12)	12	NULL	set1	F27C1.8,F30B5.1,F46C8.6,F52E1.12,F53G12.11,F53G12.3,F56C11.1,T05E11.5,Y111B2A.15,Y113G7A.2,Y11D7A.16,ZC328.1
cytoplasmic structure defective early emb (12)	12	NULL	set1	C03C10.1,C07G1.5,C09G12.9,C56C10.3,CD4.4,E01B7.1,F23C8.6,K04D7.1,T03F6.5,T17E9.2,T20B12.1,ZK1098.9
maternal pronucleus indistinct early emb (12)	12	NULL	set1	C06G3.2,C33H5.4,F28B12.3,F59A2.1,K01G5.11,K01G5.12,K01G5.4,K08E5.1,K08E5.4,K12D12.1,Y46H3C.4,ZK1127.7
muscle missing (12)	12	NULL	set1	C38D4.11,C38D4.6,K04C2.6,R10E11.1,T19E7.1,T19E7.2,T19E7.26,T19E7.27,T24D3.1,W02H5.13,W02H5.14,W02H5.7
organism UV hypersensitive (12)	12	NULL	set1	C08B11.2,C26C6.1,C47D12.8,F01G4.1,F37A4.8,F49E11.9,F53A3.2,K07G5.2,R06C1.1,R07E5.3,R09B3.4,R09B3.5
pharyngeal pumping variant (12)	12	NULL	set1	B0280.4,B0457.1,B0457.16,B0457.19,C07D8.6,C29F5.4,C30D11.1,C30D11.5,C34H3.2,C34H3.9,C56G3.2,Y74C9A.3
protein phosphorylation increased (12)	12	NULL	set1	C26C6.2,C34G6.7,C35B8.2,F07A5.1,F13D12.7,F57F5.5,M110.5,R07E4.6,T09B4.10,Y47G6A.2,Y47G6A.25,ZK675.1
pseudocleavage exaggerated early emb (12)	12	NULL	set1	C27A2.3,C38D4.3,C50F2.3,F30F8.8,F49E11.1,F58A4.8,K05C4.6,K06A5.2,K06A5.7,K07C11.2,K09H11.3,Y75B7AL.4
P1 aster defective early emb (11)	11	NULL	set1	C08B11.1,C25A1.9,C37A2.4,C38C10.4,F22B7.13,F55H2.4,K07F5.13,K08E7.3,T06E6.2,T09A5.10,T22D1.10
alae morphology variant (11)	11	NULL	set1	F11C1.6,F26A3.2,F37E3.1,F45G2.5,F48F7.1,F55A8.1,K12H4.8,M142.2,R09B3.4,T07D3.7,ZK742.1
breaks in alae (11)	11	NULL	set1	C24B5.3,C26E6.8,F11C1.6,F26F12.1,F46B3.5,R09B3.4,T01B10.1,Y53F4B.28,ZK1193.1,ZK1290.12,ZK742.1
centrosome attachment defective early emb (11)	11	NULL	set1	C39E9.14,C56A3.10,C56A3.9,F40H6.6,F57B1.2,F59H6.3,T03F6.5,T07G12.8,Y39C12A.2,Y75B12A.1,ZK546.1
coenzyme Q depleted (11)	11	NULL	set1	C03G5.1,C24A11.9,C34B2.7,C35D10.4,F57B9.4,K07B1.2,T03F1.2,Y57G11C.11,ZC395.2,ZK652.10,ZK652.9
fertility reduced (11)	11	NULL	set1	F28D1.3,F28D1.4,F28D1.5,F42A6.7,M110.4,T10B9.1,T10B9.2,W02F12.6,Y47D3A.16,Y51H7C.11,Y53C10A.12
frequency body bend reduced (11)	11	NULL	set1	C10C6.2,C15B12.5,C24A8.4,C37H5.8,F15A8.5,F15C11.2,F59D12.1,M03F4.7,T02E9.1,T02E9.22,T02E9.8
meiotic progression during oogenesis variant (11)	11	NULL	set1	B0273.2,D2005.5,F32E10.4,F43C1.2,F54C9.8,R107.6,T06E4.1,T28F12.3,Y48G1BL.3,ZK1055.1,ZK856.1
meiotic spindle defective early emb (11)	11	NULL	set1	B0207.4,C06A1.1,C10H11.10,C41C4.8,K06A5.2,K06A5.7,M04F3.6,T21E12.4,T27F2.3,Y110A7A.9,Y18D10A.17
organism heat response variant (11)	11	NULL	set1	B0261.2,B0261.5,B0261.6,F36A2.6,F53A3.3,M110.4,R04A9.4,R13A5.8,Y47D3A.16,Y55D5A.5,Y71A12B.1
organism oxidative stress response hypersensitive (11)	11	NULL	set1	B0222.9,C02C2.3,C15H9.1,C29E4.7,F17A9.4,F18E9.2,F53F4.5,K08F4.7,K09A11.3,T19E7.2,Y54G11A.5
paralyzed arrested elongation two fold (11)	11	NULL	set1	C29F9.7,F14D12.2,F25B3.6,F31D5.3,F54F2.1,T21D12.4,T27B1.2,T28B4.3,Y73B3A.29,Y73B3A.3,ZC101.2
pronucleus formation failure early emb (11)	11	NULL	set1	C06G3.2,C33H5.4,C41G7.2,F28B12.3,F59A2.1,K08E5.1,K08E5.4,K12D12.1,T09A5.9,Y46H3C.4,ZK1127.7
spermatogenesis variant (11)	11	NULL	set1	B0205.3,C56C10.1,F21H12.5,F53A2.6,H12I13.4,K10G9.3,T05H10.5,W02B12.2,W02B12.3,Y57A10A.30,Y57E12AL.5
unfolded protein response variant (11)	11	NULL	set1	C06A1.1,C37H5.8,C41C4.4,C41C4.8,F25D7.1,R151.6,R151.7,R74.3,Y22D7AL.5,Y47G6A.10,ZC376.7
ventral enclosure variant (11)	11	NULL	set1	B0336.6,C35D10.16,F28D1.10,F56A11.1,F57A10.5,K05C4.6,K07C5.1,M01B12.3,R13H4.10,R13H4.4,T05C12.6
vulva cell fate specification variant (11)	11	NULL	set1	C53A5.3,F31E3.1,F31E3.2,F31E3.8,F48F7.1,K08D9.3,R107.8,W09G12.3,W09G12.4,Y102A5C.18,Y73C8B.4
E lineage variant (10)	10	NULL	set1	C03C10.1,F02A9.6,F39H11.2,F58E10.2,F58E10.5,H25P06.2,K08B4.1,M04D5.4,W02D3.9,W06F12.1
L2 arrest (10)	10	NULL	set1	C41C4.4,C42D8.5,C56G2.6,F35H10.4,F46C3.1,K02B12.1,M18.5,R74.3,T05A6.1,T07A9.5
actin cytoskeleton filament morphology variant (10)	10	NULL	set1	C25F6.11,C25F6.2,C25F6.26,F08C6.6,F26D11.11,F26D11.15,F54E2.3,M01B12.3,Y105E8B.1,Y71F9AL.6
aster defective early emb (10)	10	NULL	set1	C05D11.3,C26C6.2,C38C10.4,F22B7.13,F26E4.1,T09A5.10,Y53F4B.40,Y54E2A.3,Y71F9AM.5,Y95B8A.5
body elongation variant (10)	10	NULL	set1	C25F6.11,C25F6.2,C25F6.26,F26D11.11,F26D11.15,F42E11.4,F57A10.5,T03G6.2,Y105E8A.26,Y73B3A.3
body wall muscle morphology variant (10)	10	NULL	set1	F11C3.3,K10G9.3,R06C7.10,R07G3.1,T07C4.2,T18D3.4,Y105E8B.1,Y105E8B.14,Y51H4A.3,ZK1058.2
branched adult alae (10)	10	NULL	set1	F11C1.6,F29B9.5,F29B9.6,M110.11,T05C12.10,W04A8.7,W06B11.4,Y18D10A.7,ZC328.1,ZK678.5
cell polarity variant (10)	10	NULL	set1	B0336.1,C25F6.2,C53A5.3,F26D11.11,F26D11.15,F49E11.1,F59G1.3,W06F12.1,W06F12.4,Y57G11C.13
dauer arrest variant (10)	10	NULL	set1	C12D8.10,F11A1.3,F52D10.11,F52D10.12,F52D10.3,F52D10.7,F52D10.9,M117.2,M117.3,T05A6.1
feminization of germline (10)	10	NULL	set1	B0205.3,C01F6.4,C03C11.2,C31H1.8,C56C10.1,T05H10.5,T07F8.3,Y54E10A.4,Y54E10A.9,Y71H2AM.19
lipid metabolism variant (10)	10	NULL	set1	AH10.1,B0261.2,H02I12.8,Y49F6B.4,Y4C6A.2,Y4C6A.32,Y4C6A.35,Y4C6A.46,Y4C6A.47,Y4C6A.50
loose mitotic furrow early emb (10)	10	NULL	set1	C06G3.2,C25A1.9,C33H5.4,F30F8.8,F43G9.10,F49E11.1,F56A3.4,F58A4.8,K09H11.3,Y75B7AL.4
microtubule nucleation variant (10)	10	NULL	set1	C08F8.1,C08F8.13,C25A1.9,F32H2.3,F56A3.4,F58A4.8,H04J21.3,K07C11.2,K11D9.1,Y79H2A.11
no gut granules (10)	10	NULL	set1	C03C10.1,C44B12.2,F38E1.7,F39H11.2,K04G2.8,ZK742.1,ZK742.3,ZK742.4,ZK742.6,ZK742.8
pronuclear envelope defective early emb (10)	10	NULL	set1	B0464.7,B0464.8,DY3.2,F26B1.3,F28B12.3,F53F10.5,F56A3.3,R05D11.3,T19B4.2,Y48G1A.5
protein expression absent (10)	10	NULL	set1	C45G3.1,F30F8.8,F36A4.7,K03B4.3,K04D7.1,M03D4.1,R119.6,T12D8.7,ZC101.2,ZK1098.5
rays displaced (10)	10	NULL	set1	C38C3.5,D1037.2,F25H5.4,F56F3.1,K04G2.1,M110.4,Y37E3.10,Y54E5B.1,Y55F3AL.1,ZK328.2
rudimentary gonad (10)	10	NULL	set1	C54G10.2,F26H11.1,K07F5.12,K07F5.13,T08D2.5,T12F5.2,T22D1.10,ZK1248.10,ZK418.8,ZK742.2
tail morphology variant (10)	10	NULL	set1	C28A5.12,C28A5.4,F11C1.6,F20D12.5,F29B9.5,F29B9.6,K08F8.6,R09B3.4,T07C4.6,Y87G2A.9
actin organization biogenesis variant (9)	9	NULL	set1	C07G1.4,F30H5.1,F54E2.3,K07C5.1,R07G3.1,R31.1,Y105E8A.26,Y105E8B.1,ZK1058.2
amphid phasmid morphology variant (9)	9	NULL	set1	C04A2.3,C32F10.2,R10E11.1,R31.3,Y38C1AA.4,Y53C10A.12,ZK418.4,ZK637.18,ZK637.7
annulae morphology variant (9)	9	NULL	set1	B0491.2,F11C1.6,F23H12.4,F45G2.5,F53G12.3,F56C11.1,M142.2,ZC328.1,ZK1098.5
egg size defective early emb (9)	9	NULL	set1	C27D9.1,C27F2.2,C53D5.6,F17C8.6,F21H12.2,F32E10.4,K10D2.3,R119.4,ZK675.1
gametogenesis variant (9)	9	NULL	set1	B0464.5,C03C10.3,C36E8.5,C54C6.2,D2005.5,F32E10.4,K01G5.7,R166.4,T06E6.2
gene expression variant (9)	9	NULL	set1	C07H6.5,C38D4.6,F39H11.2,F57B9.2,K08B4.1,K12H4.8,Y18D10A.5,Y57G11C.1129,Y57G11C.319
kinker (9)	9	NULL	set1	C26C6.3,C32H11.7,F55D12.4,T05A1.1,W05H7.2,Y38F2AL.6,Y42G9A.1,Y47H10A.6,Y95D11A.2
nuclear envelope breakdown variant (9)	9	NULL	set1	C26D10.1,C29E4.3,CTEL54X.1,F26B1.3,F28B3.8,H37A05.1,K01G5.4,T05G5.3,ZK328.5
pathogen induced gene expression variant (9)	9	NULL	set1	C33D3.1,F22D3.1,F39H11.2,F55A8.1,K02F3.4,T12D8.1,W10D5.3,Y53C10A.12,ZK1193.5
pronuclear migration failure early emb (9)	9	NULL	set1	C32E8.8,C39E9.14,F22B5.7,F54B3.3,F56A3.4,K08E3.6,T03F6.5,T21E12.4,Y54E2A.3
reproductive system morphology variant (9)	9	NULL	set1	D2045.1,D2045.5,F26D11.11,T05A6.1,T19A5.2,W05B2.3,Y106G6H.17,Y106G6H.2,Y71G12B.11
reproductive system physiology variant (9)	9	NULL	set1	F11E6.5,F38C2.14,F38C2.2,F38C2.40,F38C2.59,F38C2.68,F38C2.8,R07E5.8,Y105C5B.29
uptake of yolk defective (9)	9	NULL	set1	B0273.2,B0336.6,F28D1.10,F54C9.8,F56A11.1,R06C1.3,R07G3.1,T20G5.1,Y48G1BL.3
ATP levels reduced (8)	8	NULL	set1	C37H5.8,C54G4.8,F08B4.1,F26E4.14,F26E4.16,F26E4.9,F27C1.7,T02H6.11
P granule defective (8)	8	NULL	set1	AH6.5,B0547.1,C09G9.6,F54E7.3,F58B6.3,H39E23.1,W02A2.7,ZC513.6
adherens junction variant (8)	8	NULL	set1	C25F6.11,C25F6.2,C25F6.26,F26D11.11,K05C4.6,R13H4.10,R13H4.4,W02B9.1
cell stress response variant (8)	8	NULL	set1	B0365.7,C36A4.8,F29B9.6,K04C2.10,K04C2.4,W06D4.6,Y116A8C.13,Y43C5A.6
chromosome alignment variant (8)	8	NULL	set1	B0207.4,D2005.5,F20D12.1,F22D6.6,F26A3.3,K04D7.1,K04G2.3,T27F2.3
developmental delay (8)	8	NULL	set1	C10H11.8,C41C4.4,C55B6.2,F46C3.1,F58G11.1,R74.3,W10G6.2,Y105E8A.26
engulfment variant (8)	8	NULL	set1	B0336.6,C02C6.1,C35D10.16,F53F10.4,K03D3.10,K07C5.1,M01B12.3,Y47H9C.4
feminization of XX and XO animals (8)	8	NULL	set1	C03C11.2,F21H12.5,F35D6.1,H12I13.4,T19C3.8,T23G11.3,Y53C12B.3,Y54E10A.4
intestinal cell morphology variant (8)	8	NULL	set1	B0261.2,C10C5.6,C33D3.1,F26D11.11,F26D11.15,F54D5.1,M04B2.1,W09D6.6
lipid composition variant (8)	8	NULL	set1	F10D2.9,F11E6.5,F41H10.13,F41H10.15,F41H10.7,F56H11.4,H10E21.3,VZK822L.1
long defecation cycle (8)	8	NULL	set1	B0495.4,C07H6.6,C33B4.3,F44C4.4,F59G1.7,M03F4.7,VF13D12L.1,ZK370.3
male response to contact defective (8)	8	NULL	set1	B0205.7,C34E10.6,C53B7.4,F35G12.10,F48C11.2,M28.7,R13H4.1,T01G9.6
male tail curling serotonin resistant (8)	8	NULL	set1	K01G12.10,K01G12.4,K01G12.7,K01G12.8,R05A10.10,T02E9.3,Y22D7AR.13,ZK1225.12
microtubule polymerization variant (8)	8	NULL	set1	C05D11.3,F16D3.4,F22B5.7,F54A3.3,K01G5.4,K11D9.1,Y54E2A.3,Y79H2A.11
muscle cell morphology variant (8)	8	NULL	set1	F42E11.4,F54F2.1,T07C4.2,T07C4.6,T20B3.2,Y71G12B.11,ZK1058.2,ZK721.2
nicotine resistant (8)	8	NULL	set1	C17G1.4,F09E8.7,F21F3.5,F41F3.2,T05F1.1,T08G11.5,T28F3.1,Y110A7A.3
oocytes stacked (8)	8	NULL	set1	B0273.2,F53H1.1,F54C9.8,M03C11.7,M03F8.3,Y48G1BL.3,Y54E10A.9,ZK328.2
pharyngeal pumping rate variant (8)	8	NULL	set1	B0457.1,B0457.16,B0457.19,C08G9.9,F33D4.2,F37C12.12,F59G1.7,T24D1.4
polar body number defective early emb (8)	8	NULL	set1	B0207.4,C10H11.10,C18C4.10,F35G12.9,M7.2,R05D3.7,T27F2.3,ZK287.5
protein expression ectopic (8)	8	NULL	set1	B0273.2,C03C11.2,C37A2.4,F02A9.6,F54C9.8,T23G11.3,Y48G1BL.3,Y54E2A.3
reduced levels of reduced glutathione (8)	8	NULL	set1	F52D10.11,F52D10.12,F52D10.3,F52D10.7,F52D10.9,M117.2,R11A8.4,R13H8.1
seam cell fusion variant (8)	8	NULL	set1	C13G5.1,C42D8.15,C42D8.5,F46F2.2,F55A8.1,Y75B8A.22,ZC328.1,ZK742.1
thermotolerance reduced (8)	8	NULL	set1	F08H9.3,F08H9.4,F19H8.1,F19H8.2,F19H8.3,T07A9.6,Y53C10A.12,ZK54.2
ventral closure defective (8)	8	NULL	set1	C07G1.4,C35D10.16,C53A5.3,K07C5.1,M01B12.3,Y37D8A.1,Y6D11A.2,Y71F9AL.6
vulva development variant (8)	8	NULL	set1	F38E1.12,K08B4.1,K08B4.41,K08B4.42,K08B4.43,W01B6.1,Y111B2A.11,Y82E9BR.10
vulval cell induction variant (8)	8	NULL	set1	C09G12.18,C09G12.8,C53A5.3,E04A4.4,F11C1.6,K03D3.10,K03D3.13,Y54E10A.4
DNA damage checkpoint variant (7)	7	NULL	set1	C07H6.6,C07H6.8,D2005.5,H26D21.1,T12A2.8,Y39H10A.7,Y43C5A.6
L1 lethal (7)	7	NULL	set1	E04A4.4,F59G1.1,R08C7.3,T06C12.10,VC5.4,Y111B2A.20,Y111B2A.22
aldicarb hypersensitive (7)	7	NULL	set1	F47D12.1,F52B5.1,T13F2.8,W03G9.1,Y116A8C.36,Y41G9A.4,ZK180.1
anchor cell invasion variant (7)	7	NULL	set1	C29F9.7,F29G9.13,F29G9.4,F54G8.3,R53.3,Y71G12B.11,ZK1058.2
bacterially unswollen (7)	7	NULL	set1	C50F4.8,F28D1.5,F35E12.5,F47C12.1,F49F1.1,F53A9.8,W02C12.3
cell division precocious (7)	7	NULL	set1	F36A4.7,K03B4.3,K04C2.6,R119.6,T12D8.7,T24D3.1,W03F9.5
centriole biogenesis variant (7)	7	NULL	set1	C44B11.3,C47B2.3,F10E9.8,F26E4.8,F32H2.3,F35B12.5,F44F4.11
dauer induction variant (7)	7	NULL	set1	F52B5.5,F52D10.11,F52D10.12,F52D10.3,F52D10.7,F52D10.9,R13H8.1
developmental timing variant (7)	7	NULL	set1	C12C8.3,F02E9.2,F13D11.2,F13D11.8,F48F7.1,K12H4.8,T07D3.7
egg laying serotonin hypersensitive (7)	7	NULL	set1	K01G12.10,K01G12.4,K01G12.7,K01G12.8,R05A10.10,Y22D7AR.13,ZK1225.12
egg retention (7)	7	NULL	set1	F52D10.3,F52E1.12,F53G12.11,F53G12.3,F56C11.1,Y113G7A.2,Y11D7A.16
head morphology variant (7)	7	NULL	set1	C23H3.3,C23H3.4,F18C5.2,K08F8.6,T01E8.2,W05E10.16,W05E10.3
mRNA expression variant (7)	7	NULL	set1	F39H11.2,R13H8.1,T19E7.2,W10C8.14,W10C8.2,ZC376.7,ZC395.2
maternal effect sterile (7)	7	NULL	set1	C15H11.5,C26E6.9,K08F4.14,K08F4.2,M117.2,Y2H9A.1,Y37D8A.9
microtubule organization biogenesis variant (7)	7	NULL	set1	F22B5.1,F22B5.7,K11D9.1,Y54E2A.3,Y67H2A.6,Y79H2A.11,ZK858.4
muscle attachment variant (7)	7	NULL	set1	K07D8.1,K08E5.3,R13F6.4,Y57G11C.1086,Y57G11C.24,Y57G11C.545,Y57G11C.755
neuron degeneration variant (7)	7	NULL	set1	F20B6.2,F41F3.2,F46F11.5,K11G12.3,K11G12.4,T19E7.2,Y38A10A.5
pseudocleavage defective early emb (7)	7	NULL	set1	B0280.5,C07G2.1,K06A5.2,K06A5.7,M117.2,T25G3.2,Y47G6A.12
short (7)	7	NULL	set1	C54G4.8,F26E4.14,F26E4.16,F26E4.9,F27C1.7,M03F4.7,Y111B2A.22
sperm excess (7)	7	NULL	set1	C33H5.12,F21H12.5,F45E12.5,H12I13.4,R13A5.7,T28D9.2,Y75B12B.11
spindle defective early emb (7)	7	NULL	set1	C05D11.3,C17G10.4,C38D4.3,F10E9.8,F35B12.5,H38K22.2,T10B5.6
struts variant (7)	7	NULL	set1	F11C1.6,F52E1.12,F53G12.11,F53G12.3,F56C11.1,Y113G7A.2,Y11D7A.16
translation variant (7)	7	NULL	set1	B0261.2,B0261.5,B0261.6,C09D4.5,F36A2.6,K04G2.1,M110.4
two fold arrest (7)	7	NULL	set1	C25F6.2,F57A10.5,Y111B2A.18,Y57G11C.1086,Y57G11C.24,Y57G11C.545,Y57G11C.755
unfertilized oocytes laid (7)	7	NULL	set1	C33H5.12,EEED8.7,F28D9.1,T28D9.2,W02B12.2,W02B12.3,Y111B2A.18
M lineage variant (6)	6	NULL	set1	B0304.1,C08C3.3,C39E6.11,C39E6.4,F31E3.1,T28F12.2
SDS sensitive dauer (6)	6	NULL	set1	C01H6.5,C32D5.9,F11C1.6,W05B5.3,Y104H12A.1,ZK593.6
actin cytoskeleton dynamics variant (6)	6	NULL	set1	C02C6.1,C48D1.12,C48D1.2,R07G3.1,T19E10.1,Y51H4A.3
anoxia hypersensitive (6)	6	NULL	set1	C02B8.4,C25A1.11,C36B1.10,F38A6.3,F53G12.6,Y46G5A.31
bag of worms (6)	6	NULL	set1	C26E6.8,C44B12.2,F52D10.3,R09B3.4,T24A11.1,Y53C10A.12
body muscle displaced (6)	6	NULL	set1	F52E10.5,K07D8.1,K08E5.3,T03G6.2,W10G6.3,W10G6.4
cadmium response variant (6)	6	NULL	set1	B0218.3,F13B10.1,F13B10.3,F59A6.1,R03G5.2,R12B2.5
cell division polarity variant (6)	6	NULL	set1	C27A2.6,C35C5.4,F54F7.5,T05C12.6,Y18D10A.5,Y92H12A.1
cell division slow (6)	6	NULL	set1	C26D10.1,C29E4.3,F26B1.3,F28B3.8,K01G5.4,ZK328.5
chromosome instability (6)	6	NULL	set1	F22B7.6,F53A3.2,W07A8.3,W07A8.5,Y39H10A.7,Y56A3A.27
distal germline variant (6)	6	NULL	set1	C26C6.2,C38C10.4,F22B7.13,T09A5.10,Y53F4B.40,Y95B8A.5
ectopic expression antibody (6)	6	NULL	set1	AH6.5,F01F1.8,F53G12.5,F54E7.3,K01C8.10,ZC404.8
embryo delayed at pronuclear contact early emb (6)	6	NULL	set1	C30C11.2,C40H5.6,C40H5.8,F59E12.4,F59E12.5,T23G5.1
excess seam cells (6)	6	NULL	set1	C07H6.5,F48F7.1,K12H4.8,T05A6.1,T07D3.7,ZK742.1
extracellular matrix variant (6)	6	NULL	set1	F52E1.12,F53G12.11,F53G12.3,F56C11.1,Y113G7A.2,Y11D7A.16
germ cell differentiation variant (6)	6	NULL	set1	C37A2.4,F31A9.3,F58B3.8,K08D9.3,T10B5.3,Y75B12B.11
gonad arm morphology variant (6)	6	NULL	set1	C03H5.2,C44C10.8,F29F11.19,F29F11.5,K04D7.1,M05B5.5
mitochondria morphology variant (6)	6	NULL	set1	C37H5.8,D2013.5,F08B4.1,F58G11.1,T07C4.8,ZK1248.14
one cell shape defective early emb (6)	6	NULL	set1	F07A11.2,F22B3.4,H02I12.5,T05G5.3,Y17G9B.9,Y62E10A.14
oocyte meiotic maturation variant (6)	6	NULL	set1	C09G9.6,C40H1.1,F32A11.6,T21E12.4,Y18D10A.17,ZC513.6
organism stress response variant (6)	6	NULL	set1	F56D5.1,F59G1.7,R07E5.8,Y47D3A.4,Y69A2AR.4,ZK256.1
organism toxic chemical response variant (6)	6	NULL	set1	F46F11.5,F58E10.4,R12B2.5,T19E7.2,T27C10.3,T27C10.6
oxygen response variant (6)	6	NULL	set1	C03G5.1,C34B2.7,F22B5.4,K10H10.2,M05D6.5,T05B4.2
pathogen induced death increased (6)	6	NULL	set1	B0218.3,B0416.6,C03F11.3,F13B10.1,F13B10.3,Y47H9C.4
phasmid socket absent (6)	6	NULL	set1	C18E3.2,C40H5.8,K03B8.4,R07E5.3,Y119C1B.8,ZK1128.5
precocious heterochronic variations (6)	6	NULL	set1	F13D11.2,F46F2.2,F47F6.1,F47F6.14,T25C12.1,Y75B8A.22
spindle rotation defective early emb (6)	6	NULL	set1	C26C6.2,C38C10.4,F22B7.13,T09A5.10,Y53F4B.40,Y95B8A.5
three fold arrest (6)	6	NULL	set1	C28A5.12,C28A5.4,Y57G11C.1086,Y57G11C.24,Y57G11C.545,Y57G11C.755
L3 arrest (5)	5	NULL	set1	B0261.2,C10C5.6,F52C6.12,M18.5,M7.1
RNA expression variant (5)	5	NULL	set1	C38C10.5,F48F7.1,H10E21.3,K12H4.8,T07D3.7
anterior pharynx variant (5)	5	NULL	set1	C18E3.8,F21H11.3,F29B9.5,F29B9.6,VF36H2L.1
body morphology variant (5)	5	NULL	set1	F42E11.4,F54F2.1,T03G6.2,T20B3.2,ZK721.2
cell cycle delayed (5)	5	NULL	set1	M117.2,R01H10.1,R06F6.5,T06E4.3,Y39H10A.7
cell cycle timing defective early emb (5)	5	NULL	set1	F18C5.2,K06A5.2,K06A5.7,T06E4.3,Y39H10A.7
cell membrane morphology variant (5)	5	NULL	set1	F53B6.1,K04D7.1,Y49E10.11,Y56A3A.32,Y71F9AL.16
connected mitochondria (5)	5	NULL	set1	C37H5.8,T12E12.4,Y39A3CR.4,ZK652.14,ZK652.2
cuticle integrity variant (5)	5	NULL	set1	F42E11.4,T20B3.2,Y113G7A.3,ZC328.1,ZK721.2
cytoplasmic dynamics defective early emb (5)	5	NULL	set1	C47B2.4,K06A5.2,K06A5.7,K10D2.6,Y47G6A.12
cytoplasmic processing body variant (5)	5	NULL	set1	AH6.5,C07H6.5,F43G6.9,F57B9.2,W02A2.7
dauer cuticle variant (5)	5	NULL	set1	C47G2.1,C47G2.15,F22B5.3,M142.2,ZC328.1
defecation cycle variant (5)	5	NULL	set1	C46H11.4,F44C4.4,F55A12.3,Y51H4A.3,ZK20.1
drug resistant (5)	5	NULL	set1	C03G6.14,C06B3.3,C49G7.8,K07C6.5,K09D9.2
endoplasmic reticulum morphology variant (5)	5	NULL	set1	B0336.2,F43E2.8,H37A05.1,K04G2.3,T05G5.3
excretory canal morphology variant (5)	5	NULL	set1	C37C3.6,F20D12.5,F52E10.5,W10G6.3,W10G6.4
feeding behavior variant (5)	5	NULL	set1	B0280.4,C34H3.2,C34H3.9,F29C12.3,F59G1.7
fertility variant (5)	5	NULL	set1	B0348.4,C32A3.1,C32A3.7,F33D4.2,T19E7.3
fewer eggs laid (5)	5	NULL	set1	F28D1.10,F56A11.1,R06C1.3,T03E6.7,T08A9.9
flat locomotion path (5)	5	NULL	set1	C10C6.2,F59D12.1,T02E9.1,T02E9.22,T02E9.8
gene expression level high (5)	5	NULL	set1	B0205.3,C12D8.10,F39H11.2,F55A8.1,T05H10.5
gonad sheath contraction rate reduced (5)	5	NULL	set1	F31B12.1,F33D4.2,M03A1.1,T01E8.3,ZK1067.1
hypodermis disorganized (5)	5	NULL	set1	F28D1.10,F56A11.1,F56A11.6,R13F6.4,R144.4
intestinal physiology variant (5)	5	NULL	set1	B0348.4,B0495.4,C17H12.14,C18D11.4,T01E8.3
meiotic spindle rotation defective (5)	5	NULL	set1	C45G3.1,R05D3.7,T09A5.10,T21H3.3,Y73B3A.12
mid larval arrest (5)	5	NULL	set1	C10H11.9,C15H9.6,F26D10.3,F52D10.3,Y53C10A.12
no polar body formation (5)	5	NULL	set1	C27A2.3,C45G3.1,CTEL54X.1,T21H3.3,Y73B3A.12
oocyte septum formation variant (5)	5	NULL	set1	F20G4.3,F43C1.2,R10A10.2,ZK520.4,ZK856.1
organism homeostasis metabolism variant (5)	5	NULL	set1	C54D1.4,F54D8.3,F56A4.3,PAR2.4,Y45G12C.2
organism hypersensitive gamma irradiation (5)	5	NULL	set1	F14H8.6,F18C5.2,F20C5.1,H23L24.5,Y43C5A.6
polar body size defective early emb (5)	5	NULL	set1	C45G3.1,C47B2.4,T09A5.10,T21H3.3,Y73B3A.12
posterior body dumpy (5)	5	NULL	set1	C52D10.7,C52D10.9,F13A7.9,Y105C5B.13,Y47D7A.1
posterior body wall contraction defecation cycle variant (5)	5	NULL	set1	B0348.4,F33D4.2,R12E2.5,T01E8.3,Y55B1BM.1
pronuclear breakdown asynchronous early emb (5)	5	NULL	set1	C25A1.9,C32E8.8,C39E9.14,F49E11.1,K08E3.6
ray ectopic (5)	5	NULL	set1	F29B9.5,F29B9.6,W02A11.4,Y71F9B.10,ZK1236.3
somatic gonad morphology variant (5)	5	NULL	set1	C33H5.12,R13F6.4,T23G7.1,W02B12.2,ZK1058.2
spontaneous spicule protraction (5)	5	NULL	set1	C14F5.3,F53A9.10,T01E8.3,T08B1.2,T22E5.5
swollen intestine (5)	5	NULL	set1	C03A3.6,F38B2.1,T08A9.9,Y119D3B.15,Y57A10A.19
thermotolerance increased (5)	5	NULL	set1	F11A3.2,F55A8.1,T07A9.6,W08G11.4,Y47D3A.4
unfolded protein accumulation (5)	5	NULL	set1	C55B6.2,F08C6.6,F25D7.1,F45D3.5,Y105E8B.8
P0 spindle absent early emb (4)	4	NULL	set1	F28B12.3,F32H2.3,F56A3.4,F58A4.8
RNA degradation variant (4)	4	NULL	set1	AH6.5,F57B9.2,W02A2.7,Y48B6A.3
RNAi response variant (4)	4	NULL	set1	C01B10.1,F15B10.2,K12H4.8,Y39G8C.1
antibody staining variant (4)	4	NULL	set1	AH6.5,C09G9.6,ZC404.8,ZC513.6
aster AB resembles P1 aster early emb (4)	4	NULL	set1	C01F6.3,H02I12.8,Y17G9B.3,Y62E10A.15
asymmetric cell division variant (4)	4	NULL	set1	F36A4.7,K04G2.8,T05C12.6,T23D8.1
biosynthesis variant (4)	4	NULL	set1	F19H8.1,F19H8.2,F19H8.3,ZK54.2
body wall muscle development variant (4)	4	NULL	set1	C38D4.6,T03G6.2,T19E7.2,ZC404.8
brood size variant (4)	4	NULL	set1	C09B8.1,C46H11.4,F54D12.6,Y18D10A.17
cell cycle variant (4)	4	NULL	set1	C50F4.11,F18C5.2,T05A6.1,Y39H10A.7
cell division failure (4)	4	NULL	set1	C26C6.2,C39E9.14,Y53F4B.40,Y95B8A.5
cell migration failure (4)	4	NULL	set1	C07G1.4,K04C2.6,K07C5.1,T24D3.1
cell proliferation reduced (4)	4	NULL	set1	F25H8.12,F25H8.6,F25H8.8,K06A5.7
clear larva (4)	4	NULL	set1	B0403.4,B0403.9,C28A5.12,C28A5.4
comma arrest emb (4)	4	NULL	set1	C09H10.3,C34E10.6,F08F3.3,R09B3.4
ectopic cell (4)	4	NULL	set1	C12C8.3,R01H10.8,R10E11.1,T01E8.2
egg morphology variant (4)	4	NULL	set1	B0273.2,C48D5.1,F54C9.8,Y48G1BL.3
epithelial development variant (4)	4	NULL	set1	B0523.5,C53A5.3,F57A10.5,T05A6.1
excess hypodermal cells (4)	4	NULL	set1	AH6.5,F53G12.5,W02A2.7,ZC404.8
extra distal tip cells (4)	4	NULL	set1	F11C1.6,K03D10.3,VC5.4,Y119C1B.8
gut granule development variant (4)	4	NULL	set1	K10G9.3,W06B3.2,Y57G11C.1086,Y57G11C.24
gut obstructed (4)	4	NULL	set1	C33D3.1,C33H5.12,F28D9.1,W02B12.3
gut on the exterior (4)	4	NULL	set1	F28D1.10,F56A11.1,F56A11.6,R06C1.3
hermaphrodite germline proliferation variant (4)	4	NULL	set1	D2045.1,D2045.5,M05B5.5,W05B2.3
interphase entry defective early emb (4)	4	NULL	set1	C09G4.3,F38H4.9,F48E8.5,ZK520.4
larval development variant (4)	4	NULL	set1	B0336.2,C38C10.4,F22B7.13,T09A5.10
levamisole resistant (4)	4	NULL	set1	B0348.4,B0457.1,F33D4.2,T07A5.2
level of protein expression variant (4)	4	NULL	set1	F30F8.8,R10E12.1,Y39A1A.23,Y39A1A.8
loss of asymmetry AWC (4)	4	NULL	set1	F13B10.1,F13B10.3,T16H5.1,Y38F2AL.1
lumpy (4)	4	NULL	set1	B0304.1,F52B10.1,F55A8.1,K03D3.10
mRNA surveillance defective (4)	4	NULL	set1	F20G4.1,K04B12.3,Y37E11AM.1,Y48G8AL.6
male ray morphology variant (4)	4	NULL	set1	B0361.10,C56C10.8,R13F6.4,ZC13.4
male sterile (4)	4	NULL	set1	B0348.4,F53A2.6,Y57A10A.30,Y57E12AL.5
maternal effect lethal emb (4)	4	NULL	set1	C39E9.13,F56E10.2,Y43C5A.6,Y92H12A.1
mechanosensation variant (4)	4	NULL	set1	F13E6.6,F18G5.3,ZK337.5,ZK370.3
meiotic sister chromatid segregation variant (4)	4	NULL	set1	F08H9.1,F41H10.10,F57C9.5,W02A2.6
meiotic spindle defective (4)	4	NULL	set1	C45G3.1,R05D3.7,T21H3.3,Y73B3A.12
mitotic metaphase to anaphase transition defect (4)	4	NULL	set1	K04G2.3,Y110A7A.17,Y49E10.1,ZK177.6
mitotic spindle asters defective early emb (4)	4	NULL	set1	C45G3.1,H38K22.2,K04D7.1,K07C11.2
muscle system morphology variant (4)	4	NULL	set1	C09D1.1,C16C10.7,R13F6.4,Y105E8A.6
neuron cell body absent misplaced (4)	4	NULL	set1	C18A3.8,K07E12.1,M05B5.5,Y49E10.11
neuron number variant (4)	4	NULL	set1	C27A2.6,C34F11.9,R10E11.1,Y51H4A.3
nuclear division variant (4)	4	NULL	set1	DY3.2,F48F7.1,H37A05.1,T07D3.7
nuclear pore variant (4)	4	NULL	set1	K12D12.2,R06F6.5,T23H2.1,Y37E3.15
nuclei enlarged (4)	4	NULL	set1	M18.5,T05A6.1,T26A5.9,Y57A10A.19
nucleolus variant (4)	4	NULL	set1	B0273.2,F31E3.5,F54C9.8,Y48G1BL.3
nucleus defective early emb (4)	4	NULL	set1	C38D4.3,R06F6.5,T23H2.1,Y41D4B.19
organism heat hypersensitive (4)	4	NULL	set1	C29E4.7,F49E11.9,F56A4.3,Y45G12C.2
organism metabolism processing variant (4)	4	NULL	set1	C26E6.11,F59G1.1,T02G5.13,ZK1058.1
organism morphology variable (4)	4	NULL	set1	C04A2.3,T27C4.4,Y75B8A.1,Y75B8A.2
posterior body morphology variant (4)	4	NULL	set1	C44C10.8,R09B3.4,Y75B8A.1,Y75B8A.2
precocious alae (4)	4	NULL	set1	F13D11.2,F47F6.1,F47F6.14,T25C12.1
precocious oogenesis (4)	4	NULL	set1	Y113G7A.3,Y41E3.8,Y41E3.9,Y51H4A.3
programmed cell death variant (4)	4	NULL	set1	C07H6.7,F31E3.1,T12F5.4,T28F12.2
progressive paralysis (4)	4	NULL	set1	F54F2.1,Y71G12B.11,ZC101.2,ZK1058.2
pronuclear morphology defective early emb (4)	4	NULL	set1	B0207.4,C09G4.3,T01G9.5,T27F2.3
protein expression reduced cell specific (4)	4	NULL	set1	F13D11.2,F29G9.13,F29G9.4,F30F8.8
sex determination variant (4)	4	NULL	set1	B0286.5,C37A2.4,F18H3.5,T05H10.5
spermatheca physiology variant (4)	4	NULL	set1	B0496.7,F31B12.1,T01E8.3,Y55B1BM.1
synapsis defective (4)	4	NULL	set1	C24G6.1,T08D2.7,T26A5.9,Y60A3A.12
tail swelling (4)	4	NULL	set1	C54D1.2,E03H4.10,F28D1.5,ZK666.6
transformer (4)	4	NULL	set1	C09H10.6,C50B6.2,F53B3.1,ZK1236.3
vulva location variant (4)	4	NULL	set1	B0205.7,M28.7,R13H4.1,T01G9.6
vulval cell lineage variant (4)	4	NULL	set1	F25H8.12,F25H8.6,F25H8.8,Y111B2A.11
C lineage variant (3)	3	NULL	set1	Y18D10A.5,Y57G11C.1129,Y57G11C.319
CAN cell migration variant (3)	3	NULL	set1	C09G12.18,C09G12.8,K03D3.10
Fluorouracil resistant (3)	3	NULL	set1	C29F7.3,T07C4.1,ZK783.2
P lineages variant (3)	3	NULL	set1	C48D1.12,C48D1.2,Y49E10.14
activity level variant (3)	3	NULL	set1	F59C12.2,K08B5.3,T13F2.8
anterior body morphology variant (3)	3	NULL	set1	C49A1.11,C49A1.14,C49A1.4
autophagic cell death variant (3)	3	NULL	set1	C07G1.5,T19E7.24,T19E7.3
backing uncoordinated (3)	3	NULL	set1	C27B7.4,F42E11.4,ZK721.2
body constriction (3)	3	NULL	set1	F29D11.1,T05E11.5,ZC328.1
cell cleavage variant (3)	3	NULL	set1	C09G9.6,M117.2,ZC513.6
cell junction variant (3)	3	NULL	set1	C25F6.2,F26D11.11,Y105E8A.26
chemical response variant (3)	3	NULL	set1	B0457.1,T21E12.3,T21E12.4
cytoplasmic appearance defective early emb (3)	3	NULL	set1	F18C12.2,F26H9.6,F57B10.1
cytoskeleton organization biogenesis variant (3)	3	NULL	set1	F09E5.1,F54E7.3,T26E3.3
dauer gonad arrest variant (3)	3	NULL	set1	PAR2.3,T01C8.1,ZK370.2
dauer pharynx morphology variant (3)	3	NULL	set1	C47G2.1,C47G2.15,F22B5.3
defecation contraction variant (3)	3	NULL	set1	B0348.4,F44C4.4,T01E8.3
defecation cycle variable length (3)	3	NULL	set1	F44C4.4,F59G1.7,R12E2.5
egg laying serotonin resistant (3)	3	NULL	set1	B0379.4,C52A11.4,F59C12.2
embryonic cell organization biogenesis variant (3)	3	NULL	set1	C38D4.3,F10E9.8,F32H2.3
endocytic transport defect (3)	3	NULL	set1	F10F2.1,F53F10.4,Y49E10.11
endoplasmic reticulum metabolism variant (3)	3	NULL	set1	K11D9.2,K11D9.5,Y55B1BM.1
endoplasmic reticulum symmetry variant early emb (3)	3	NULL	set1	F20G4.3,F54E7.3,T26E3.3
expulsion variant (3)	3	NULL	set1	C18B12.15,C18B12.3,R12E2.5
fewer egg laying events during active (3)	3	NULL	set1	C16D6.2,C25G6.5,F41E7.3
germ cell resistant ionizing radiation (3)	3	NULL	set1	C32A3.1,F52B5.5,M142.6
gonad displaced (3)	3	NULL	set1	C47E12.4,F08D12.1,W08E3.1
head cavity (3)	3	NULL	set1	B0280.4,C34H3.2,C34H3.9
head movement variant (3)	3	NULL	set1	F07H5.2,F30A10.8,T21B6.1
hermaphrodite fertility variant (3)	3	NULL	set1	R10A10.2,Y55D5A.5,ZK856.1
hydroxyurea hypersensitive (3)	3	NULL	set1	F32D1.10,R10E4.4,ZK632.1
hyperactive egg laying (3)	3	NULL	set1	C26F1.6,F35G8.1,F59C12.2
loss of asymmetry ASE (3)	3	NULL	set1	F27D4.2,R07B5.9,W02D3.9
mRNA export variant (3)	3	NULL	set1	C15H11.3,C26D10.2,Y71F9AM.5
male germline proliferation variant (3)	3	NULL	set1	D2045.1,D2045.5,W05B2.3
male mating efficiency reduced (3)	3	NULL	set1	B0464.5,F21H12.5,H12I13.4
male tail sensory ray development variant (3)	3	NULL	set1	F47A4.2,K08F8.6,ZC328.1
male turning defective (3)	3	NULL	set1	F33D4.2,M28.7,R13H4.1
meiosis metaphase to anaphase transition block (3)	3	NULL	set1	B0511.9,C09G4.3,F10B5.6
miRNA expression variant (3)	3	NULL	set1	F26A3.2,F37E3.1,ZK742.1
muscle birefringence variant (3)	3	NULL	set1	F31D5.3,T27B1.2,T28B4.3
neuron development variant (3)	3	NULL	set1	C18A3.8,M05B5.5,R13F6.4
neuron migration variant (3)	3	NULL	set1	K03D3.10,K03D3.13,K07E3.8
neuron morphology variant (3)	3	NULL	set1	C10A4.8,K10G9.3,Y51H4A.3
nuclei small (3)	3	NULL	set1	B0273.2,F54C9.8,Y48G1BL.3
organism ionizing radiation response variant (3)	3	NULL	set1	F52B5.5,M79.1,R13H8.1
organism starvation hypersensitive (3)	3	NULL	set1	C32D5.9,F49E11.9,ZK593.6
organism temperature response variant (3)	3	NULL	set1	F10D2.9,R12B2.5,VZK822L.1
osmotic avoidance variant (3)	3	NULL	set1	C32E12.3,F13D12.7,T20H4.1
peroxisome physiology variant (3)	3	NULL	set1	C34C6.6,F32A5.6,F54F2.8
pharyngeal pumping increased (3)	3	NULL	set1	C42D8.8,Y54F10AM.13,Y54F10AM.2
pharynx disorganized (3)	3	NULL	set1	B0336.6,F56A11.1,K07C5.1
posterior region development variant (3)	3	NULL	set1	F22B5.1,Y37D8A.11,Y37D8A.9
pretzel arrest (3)	3	NULL	set1	F08F3.3,F55A8.1,M18.5
pronuclear number defective early emb (3)	3	NULL	set1	C45G3.1,T21H3.3,Y73B3A.12
protein neddylation variant (3)	3	NULL	set1	B0547.1,H38K22.2,ZK287.5
protein protein interaction variant (3)	3	NULL	set1	B0207.4,F52D10.3,Y55D5A.5
pseudocoelom morphology variant (3)	3	NULL	set1	F32E10.4,K01D12.11,K01D12.12
response to injury variant (3)	3	NULL	set1	F09E5.1,K04D7.1,T01E8.3
scrawny (3)	3	NULL	set1	F32E10.4,T28F12.3,Y53C10A.12
serotonin induced pumping variant (3)	3	NULL	set1	F44C4.4,F59C12.2,K02F2.6
short defecation cycle (3)	3	NULL	set1	C18B12.15,C18B12.3,F11E6.5
shrinker (3)	3	NULL	set1	B0564.10,T20G5.6,Y37D8A.23
spermatheca morphology variant (3)	3	NULL	set1	C48D5.1,F54E7.3,R13F6.4
tail withered (3)	3	NULL	set1	F56A12.1,K03D3.10,K08F8.6
thrashing reduced (3)	3	NULL	set1	F42E11.4,F54E2.3,F55C7.7
uterus morphology variant (3)	3	NULL	set1	M05B5.5,R03C1.3,T28F12.3
vulva uterus connection defective (3)	3	NULL	set1	F11C1.6,M05B5.5,R53.3
vulval cell induction increased (3)	3	NULL	set1	C01G6.8,T23G7.1,T23G7.2
vulval cell induction reduced (3)	3	NULL	set1	F11C1.6,M05B5.5,Y57E12AL.5
DNA repair variant (2)	2	NULL	set1	F22B7.6,F53A3.2
DNA synthesis variant (2)	2	NULL	set1	T26A5.9,Y54E10A.15
MS lineage variant (2)	2	NULL	set1	F39H11.2,W10C8.2
UV induced apoptosis increased (2)	2	NULL	set1	C47D12.8,F53H4.1
VPC cell division variant (2)	2	NULL	set1	E04A4.4,T05A6.1
acidification level defective (2)	2	NULL	set1	C17H12.14,K04E7.2
adult cuticle development variant (2)	2	NULL	set1	C12C8.3,F13D11.2
aneuploidy (2)	2	NULL	set1	F29D11.2,T26A5.9
benzaldehyde chemotaxis defective (2)	2	NULL	set1	F08B6.2,K02A4.2
biofilm absent head (2)	2	NULL	set1	ZK1025.4,ZK1025.7
cell fusion variant (2)	2	NULL	set1	C08F8.8,F55A8.1
centrosome pair and associated pronuclear rotation variant (2)	2	NULL	set1	F53A2.4,T21E12.4
chemical resistant (2)	2	NULL	set1	K11G12.3,K11G12.4
chondroitin biosynthesis variant (2)	2	NULL	set1	PAR2.4,T24D1.1
crossover defective (2)	2	NULL	set1	T08D2.7,Y60A3A.12
cuticle development variant (2)	2	NULL	set1	T23F6.4,Y113G7A.3
distal tip cell development variant (2)	2	NULL	set1	T05A6.1,T23D8.9
distal tip cell morphology variant (2)	2	NULL	set1	F11C1.6,M05B5.5
ectopic neuron (2)	2	NULL	set1	C18A3.8,T23D8.1
egg shape variable (2)	2	NULL	set1	C47D2.2,F49E8.4
electrophysiology variant (2)	2	NULL	set1	E04F6.11,Y59A8B.23
embryo small (2)	2	NULL	set1	K04D7.1,T11F8.3
embryonic cell morphology variant (2)	2	NULL	set1	C27A2.3,F08B4.1
embryonic cell patterning variant (2)	2	NULL	set1	R10E11.1,Y18D10A.13
embryonic rupture (2)	2	NULL	set1	C10H11.9,Y105E8A.26
embryos small early emb (2)	2	NULL	set1	K09H11.3,Y75B7AL.4
endosome biogenesis variant (2)	2	NULL	set1	F49E7.1,Y39A1A.5
enzyme activity variant (2)	2	NULL	set1	M03A1.1,R07B7.11
epidermis cuticle detached (2)	2	NULL	set1	F52E10.5,W10G6.3
epithelial cell development variant (2)	2	NULL	set1	F13D11.2,F55A8.1
epithelial system development variant (2)	2	NULL	set1	F13D11.2,T05A6.1
excess coelomocytes (2)	2	NULL	set1	W10C8.14,W10C8.2
excess paternal pronucleus variant centrosome early emb (2)	2	NULL	set1	C50F2.3,F26B1.3
excess pharyngeal cells (2)	2	NULL	set1	AH6.5,C03C10.1
excess pronucleus early emb (2)	2	NULL	set1	T03F6.5,T21E12.4
expression lipogenic enzyme reduced (2)	2	NULL	set1	C48E7.3,Y47D3B.7
fertilization defective (2)	2	NULL	set1	Y41E3.8,Y41E3.9
fewer coelomocytes (2)	2	NULL	set1	W10C8.14,W10C8.2
fewer pharyngeal cells (2)	2	NULL	set1	W10C8.14,W10C8.2
fewer seam cells (2)	2	NULL	set1	B0361.10,F02E9.2
germ nuclei rachis (2)	2	NULL	set1	B0523.5,T01G1.3
gonad sheath contraction rate increased (2)	2	NULL	set1	C26C6.2,R07E4.6
gonad sheath contractions variant (2)	2	NULL	set1	E04F6.11,Y55B1BM.1
gut granule biogenesis reduced (2)	2	NULL	set1	C34G6.4,M117.2
hatching variant (2)	2	NULL	set1	F52D10.3,M117.2
head notched (2)	2	NULL	set1	W05E10.16,W05E10.3
heparan sulfate biosynthesis variant (2)	2	NULL	set1	PAR2.4,T24D1.1
hypercontracted (2)	2	NULL	set1	F42E11.4,T20B3.2
hypodermal cell physiology variant (2)	2	NULL	set1	B0261.2,C10C5.6
inhibition of ovulation variant (2)	2	NULL	set1	C43F9.8,M03A1.1
intestinal cell development variant (2)	2	NULL	set1	K06A5.7,T05A6.1
isthmus morphology defective (2)	2	NULL	set1	C23H3.3,C23H3.4
larval body morphology variant (2)	2	NULL	set1	F57A10.5,Y105E8B.1
locomotion reduced (2)	2	NULL	set1	T05A1.1,Y105E8A.6
lysosome organization biogenesis variant (2)	2	NULL	set1	B0261.2,C10C5.6
mRNA expression ectopic (2)	2	NULL	set1	W10C8.14,W10C8.2
male fan morphology variant (2)	2	NULL	set1	C45G3.1,ZC328.1
masculinized (2)	2	NULL	set1	B0205.3,T05H10.5
meiotic spindle assembly defective (2)	2	NULL	set1	C45G3.1,T21E12.4
membrane trafficking variant (2)	2	NULL	set1	C06H2.4,Y32F6B.3
mitochondria spacing variant (2)	2	NULL	set1	C37H5.8,D2013.5
neuronal cell fate specification variant (2)	2	NULL	set1	C55B7.12,C55B7.13
no anterior pharynx (2)	2	NULL	set1	C32A3.1,ZC434.6
no posterior pharynx (2)	2	NULL	set1	K04C2.6,T24D3.1
nuclear import defective (2)	2	NULL	set1	F32E10.4,R06F6.5
nuclear membrane morphology variant (2)	2	NULL	set1	H37A05.1,T19E7.3
nuclear position defective early emb (2)	2	NULL	set1	C53H9.2,Y65B4BR.5
octanol chemotaxis variant (2)	2	NULL	set1	F16D3.7,F59C12.2
odorant adaptation variant (2)	2	NULL	set1	F13D12.7,K02A4.2
oocyte accumulation (2)	2	NULL	set1	C03H5.2,Y71G12B.11
organism UV resistant (2)	2	NULL	set1	M110.4,Y47D3A.16
organism hypersensitive ionizing radiation (2)	2	NULL	set1	E03A3.2,T02C12.4
organism physiology variant (2)	2	NULL	set1	F59C12.2,K08B5.3
paternal pronucleus migrates early emb (2)	2	NULL	set1	C06G3.2,C33H5.4
polar body reabsorbed early emb (2)	2	NULL	set1	F32H2.5,F32H2.6
posterior body wall contraction defective (2)	2	NULL	set1	B0348.4,F11E6.5
presynaptic region physiology variant (2)	2	NULL	set1	T21E12.3,T21E12.4
pronuclear migration reduced early emb (2)	2	NULL	set1	T06G6.15,T06G6.9
protein acetylation variant (2)	2	NULL	set1	C53A5.3,R10E11.1
protein methylation variant (2)	2	NULL	set1	T02G5.11,ZK1127.1
protein phosphorylation variant (2)	2	NULL	set1	R119.6,ZK856.1
proximal germ cell proliferation variant (2)	2	NULL	set1	C30G12.7,R166.4
reproductive system development variant (2)	2	NULL	set1	E04A4.4,F54E7.3
reversed asynchrony early emb (2)	2	NULL	set1	T04A8.7,T06E6.2
rod like larval lethal (2)	2	NULL	set1	F35H10.4,F58D5.4
sperm transfer defective (2)	2	NULL	set1	B0348.4,F33D4.2
spermatheca development variant (2)	2	NULL	set1	C48D5.1,R09E12.3
spermatocyte meiosis variant (2)	2	NULL	set1	C40H1.1,T28F12.3
starvation resistant (2)	2	NULL	set1	M110.4,Y47D3A.16
tail development variant (2)	2	NULL	set1	B0523.5,CE7X_3.2
transgene expression undetectable cell specific (2)	2	NULL	set1	K04C2.6,T24D3.1
tunicamycin response variant (2)	2	NULL	set1	C41C4.4,R74.3
ventral nerve cord development variant (2)	2	NULL	set1	K10G9.3,T23G7.1
DAPI staining variant (1)	1	NULL	set1	Y43C5A.6
DMPP resistant (1)	1	NULL	set1	Y105E8A.12
DNA damage induced focus formation variant (1)	1	NULL	set1	T12A2.8
DNA damage response variant (1)	1	NULL	set1	D2005.5
DNA metabolism variant (1)	1	NULL	set1	T05A6.1
EMS anterior extension extreme early emb (1)	1	NULL	set1	R06F6.1
L1 L2 molt defect (1)	1	NULL	set1	T05A6.1
L2 lethal (1)	1	NULL	set1	F35H10.4
L4 adult molt defect (1)	1	NULL	set1	C42D8.8
RNA processing variant (1)	1	NULL	set1	T23F6.4
T lineages variant (1)	1	NULL	set1	K04G2.8
UV induced mitotic germ cell arrest defective (1)	1	NULL	set1	F27E5.4
V lineages variant (1)	1	NULL	set1	K04G2.8
XX lethal (1)	1	NULL	set1	C35C5.1
accumulated somatic cell corpses (1)	1	NULL	set1	F53F10.4
adoption of fused vulval cell fate (1)	1	NULL	set1	F36H1.4
age associated fluorescence reduced (1)	1	NULL	set1	R13H8.1
aging variant (1)	1	NULL	set1	F18C5.2
alternative splicing variant (1)	1	NULL	set1	W02D3.11
amplitude of movement variant (1)	1	NULL	set1	W09C5.5
anchor cell fusion defective (1)	1	NULL	set1	C44B7.3
anoxia resistant (1)	1	NULL	set1	Y47D3B.7
anterior body contraction variant (1)	1	NULL	set1	R12E2.5
antibody staining increased (1)	1	NULL	set1	Y56A3A.27
anus development variant (1)	1	NULL	set1	Y105E8B.1
apoptosis fails to occur (1)	1	NULL	set1	F38A5.13
associative learning variant (1)	1	NULL	set1	Y55D5A.5
axon branching variant (1)	1	NULL	set1	M03F8.2
axon development variant (1)	1	NULL	set1	F42E11.4
axon morphology variant (1)	1	NULL	set1	W02B9.1
axon outgrowth variant (1)	1	NULL	set1	Y60A3A.1
axonal transport variant (1)	1	NULL	set1	Y57G11C.13
backward locomotion variant (1)	1	NULL	set1	T23G7.1
bleach hypersensitive (1)	1	NULL	set1	ZK1025.7
bloated (1)	1	NULL	set1	R07E4.6
body size variant (1)	1	NULL	set1	F54F2.1
body wall muscle actin organization defective (1)	1	NULL	set1	F08C6.6
bordering (1)	1	NULL	set1	F31A3.2
cell adhesion variant (1)	1	NULL	set1	F26D11.11
cell cleavage delayed (1)	1	NULL	set1	K04G2.3
cell cleavage variant emb (1)	1	NULL	set1	T09A5.10
cell degeneration (1)	1	NULL	set1	F18C5.2
cell homeostasis metabolism variant (1)	1	NULL	set1	C34F6.4
cell morphology variant (1)	1	NULL	set1	F35B12.5
centrosome biogenesis variant (1)	1	NULL	set1	K07C11.2
chemical hypersensitive (1)	1	NULL	set1	F52B5.1
chemosensory response variant (1)	1	NULL	set1	F31A3.2
chromosome condensation failure (1)	1	NULL	set1	F55C5.4
commissure handedness defective (1)	1	NULL	set1	W02B9.1
commissure variant (1)	1	NULL	set1	W02B9.1
cuticle attachment variant (1)	1	NULL	set1	C32F10.6
cuticle shedding defect (1)	1	NULL	set1	CE7X_3.2
cytoplasmic appearance variant (1)	1	NULL	set1	T09B4.9
dauer death increased (1)	1	NULL	set1	T01C8.1
defecation missing motor steps (1)	1	NULL	set1	R12E2.5
defecation variant (1)	1	NULL	set1	W03G9.1
drug induced gene expression variant (1)	1	NULL	set1	T19E7.2
drug response variant (1)	1	NULL	set1	D1037.3
early eggs laid (1)	1	NULL	set1	F49E8.3
early exit cell cycle (1)	1	NULL	set1	F36A4.7
egg laying event infrequent (1)	1	NULL	set1	M03F4.7
egg laying levamisole resistant (1)	1	NULL	set1	C50C3.8
eggshell morphology variant (1)	1	NULL	set1	H02I12.8
embryo disorganized (1)	1	NULL	set1	F08B4.1
embryonic behavior variant (1)	1	NULL	set1	F39H11.2
embryonic morphology defective early emb (1)	1	NULL	set1	C07E3.1
endoreduplication of hypodermal nuclei variant (1)	1	NULL	set1	B0024.14
endosome to lysosome trafficking defective (1)	1	NULL	set1	F53F10.4
energy expenditure variant (1)	1	NULL	set1	T02H6.11
enzyme activity increased (1)	1	NULL	set1	Y102A5C.18
epithelial attachment variant (1)	1	NULL	set1	F11C1.6
epithelial cell morphology variant (1)	1	NULL	set1	T03G6.2
epithelial system morphology variant (1)	1	NULL	set1	F13D11.2
excretory system physiology variant (1)	1	NULL	set1	B0496.7
extra cell division postembryonic (1)	1	NULL	set1	T05A6.1
extra gonad arms (1)	1	NULL	set1	F11C1.6
fainter (1)	1	NULL	set1	F25C8.3
fat associated bodies increased (1)	1	NULL	set1	F01G10.2
fat associated body size increased (1)	1	NULL	set1	F08A8.2
fat content variant (1)	1	NULL	set1	R12B2.5
feeding inefficient (1)	1	NULL	set1	F59G1.1
food suppressed pumping variant (1)	1	NULL	set1	F44C4.4
frequency of body bend variant (1)	1	NULL	set1	F08C6.6
genotoxic induced apoptosis variant (1)	1	NULL	set1	Y43C5A.6
germ cell arrest (1)	1	NULL	set1	F31E3.5
germ cell ionizing radiation response variant (1)	1	NULL	set1	Y43C5A.6
glycogen levels variant (1)	1	NULL	set1	Y46G5A.31
gut granule birefringence misplaced (1)	1	NULL	set1	Y18D10A.13
gut granules enlarged (1)	1	NULL	set1	D2085.1
head behavior variant (1)	1	NULL	set1	C24A8.4
hermaphrodite fertility reduced (1)	1	NULL	set1	C07H6.5
hermaphrodite sterile (1)	1	NULL	set1	Y49E10.11
high oxygen hypersensitive (1)	1	NULL	set1	Y54H5A.4
hydroxyurea response variant (1)	1	NULL	set1	F18C5.2
imipramine resistant (1)	1	NULL	set1	B0457.1
increased pathogen survival (1)	1	NULL	set1	T08A9.9
induced contraction rate variant (1)	1	NULL	set1	M03A1.1
inner labial morphology variant (1)	1	NULL	set1	K07E12.1
intestinal calcium signaling variant (1)	1	NULL	set1	Y55B1BM.1
intestinal contractions variant (1)	1	NULL	set1	M03F4.7
intestinal fluorescence increased (1)	1	NULL	set1	F08C6.6
intestine dark (1)	1	NULL	set1	F31A3.2
larval growth variant (1)	1	NULL	set1	W09B6.1
levamisole hypersensitive (1)	1	NULL	set1	F52B5.1
lima bean arrest (1)	1	NULL	set1	F22B5.1
linker cell absent (1)	1	NULL	set1	M05B5.5
linker cell migration variant (1)	1	NULL	set1	M05B5.5
locomotion rate serotonin resistant (1)	1	NULL	set1	K02F2.6
low incidence male progeny (1)	1	NULL	set1	C33H5.15
male fertility reduced (1)	1	NULL	set1	C07H6.5
male morphology variant (1)	1	NULL	set1	F16A11.2
male tail curling serotonin hypersensitive (1)	1	NULL	set1	K02F2.6
manganese toxicity resistant (1)	1	NULL	set1	K11G12.4
metal response variant (1)	1	NULL	set1	R12B2.5
mitochondria alignment variant (1)	1	NULL	set1	C37H5.8
movement variant (1)	1	NULL	set1	Y105E8B.1
muscle dystrophy (1)	1	NULL	set1	C48A7.1
muscle system physiology variant (1)	1	NULL	set1	F25H2.8
necrotic cell death increased (1)	1	NULL	set1	Y49E10.11
necrotic cell death variant (1)	1	NULL	set1	F46F11.5
neuron positioning variant (1)	1	NULL	set1	C10H11.9
no defecation cycle (1)	1	NULL	set1	F55A12.3
no differentiated gametes (1)	1	NULL	set1	E04A4.4
no rectum (1)	1	NULL	set1	C32A3.1
nose twisted (1)	1	NULL	set1	C32A3.1
nuclear number variant (1)	1	NULL	set1	H37A05.1
nuclear rotation variant (1)	1	NULL	set1	C05D11.3
octanol chemotaxis defective (1)	1	NULL	set1	C29H12.3
one point five fold arrest emb (1)	1	NULL	set1	Y74C9A.3
oocyte physiology variant (1)	1	NULL	set1	F31A3.2
organism X ray response variant (1)	1	NULL	set1	D2005.5
organism gamma ray response variant (1)	1	NULL	set1	F18C5.2
organism hypersensitive X ray irradiation (1)	1	NULL	set1	D2005.5
organism pigmentation variant (1)	1	NULL	set1	F59G1.7
organism starvation response variant (1)	1	NULL	set1	C50F4.11
osmotic avoidance defective (1)	1	NULL	set1	C40C9.5
pale adult (1)	1	NULL	set1	C07H6.6
paraquat response variant (1)	1	NULL	set1	F11A3.2
pathogen induced cell death reduced (1)	1	NULL	set1	B0218.3
pathogen load variant (1)	1	NULL	set1	Y51H7C.11
pattern of gene expression variant (1)	1	NULL	set1	M04B2.1
periodic spicule prodding defective (1)	1	NULL	set1	F33D4.2
peroxisome morphology variant (1)	1	NULL	set1	F08B12.2
pesticide response variant (1)	1	NULL	set1	T12G3.8
pharyngeal muscle morphology variant (1)	1	NULL	set1	T05E11.5
pointed tail tip male (1)	1	NULL	set1	Y43F8C.10
polar body number size early emb (1)	1	NULL	set1	T09A5.10
posterior neuron migration variant (1)	1	NULL	set1	Y74C9A.3
premature spermatocyte germ cell differentiation (1)	1	NULL	set1	C32A3.1
presynaptic vesicle cluster variant (1)	1	NULL	set1	C26G2.1
pronuclear breakdown defective early emb (1)	1	NULL	set1	Y54E2A.3
protein DNA interaction variant (1)	1	NULL	set1	Y55D5A.5
protein export from nucleus defective (1)	1	NULL	set1	K04G2.8
protrusion at vulval region (1)	1	NULL	set1	C32A3.1
pumping asynchronous (1)	1	NULL	set1	F59G1.7
quiescence variant (1)	1	NULL	set1	ZK1067.1
quinine chemotaxis variant (1)	1	NULL	set1	F13D12.7
reduced pathogen accumulation (1)	1	NULL	set1	Y51H7C.11
retarded heterochronic variations (1)	1	NULL	set1	C42D8.8
sexually dimorphic lethality (1)	1	NULL	set1	C35C5.1
skiddy (1)	1	NULL	set1	ZC328.1
social behavior variant (1)	1	NULL	set1	ZK1248.11
social feeding increased (1)	1	NULL	set1	F31A3.2
somatic gonad primordium development defective (1)	1	NULL	set1	C44C10.8
somatic sheath physiology variant (1)	1	NULL	set1	F26D11.11
sperm pseudopod variant (1)	1	NULL	set1	C07H6.5
spicule insertion defective (1)	1	NULL	set1	B0348.4
spicules crumpled (1)	1	NULL	set1	T28F12.3
spindle absent early emb (1)	1	NULL	set1	M03D4.1
squashed vulva (1)	1	NULL	set1	T24D1.1
squat (1)	1	NULL	set1	C32F10.6
starved (1)	1	NULL	set1	B0496.7
sterile F0 48 hours post injection (1)	1	NULL	set1	R07G3.1
thrashing increased (1)	1	NULL	set1	W03G9.1
tight junction defective (1)	1	NULL	set1	C25F6.2
touch resistant (1)	1	NULL	set1	F15A8.5
transgene expression reduced hermaphrodite (1)	1	NULL	set1	M05B5.5
transgene expression reduced male (1)	1	NULL	set1	M05B5.5
tunicamycin hypersensitive (1)	1	NULL	set1	C55B6.2
ventral cord disorganized (1)	1	NULL	set1	R13F6.4
vesicle organization variant (1)	1	NULL	set1	C02C6.1
vesicle trafficking variant (1)	1	NULL	set1	ZC328.1
vulval invagination variant L4 (1)	1	NULL	set1	T24D1.1
vulval muscle physiology variant (1)	1	NULL	set1	T20B3.2
yolk synthesis variant (1)	1	NULL	set1	M6.1
