# Supplementary material for: Genome-wide modeling of complex phenotypes in Caenorhabditis elegans and Drosophila melanogaster
Source: BMC Genomics. 2013 Aug 28;14:580. doi: 10.1186/1471-2164-14-580 (PMC3849582; doi:10.1186/1471-2164-14-580)
Supplement: Additional file 3: Table S3 — The VAR phenotype gene sets for C. elegans. [file 1471-2164-14-580-S3.txt]

CE-VAR-GS	number	Annotation	Class	Gene	NIA/NIH for information contact: K. Becker beckerk@grc.nia.nih.gov 7-26-11
sterile (1048)	1048	NULL	set2	3R5.1,4R79.1,B0025.2,B0035.5,B0205.6,B0218.3,B0222.9,B0240.2,B0240.4,B0285.1,B0285.7,B0302.1,B0303.8,B0304.1,B0334.4,B0336.1,B0336.7,B0336.8,B0350.2,B0361.10,B0395.2,B0457.1,B0464.5,B0464.7,B0464.9,B0491.1,B0491.3,B0491.8,B0511.6,B0513.1,B0513.3,B0523.5,BE0003N10.1,BE0003N10.2,C01B7.1,C01F1.3,C01F6.4,C01F6.9,C01G5.8,C01G6.6,C01G8.5,C01G8.9,C01H6.5,C01H6.9,C02B8.4,C02C6.1,C02C6.2,C02E11.1,C03B8.4,…
lethal (1008)	1008	NULL	set2	3R5.1,4R79.1,B0025.2,B0035.5,B0205.6,B0218.3,B0222.9,B0240.2,B0240.4,B0285.1,B0285.7,B0302.1,B0303.8,B0304.1,B0334.4,B0336.1,B0336.7,B0336.8,B0350.2,B0361.10,B0395.2,B0457.1,B0464.7,B0464.9,B0491.1,B0491.3,B0491.8,B0511.6,B0513.1,B0513.3,B0523.5,BE0003N10.1,BE0003N10.2,C01B7.1,C01F1.3,C01F6.4,C01F6.9,C01G5.8,C01G6.6,C01G8.5,C01G8.9,C01H6.5,C01H6.9,C02B8.4,C02C6.1,C02C6.2,C02E11.1,C03C10.3,C03C11.…
embryonic lethal (146)	146	NULL	set2	B0207.4,B0303.9,B0304.1,B0336.1,B0414.5,B0464.7,B0523.5,C01F6.4,C02C6.1,C02F5.4,C07H6.6,C08F8.10,C08F8.8,C27A12.2,C27A2.2,C27A2.3,C27C12.2,C28G1.3,C33D12.1,C33D12.17,C36C9.2,C37E2.4,C38D4.6,C41C4.6,C42D8.13,C42D8.5,C42D8.8,C43G2.16,C43G2.17,C43G2.2,C46A5.9,C47E12.5,C48D5.1,C50C3.6,D1081.2,D1086.4,D2013.5,D2030.9,D2096.8,F01G12.5,F01G4.1,F02A9.6,F07C3.4,F10B5.6,F10B5.7,F10C5.1,F11C1.6,F11H8.1,F12F…
locomotion variant (123)	123	NULL	set2	B0273.4,B0304.1,B0350.2,B0564.10,C01G10.11,C01G6.8,C02C6.1,C03D6.5,C04F5.3,C09E8.3,C11D2.6,C17D12.2,C26D10.5,C27H6.1,C29E4.2,C30A5.7,C32E8.10,C37A2.4,C38C3.5,C41G7.1,C44C10.8,C46F11.1,C49A1.11,C49A1.4,C50C3.9,CBG18291,D1014.3,D1081.2,D2030.9,E03A3.6,F09E8.7,F10G7.3,F15A2.6,F18E9.2,F21F3.5,F25D7.3,F26A3.10,F26C11.2,F26E4.8,F27D4.2,F27D9.1,F28D1.10,F29D11.2,F30H5.1,F31E8.2,F34D6.3,F35C8.3,F35G12.8,…
reduced brood size (119)	119	NULL	set2	B0365.3,B0414.5,C01G5.2,C02B8.4,C02C6.1,C02E11.1,C06H2.4,C06H2.7,C07H6.6,C08C3.1,C08C3.7,C09E8.3,C27D11.1,C27H5.7,C30A5.7,C32D5.2,C35B8.2,C41C4.5,C41C4.8,C44B7.3,C46A5.9,C50H2.2,C52E12.3,C56A3.7,CBG11663,D1086.4,D2030.6,D2030.9,F02E8.6,F02E8.9,F02E9.4,F08F8.8,F09E5.15,F09G8.4,F10B5.7,F11A1.3,F11H8.1,F13G3.5,F15G9.4,F21H12.1,F23B12.9,F28B12.2,F28B3.7,F28C1.2,F29C12.3,F29C4.6,F31B12.1,F38A5.13,F39B…
egg laying defective (103)	103	NULL	set2	B0001.1,B0412.2,C01F6.4,C02B8.4,C02C6.1,C04A2.3,C04G2.7,C05D2.1,C07A12.1,C08C3.1,C08C3.7,C15F1.3,C23H3.1,C26D10.5,C27D11.1,C30A5.7,C30D11.1,C35C5.4,C37F5.1,C44B7.3,C46F4.1,C48A7.1,C50H2.2,C51E3.7,C54D1.6,CBG18291,F01D4.4,F01G4.1,F10B5.7,F10E7.4,F10E9.6,F11C3.3,F11C7.5,F15C11.1,F17E5.1,F21H12.1,F22E12.4,F23B12.9,F25H8.6,F26E4.1,F28B12.2,F28C1.2,F29C4.1,F34D6.3,F35H12.3,F38G1.2,F39B2.4,F41C6.1,F44A…
protein subcellular localization variant (70)	70	NULL	set2	B0207.4,B0365.3,B0464.7,C04F6.4,C05C8.9,C09E8.3,C09H6.2,C12D8.10,C32E8.10,C34E10.4,C37A5.9,C37C3.6,C38C3.5,C50C3.7,C52E12.2,F08G12.4,F09E8.3,F13G3.5,F15A2.6,F22E12.4,F27D9.1,F29C4.1,F38E1.7,F41C6.1,F41H10.11,F43C1.2,F44A6.2,F52F12.3,F54E7.3,F54F7.5,F59E12.2,F59F5.6,H39E23.1,K01G5.2,K02B12.8,K02B9.1,K12C11.1,K12C11.2,M03A1.1,M03A1.6,M03A8.1,M117.2,M79.1,R01H10.1,R13H4.4,R31.3,T06D10.1,T07G12.12,T0…
dumpy (64)	64	NULL	set2	B0303.9,B0304.1,B0365.3,B0491.2,B0523.5,C01B12.1,C12C8.3,C18A11.5,C18D1.1,C25G4.5,C26D10.5,C31H2.2,C35C5.1,C44C10.8,C48A7.1,C49A1.11,C49A1.4,D1081.2,EGAP7.1,F10D2.10,F10E7.4,F16F9.2,F18A1.2,F23H12.4,F25D7.3,F27C1.8,F28C1.2,F30B5.1,F39H11.3,F41H10.11,F44A6.2,F46C8.6,F46E10.9,F47A4.2,F47H4.1,F53B6.1,F54D8.1,H27M09.4,K09A9.1,M01E10.2,M03F4.7,R03C1.3,R107.8,R13G10.1,R160.1,T07F10.4,T07G12.12,T08G5.5,…
slow growth (62)	62	NULL	set2	B0457.1,B0513.3,C02C6.1,C07A12.3,C08F8.8,C25G4.5,C27A12.2,C27H5.7,C34G6.5,C43E11.2,C53B7.4,D2030.9,D2085.1,F08G12.4,F09B12.6,F10D2.10,F25D7.3,F29C12.3,F38A5.13,F40G9.11,F42G8.12,F46E10.8,F46G10.6,F49E8.3,F49E8.4,F54D1.5,F55A11.5,F55C7.7,F58H12.1,H06H21.10,K01G5.2,K03A11.3,K03A11.8,K04D7.1,K04G2.1,M18.5,R03E9.1,R06A4.8,R10E11.1,R12E2.5,R144.7,R166.4,T12E12.4,T15H9.3,T22B11.2,W06B4.3,W06D12.3,W06D1…
larval lethal (55)	55	NULL	set2	C05G5.6,C07G1.5,C08F8.10,C08F8.8,C17H12.14,C25A1.11,C42D8.13,C42D8.8,C44C1.13,C44C1.4,C47E12.5,C47E8.5,C49A1.11,C49A1.4,C50C3.6,F07C3.4,F13D12.7,F14F3.1,F20B10.1,F26A3.10,F27D4.2,F29D11.2,F33D11.11,F41H10.11,F42A9.2,F45H11.1,F46A9.5,F53G12.1,F54E7.3,F57H12.1,F57H12.10,F57H12.2,F58A3.2,F58B6.3,F59F5.2,H04M03.38,H04M03.4,H04M03.70,M03A1.1,M03F8.2,R05D11.1,R06A10.2,R07B1.12,R10E11.1,R13.2,R13.9,T19E…
aldicarb hypersensitive (49)	49	NULL	set2	B0365.3,B0478.1,C01B7.6,C05E4.13,C09E10.2,C09G12.8,C11E4.15,C11E4.3,C16C2.2,C16C2.3,C26C6.2,C35C5.4,C39E6.6,C54D1.6,F02E8.6,F02E8.9,F10B5.6,F15D3.1,F20B6.3,F33C8.1,F45E10.1,F47D12.1,F47G6.1,F52B11.6,F54G8.3,F55C7.7,F56D2.7,F59A6.1,K01A6.2,K11E8.1,M01A10.2,R03G5.2,R06C7.8,R12B2.1,R13F6.9,T03F6.5,T20G5.6,T21E12.4,T25F10.2,W09C5.4,Y116A8C.36,Y37D8A.23,Y37E11AR.6,Y38C1BA.2,Y51A2D.19,Y71F9B.7,Y73E7A.4…
protruding vulva (49)	49	NULL	set2	C26C6.1,C26D10.5,C29E4.2,C37A2.4,C41C4.6,C48B6.6,C50C3.6,C54D1.6,D1054.17,D1054.3,F01G4.1,F02E9.4,F11C7.5,F11H8.1,F12F6.3,F13E6.4,F25D7.3,F25H5.5,F25H8.6,F26A3.10,F27D4.2,F28D1.10,F29D11.2,F35G12.8,F55C5.4,F56A11.1,F56H9.5,H15N14.1,JC8.6,K04G2.3,M18.5,M7.3,R03C1.3,R06B9.6,R06C1.3,R06C7.5,R07B5.9,R107.8,R10E11.1,R166.1,T07H6.2,T22B7.1,T24H10.6,W02D3.9,Y113G7B.23,Y119D3B.15,Y48G8AL.6,Y92C3B.2,ZK112…
maternal effect lethal emb (48)	48	NULL	set2	B0457.1,C01G8.5,C04H5.6,C06G3.2,C09G9.6,C25A1.9,D2021.1,EEED8.1,EEED8.5,F02A9.6,F25H8.6,F27D4.2,F32A6.3,F38E1.7,F52F12.3,F53G12.5,F54C8.3,F54E7.3,F57B9.2,F58B6.3,F59B2.7,F59E10.2,H39E23.1,K01G5.6,K02B12.8,K08D9.3,M106.5,M117.2,R06B9.6,T06A10.1,T06E4.3,T07G12.11,T07G12.6,T07H6.2,T19E7.2,T23D8.1,T28D6.9,T28F12.2,VF36H2L.1,W02D3.9,W06D4.6,W06F12.1,W10C8.2,Y18D10A.17,Y59A8B.14,Y75B8A.22,ZC434.6,ZK112…
male mating efficiency reduced (41)	41	NULL	set2	B0024.8,C02H7.1,C04C3.5,C05C8.9,C26D10.5,C27A7.4,C27H5.7,C43C3.3,C50C3.7,C50H2.2,E03A3.6,F11A10.1,F16B3.1,F18C12.1,F21H11.2,F23B2.4,F23H12.4,F28B12.2,F28C1.2,F31F6.5,F33H1.1,F38G1.1,F46A9.6,F46F6.4,F54C1.5,F55A11.5,F56H1.1,F59C6.7,K11G9.4,M02B7.3,M04C9.5,R03C1.3,R31.3,R53.3,T07H8.4,T27B1.1,Y41G9A.1,Y48A6C.5,Y73F8A.1,ZK1067.1,ZK721.2
small (39)	39	NULL	set2	,B0285.5,B0350.2,C05D2.1,C26D10.5,C32D5.2,C34F6.4,C41C4.5,CBG18291,D2096.8,F02E9.4,F11C7.5,F16F9.2,F18C12.1,F25D7.3,F29C12.3,F38G1.1,F55A11.5,F58H12.1,K01G5.2,K10D3.2,K11E8.1,R12B2.1,R13F6.9,R31.1,T06H11.1,T12E12.4,T15H9.3,T19B10.11,T22B11.2,T24F1.1,T25F10.2,W06B4.3,W06H3.1,W10G6.2,Y34B4A.3,Y47D3A.16,ZK370.2,ZK678.8,ZK867.1
egg laying imipramine resistant (38)	38	NULL	set2	B0348.4,C04A2.3,C04G2.7,C05D2.1,C05D2.11,C08C3.1,C15F1.3,C23H3.1,C27D11.1,C30A5.7,C46F4.1,C50H2.2,F01D4.4,F10G7.3,F11C3.3,F22E12.4,F23B12.9,F28B12.2,F28C1.2,F38G1.2,F45E10.1,F52E10.1,F55A8.2,F55B12.3,F58A3.2,K11G9.4,M01D7.7,R07A4.1,R53.3,T22B7.1,T24B8.6,W03C9.4,W08D2.1,W09C5.2,Y37A1B.11,Y54G11A.10,ZK287.8,ZK792.6
pharyngeal pumping reduced (36)	36	NULL	set2	B0348.4,B0365.3,B0412.2,C02C6.1,C05D2.1,C09E10.2,C26C6.2,C32E8.10,C50C3.9,D2013.5,F09G8.10,F09G8.2,F09G8.9,F12F3.1,F23H12.4,F27D9.1,F29C4.1,F31E8.2,F33D4.2,H30A04.1,H30A04.2,JC8.10,M01D7.7,M03B6.4,M03F4.7,T02C5.5,T04D1.3,T10A3.1,T13C5.1,T21H8.1,Y48B6A.4,ZK1290.16,ZK1290.18,ZK1290.2,ZK1290.4,ZK512.6
axon guidance variant (35)	35	NULL	set2	B0273.4,B0285.5,C01G10.11,C01G6.8,C07G1.4,C09B8.7,C09G12.8,C34F6.4,C35C5.4,C39F7.2,C53D6.2,F08G12.4,F10E9.6,F14F3.1,F22E12.4,F27E11.3,F28D1.10,F40E10.4,F41C6.1,F56A11.1,F57C7.3,M03F8.2,M6.3,R06C1.3,R13F6.4,T08H4.3,T19B4.7,T27A1.6,W01B6.1,Y34B4A.3,Y37D8A.13,Y50D4C.1,Y60A3A.1,ZK377.2,ZK721.2
larval arrest (35)	35	NULL	set2	B0361.10,C03B8.4,C09E8.3,C26C6.1,C33H5.7,C56C10.8,D2096.4,F32A6.3,F38B7.5,F53F10.4,F54G8.3,F55A12.12,F55A12.14,F55A12.3,F55C7.7,F55F10.1,F58A3.2,K01C8.9,R13F6.4,T05C12.10,T12E12.4,T15H9.3,T27F7.3,VW02B12L.1,Y102A5A.1,Y17G7B.18,Y57G11C.1086,Y57G11C.111,Y57G11C.24,Y57G11C.512,Y57G11C.725,Y75B8A.22,ZK1307.5,ZK524.2,ZK632.6
axon trajectory variant (33)	33	NULL	set2	B0273.4,C01G10.11,C18F3.2,C47E8.7,C53D6.2,F09B9.2,F28B12.2,F40E10.4,F41C6.1,F55C7.7,F57C7.3,H14N18.1,K02E10.8,K03D10.1,K10D3.2,K11D2.3,K11G9.4,M03A1.1,M03F8.2,M142.1,M6.3,R13F6.4,T07A5.6,T07H8.4,T19B4.7,Y37D8A.13,Y37E11C.1,Y50D4C.1,Y50E8A.4,Y54E10BR.7,Y60A3A.1,ZC101.2,ZK377.2
levamisole hypersensitive (33)	33	NULL	set2	B0365.3,C01B7.6,C11E4.15,C11E4.3,C16C2.2,C16C2.3,C26C6.2,C32D5.2,C39E6.6,C54D1.6,F02E8.6,F02E8.9,F10B5.6,F33C8.1,F45E10.1,F47D12.1,F55A8.2,F56D2.7,F59A6.1,H04M03.38,H04M03.4,H04M03.70,M01A10.2,R03G5.2,R12B2.1,R13F6.9,T13F2.8,T20G5.6,T25F10.2,Y16B4A.1,Y32F6A.2,Y37D8A.23,ZK897.1
sluggish (33)	33	NULL	set2	B0207.12,C04C3.5,C04G2.7,C27D11.1,C30A5.7,C30D11.1,C48A7.1,C50C3.9,C56C10.12,D2013.5,E03A3.6,F08C6.2,F08C6.7,F11C3.3,F18C12.1,F28C1.2,F30H5.1,F41H10.11,F48F7.1,F54D1.5,F55C7.7,K08E3.3,K11E8.1,M01D7.7,R06A10.2,R09E10.7,Y37A1B.11,Y59A8B.7,Y69A2AR.29,ZK1098.10,ZK84.6,ZK867.1,ZK897.1
bag of worms (32)	32	NULL	set2	B0348.4,B0412.2,C04A2.3,C04G2.7,C05D9.5,C08C3.1,C30A5.7,C46F4.1,C48A7.1,C51E3.7,F10G7.3,F11C3.3,F16B3.1,F29C4.1,F38G1.2,F45E10.1,F52E10.1,F58A3.2,F58H1.4,M01D7.7,R07A4.1,R10E11.1,T22B7.1,T24H10.7,W03C9.4,W08D2.1,W09C5.2,Y37A1B.11,Y41E3.9,Y54G11A.10,ZK1098.10,ZK287.8
egg laying variant (32)	32	NULL	set2	B0348.4,C04G2.7,C05D9.1,C05D9.5,C05G5.6,C12C8.3,C48A7.1,C49A1.11,C49A1.4,F10G7.3,F12F6.3,F28D1.10,F44A6.2,F54D1.5,F55C7.7,F56A11.1,F59G1.3,H15N14.1,K01G5.6,M01D7.7,R06C1.1,R107.8,T24H10.6,W03C9.4,W06D4.5,W08D2.1,W09C5.2,Y48D7A.2,Y59A8B.7,ZC416.8,ZK1290.16,ZK1290.4
fat content increased (32)	32	NULL	set2	B0412.2,C05D2.1,C06B3.5,C12D8.10,C18H9.7,C56E10.4,F09G2.9,F15A8.5,F16D3.7,F18E9.2,F28H6.1,F29C12.3,F29C4.1,F33D4.3,F54F3.3,K06C4.6,K08A2.12,K08A2.16,K08A2.5,K10C3.6,M01D7.5,R11A8.4,T02G5.8,T15H9.3,T19A6.1,W10G6.2,Y39A3B.5,Y48D7A.2,Y55D5A.5,ZK455.3,ZK84.3,ZK84.6
pathogen susceptibility increased (32)	32	NULL	set2	B0218.3,B0412.2,C14F5.3,C39E6.6,F01G10.8,F13B10.1,F13B10.3,F13B9.5,F17C8.1,F20D1.2,F39B2.4,F43C1.2,F56C11.1,F56H9.5,F58H1.4,F59A6.1,H04M03.38,H04M03.4,H04M03.70,K02B9.4,K09A9.1,K11E8.1,R03G5.2,R05D11.1,Y47H9C.4,Y54E10BL.6,Y71G12A.3,Y73B6A.5,ZK1290.17,ZK1290.18,ZK1290.2,ZK455.7
amphid phasmid morphology variant (31)	31	NULL	set2	B0024.8,B0414.2,C02H7.1,C04C3.5,C05C8.9,C18H9.8,C27A7.4,C27H5.7,C43C3.3,F10E9.6,F18C12.1,F23B2.4,F31F6.5,F33H1.1,F38G1.1,F45H11.1,F46A9.6,F46F6.4,F54C1.5,F56H1.1,F59C6.7,M02B7.3,M04C9.5,R13H4.1,R31.3,T07H8.4,T27B1.1,Y37E3.26,Y37E3.5,Y41G9A.1,ZK520.3
antibody staining reduced (31)	31	NULL	set2	C05C8.9,C07A12.1,C08C3.1,C08C3.7,C16C2.2,C16C2.3,C27D11.1,C30A5.7,F15C11.1,F22B5.7,F28B12.2,F32G8.6,F44A6.2,F53B2.6,F56A3.1,F58G6.1,K11G9.4,M117.2,R07D5.1,R119.7,R53.3,T06D10.1,W01C8.6,W02D3.10,Y41E3.9,Y54E2A.3,ZC247.3,ZK662.4,ZK673.3,ZK678.1,ZK792.6
egg laying serotonin resistant (31)	31	NULL	set2	B0348.4,C02F4.2,C04A2.3,C04G2.7,C05D2.1,C05D2.11,C23H3.1,C46F4.1,C48A7.1,F01D4.4,F10G7.3,F11C3.3,F16B3.1,F22E12.4,F38G1.2,F45E10.1,F52E10.1,F55A8.2,F55C10.1,F58A3.2,F59C12.2,M01D7.7,R07A4.1,T22B7.1,T23C6.3,W03C9.4,W08D2.1,W09C5.2,Y37A1B.11,Y54G11A.10,ZK287.8
high incidence male progeny (31)	31	NULL	set2	C02F5.4,C25G4.5,C30A5.2,C30A5.7,C50C3.6,D1086.4,F10B5.7,F15G9.4,F28B3.7,F36A2.1,F42G8.6,K02B12.8,K12H4.8,R12B2.4,T01G9.5,T04A11.6,T05A6.2,T07A9.5,T07G12.10,T07G12.11,T07G12.12,T07G12.6,T24F1.1,W09B6.3,W09H1.2,Y41C4A.14,Y71F9B.7,Y73B6BL.2,Y95B8A.11,ZK381.1,ZK858.4
aldicarb resistant (30)	30	NULL	set2	B0348.4,C02E11.1,C17D12.2,C18A3.6,C32E8.10,C48D1.3,D2030.9,F28C1.2,F35H8.5,F54G2.1,F55A8.2,F55C7.7,F56A8.7,M03B6.4,R07D5.1,T05F1.1,T08G11.5,T12E12.4,T21H8.1,T24B8.7,T27E9.3,T27E9.4,Y110A7A.3,Y16B4A.1,Y47D3B.2,ZC416.8,ZK1248.3,ZK637.8,ZK867.1,ZK897.1
protein expression absent (29)	29	NULL	set2	C09H6.2,C15H9.1,C34D1.3,C37C3.6,C46A5.9,F02A9.6,F10G7.3,F36F2.5,F44A6.2,K04G2.8,R05G6.18,R05G6.8,R06B9.6,R07B1.12,R144.7,T02C5.5,T05A10.1,T07A9.6,T13B5.8,T24B8.6,T26C11.7,W08D2.1,Y46G5A.5,Y51H1A.4,ZC84.2,ZK1058.2,ZK792.6,ZK858.4,ZK897.1
early larval lethal (28)	28	NULL	set2	C01H6.5,C27F2.5,C47E12.5,D1014.3,D2021.1,F01G12.5,F13H6.1,F13H6.10,F13H6.13,F13H6.16,F13H6.24,F27E5.2,F42A9.2,H15N14.2,M04B2.3,M04B2.4,R08C7.10,R08C7.3,T12F5.4,T15H9.3,W02B12.3,Y105E8A.17,Y106G6E.6,Y37D8A.9,Y53C12A.1,Y92C3B.2,ZK1127.3,ZK632.6
extended life span (27)	27	NULL	set2	B0240.3,B0334.8,C02H7.3,C12D8.10,C46A5.9,F02A9.6,F20D1.2,F42G8.12,H13N06.6,K02F2.3,K02F2.6,K08E7.1,K08E7.2,M03A1.1,R04A9.4,T13C5.1,T24F1.1,Y22D7AR.13,Y47D3A.16,Y48B6A.4,Y55D5A.5,ZC395.2,ZK1251.1,ZK1251.14,ZK1251.2,ZK1290.18,ZK1290.2
mRNA levels increased (27)	27	NULL	set2	B0240.3,C01F6.4,C02F5.4,C12D8.10,C26E6.7,C32D5.2,C33H5.12,C35C5.1,D2030.6,F08G12.4,F10B5.7,F35D6.1,F36A2.1,F44A6.2,F58H12.1,K12H4.8,R04A9.2,R09A1.1,R13F6.9,R13G10.1,R144.7,T07A9.5,T26C11.7,W09B6.3,Y54H5A.4,Y55D5A.5,Y59A8B.1
gene expression level reduced (26)	26	NULL	set2	B0218.3,B0240.3,C02B8.4,C03D6.6,C08F8.10,C08F8.8,F08G12.4,F11A10.1,F13B10.1,F36F2.5,F52B5.5,F59A6.1,K02B9.4,K09A9.1,R03G5.2,T03G6.2,T05A6.1,T19E7.2,T27A1.6,W08D2.1,Y47D3B.7,Y47H9C.4,Y48G9A.13,Y48G9A.14,Y48G9A.3,ZC84.2
aqueous adaptation defective (25)	25	NULL	set2	B0207.12,B0280.12,B0280.14,B0432.5,C05D2.3,C05D2.4,C06E1.4,C34D1.3,F07F6.6,F15A8.5,F32G8.6,F59C12.2,K02A4.2,K06C4.6,K09G1.4,R11G10.1,T14E8.3,T14E8.4,T21C9.2,T23G5.5,W01C8.6,Y54E10BR.7,ZK1290.18,ZK1290.2,ZK512.6
multivulva (25)	25	NULL	set2	C03B8.4,C03D6.5,C16B8.1,C26D10.5,C37A5.9,C37F5.1,C49A1.11,C49A1.4,C50C3.6,F02A9.6,F11C7.5,F17E5.1,F25H2.9,F39B2.4,F39H11.3,K01G5.2,K10G6.1,R107.8,Y54G11A.10,Y71F9B.5,ZK1067.1,ZK593.4,ZK662.4,ZK678.1,ZK792.6
axon outgrowth variant (24)	24	NULL	set2	C01G10.11,C01G6.8,C08A9.1,C08A9.3,C27D11.1,C30A5.7,C35C5.4,C36E8.5,F15C11.1,F26E4.8,F28B12.2,F41C6.1,F55C7.7,F56A11.1,K01G5.7,K10B2.1,K11G9.4,T19B4.7,T24B8.6,Y37D8A.13,Y37E11C.1,Y50D4C.1,Y60A3A.1,ZK792.6
egg retention (24)	24	NULL	set2	C35B8.2,C46F4.1,C50H2.2,C51E3.7,F01D4.4,F01G10.8,F11C7.5,F16B3.1,F21F3.5,F22E12.4,F23B12.9,F28C1.2,F35D2.5,F41G3.4,F55A8.2,F59F5.6,K11E8.1,M01D7.7,R05D11.1,T14G11.3,Y110A7A.3,Y41E3.9,ZK867.1,ZK897.1
physiology variant (24)	24	NULL	set2	C01B12.1,C05E4.9,C23H5.8,C55B7.4,F01D5.9,F18H3.3,F38E11.2,F41H10.7,F46F11.2,F46F11.7,F54D8.1,F55F3.3,H27M09.4,K08B4.6,M03A8.1,M03A8.4,T01B7.7,T08G5.1,T08G5.10,T23G11.3,W02A2.1,Y39A1C.3,Y54G11A.6,Y57A10C.6
egg laying levamisole resistant (23)	23	NULL	set2	C02F4.2,C04G2.7,C08C3.1,C23H3.1,C30A5.7,C50C3.8,F10G7.3,F11C3.3,F16B3.1,F23B12.9,F38G1.2,F45E10.1,F52E10.1,F55C10.1,F58A3.2,M01D7.7,R07A4.1,T22B7.1,T23C6.3,W03C9.4,W09C5.2,Y37A1B.11,Y54G11A.10
HSN migration variant (22)	22	NULL	set2	C04A2.3,C07A12.1,C08C3.1,C08C3.7,C34F6.4,C35C5.4,F10E9.6,F28B12.2,F53B2.6,F55A8.1,F55C7.7,F57C7.3,F59G1.3,K11G9.4,M03F8.2,R06B9.6,R160.1,R53.3,T20D3.7,W08D2.1,Y34D9B.1,Y37D8A.13
cell fate transformation (22)	22	NULL	set2	C04G2.7,C09G9.6,C35D10.9,C48D1.2,C54D1.6,F02A9.6,F26B1.7,F36F2.5,F38E1.7,F53B2.6,F53G12.5,K04G2.8,K08D9.3,M03A1.6,R107.8,W03C9.7,W06F12.1,W10C8.2,Y49E10.14,ZC247.3,ZC84.2,ZK1067.1
male mating defective (22)	22	NULL	set2	C03B8.4,C08C3.1,C18D1.1,C27D11.1,C37F5.1,C48A7.1,F18A1.2,F18C12.1,F23B2.4,F55A8.2,F56H9.5,F59G1.6,K10G6.1,R107.8,T01C2.1,Y54E10A.16,Y54E10A.2,Y71F9B.5,ZC247.3,ZK662.4,ZK678.1,ZK792.6
shortened life span (22)	22	NULL	set2	C06H2.4,C06H2.7,C40C9.5,C41G7.1,C47E12.5,E01H11.1,F09E5.15,F11A1.3,F29C12.3,F32A5.5,K10C3.6,R11A8.4,R13H8.1,R13H8.3,R13H8.5,T07A9.6,W10G6.2,Y119D3B.15,Y47H9C.4,Y54H5A.4,ZK1290.16,ZK1290.4
carbon dioxide avoidance variant (21)	21	NULL	set2	B0240.3,B0412.2,C02F4.2,C05D2.1,C05D2.11,C12D8.10,C29H12.3,C29H12.5,C39E6.6,F22E12.4,F29C4.1,F33H1.1,F36F2.1,F36F2.5,F55C10.1,F55C10.8,H42K12.1,K10C3.6,M02B7.3,Y55D5A.5,ZC84.2
loss of asymmetry ASE (21)	21	NULL	set2	,C08F8.10,C08F8.8,C18D1.1,C32C4.16,C32C4.3,C32C4.6,C37E2.4,C55B7.12,C55B7.13,F21H12.1,F27D4.2,F42A9.2,F47H4.1,F49H12.1,K03E6.1,R03C1.3,R03C1.6,R07B5.9,T12F5.4,W02D3.9,Y119C1B.8
molt defect (21)	21	NULL	set2	B0024.14,C05G5.6,C07G1.5,C09E8.3,C12C8.3,C42D8.13,C42D8.8,C44C1.13,C44C1.4,F08C6.1,F25H8.6,F41H10.11,M03F4.7,M03F8.2,R107.8,T05C12.10,T23F2.1,W03C9.4,W03H9.4,ZC84.2,ZK783.1
protein expression reduced (21)	21	NULL	set2	C39E6.6,F08F8.8,F10B5.6,F22B5.7,F44A6.2,F52A8.2,F54E7.3,F54G8.3,K04G7.3,M117.2,T06D10.1,T07C4.6,T11F8.3,T13B5.8,Y105E8B.1,Y111B2A.22,Y34D9B.1,Y54E2A.3,Y71F9B.5,ZK1248.14,ZK1248.3
vulvaless (21)	21	NULL	set2	B0001.1,C04H5.6,C09H6.2,C14F5.5,C37F5.1,F17E5.1,F18A1.2,F26E4.1,F36H1.4,F42A9.2,F56H9.5,F59G1.6,H32C10.2,K10G6.1,R03C1.3,R107.8,R10E11.1,Y54E10BL.6,Y54G11A.10,ZC247.3,ZK1067.1
21U RNA expression variant (20)	20	NULL	set2	C18E3.7,D2030.6,F02A9.6,F10B5.7,F20D12.1,F26A3.3,F26A3.8,F31E3.5,F35D6.1,F56A6.1,F56A6.4,K08H10.7,K12B6.1,K12H4.8,M01G12.12,R09A1.1,T07A9.5,Y110A7A.18,Y113G7B.5,ZK1098.8
dauer defective (20)	20	NULL	set2	C02H7.1,C04C3.5,C36B7.7,C36B7.9,C43C3.3,CBG08108,CBG18291,F11A1.3,F18C12.1,F23B2.4,F25E2.5,F31F6.5,F46F6.4,F54C1.5,M04C9.5,R13H8.1,T07A9.6,T07F10.4,W01G7.1,ZK520.3
dauer formation variant (20)	20	NULL	set2	B0024.8,C27A7.4,C43C3.3,F11A1.3,F14F3.1,F18C12.1,F23B2.4,F31F6.5,F38G1.1,F46A9.6,F56H1.1,F59C6.7,M02B7.3,R31.3,T07H8.4,T13C5.1,T27B1.1,T28B8.2,Y55D5A.5,ZK520.3
loss of asymmetry AWC (20)	20	NULL	set2	B0240.3,B0350.2,C01G10.11,C02C6.2,C18F3.4,C50C3.9,F13B10.1,F14F3.1,F16B3.1,F36F2.5,F42A9.2,F59A6.1,K11E8.1,R01E6.1,T02C5.5,T16H5.1,Y37E11C.1,Y51A2D.19,ZC84.2,ZK377.2
bacterially unswollen (19)	19	NULL	set2	,B0348.4,C08C3.1,F13B9.5,F39B2.4,F43C1.2,F55A11.5,F56H9.5,F58E6.10,JC8.12,K08D12.5,M02B1.1,R03H4.6,T07F10.4,T22B11.2,T23F2.1,Y54E10BL.6,Y73B6A.5,ZC84.2,ZK678.8
egg laying phentolamine resistant (19)	19	NULL	set2	C04G2.7,C08C3.1,C23H3.1,C30A5.7,F10G7.3,F11C3.3,F16B3.1,F23B12.9,F38G1.2,F45E10.1,F52E10.1,F58A3.2,M01D7.7,R07A4.1,T22B7.1,W03C9.4,W09C5.2,Y37A1B.11,Y54G11A.10
evoked postsynaptic current variant (19)	19	NULL	set2	C02E11.1,C06E1.4,C29F5.4,C35C5.5,F12D9.1,F21F3.5,F25G6.3,F31E8.2,F56A8.7,JC8.10,K11E8.1,R186.13,R186.5,T05F1.1,T20G5.6,T21C12.1,T25F10.2,ZK512.6,ZK524.2
hermaphrodite self sterile (19)	19	NULL	set2	AC3.10,C04H5.6,C17D12.6,CBG11663,EEED8.5,F10B5.7,F43G9.15,F43G9.6,F47G6.4,F48C1.7,F53G12.6,F59E10.2,K03H1.2,M106.5,T02E1.1,T07A9.5,T23G11.3,Y54E10A.4,ZK524.1
pathogen resistance increased (19)	19	NULL	set2	,B0478.1,C12D8.12,C48C5.1,C48D1.2,C56G3.1,F02A9.6,F11C7.5,F14D12.6,F54F7.5,F55A11.5,F57H12.4,JC8.12,K08D12.5,R03H4.6,T21D12.2,T22B11.2,T23F2.1,Y55D5A.5,ZK678.8
short (19)	19	NULL	set2	B0395.1,B0414.2,C02H7.1,C26E6.5,C43C3.3,C48A7.1,C54F6.13,F27D9.8,F39H11.3,F46C3.1,F46C8.6,F55C7.7,H30A04.1,H30A04.2,M04C9.5,R13F6.9,T06H11.1,Y39B6A.20,ZK632.6
transgene expression increased (19)	19	NULL	set2	C12D8.10,C12D8.5,F08G12.4,F10G8.4,F44A6.2,F53B2.3,F55A11.3,K07G5.1,R13H8.1,R13H8.3,R13H8.5,T22B7.1,T25E12.10,T26C11.7,Y44A6D.4,Y47D3A.6,Y55D5A.5,Y71D11A.1,Y92C3A.3
vulva morphology variant (19)	19	NULL	set2	C02B8.4,C04G2.7,C23H3.1,C25G4.5,D2045.6,F10E9.6,F11C7.5,F29G9.4,F35D11.5,F41C6.1,F52E10.1,F55A8.1,K07G5.2,K12C11.1,K12C11.2,M03A1.6,T19B4.7,T22B7.1,W03C9.4
dauer constitutive (18)	18	NULL	set2	B0240.3,B0334.8,B0412.2,C05D2.1,C05D2.11,C10C5.6,C47E8.5,F01G10.8,F29C4.1,F33H1.1,K07G5.2,R05D11.1,T13C5.1,Y116F11B.1,Y55D5A.5,Y71D11A.1,Y92C3A.3,ZC84.2
gene expression level high (18)	18	NULL	set2	C12D8.10,C26D10.5,F09E5.15,F11A1.3,F11C7.5,F22E12.4,F25E2.5,F41H10.7,F44A6.2,K08E7.1,K08E7.2,R05D11.1,T21D12.2,T26C11.7,Y48G9A.13,Y48G9A.14,Y48G9A.3,Y55D5A.5
male ray morphology variant (18)	18	NULL	set2	B0491.2,C27A7.4,F18C12.1,F23B2.4,F33H1.1,F36A4.10,F38A3.2,F38G1.1,F46E10.9,F56H1.1,F59C6.7,R31.3,T24C2.1,T25F10.2,T27B1.1,Y41G9A.1,Y47D3B.10,ZK1067.1
sodium chloride chemotaxis defective (18)	18	NULL	set2	C27A7.4,C42D8.13,C42D8.8,C44C1.3,C55B7.12,F18C12.1,F31F6.5,F33H1.1,F36F2.1,F36F2.5,F42G9.9,F55A8.2,F56H1.1,F59C6.7,M02B7.3,R31.3,T27B1.1,ZC84.2
ammonium chloride chemotaxis defective (17)	17	NULL	set2	C02H7.1,C04C3.5,C27H5.7,C43C3.3,C55B7.12,F36F2.1,F36F2.5,F38G1.1,F46A9.6,F46F6.4,F54C1.5,M02B7.3,M04C9.5,R31.3,T27B1.1,ZC84.2,ZK520.3
isothermal tracking behavior variant (17)	17	NULL	set2	B0496.5,B0545.1,C05E11.1,C06G3.2,C29E6.2,C40C9.5,D2092.5,F13G3.5,F36H9.6,F43D9.4,F43D9.8,F46H6.2,R03G5.5,T05F1.10,T19C3.8,Y46H3A.2,Y54E2A.1
odorant positive chemotaxis defective (17)	17	NULL	set2	B0240.3,C02F4.2,C27A7.4,C34D1.3,C37E2.4,F14D12.4,F18C12.1,F23B2.4,F36F2.5,F38G1.1,F59C6.7,M02B7.3,R01E6.1,R31.3,T27B1.1,Y41G9A.1,ZC84.2
osmotic avoidance defective (17)	17	NULL	set2	B0212.5,B0280.12,C04C3.5,C34D1.3,C40C9.5,F18C12.1,F23B2.4,F31F6.5,F46F6.4,F54C1.5,F59C6.7,M02B7.3,R31.3,T27B1.1,W02B3.2,Y41G9A.1,Y75B8A.12
L1 arrest (16)	16	NULL	set2	B0457.1,C02C6.1,C28G1.3,C35B8.2,C35B8.5,F02A9.6,F21H11.3,F41H10.7,H37A05.1,K04G2.1,M6.3,T23G7.4,Y80D3A.2,Y80D3A.3,ZK1067.1,ZK512.6
accumulated cell corpses (16)	16	NULL	set2	B0025.1,C02C6.1,C02F4.1,C05D11.2,C05D11.3,C09G12.8,F18C12.2,F39B1.1,F41H10.11,T08G11.1,T08G5.5,W06B4.3,Y106G6E.5,Y41D4B.13,Y41G9A.5,Y47H9C.4
body elongation variant (16)	16	NULL	set2	D2085.1,F10C1.15,F10C1.2,F10E7.4,F12F6.3,K01G5.6,Y57G11C.1097,Y57G11C.226,Y57G11C.24,Y57G11C.435,Y57G11C.549,Y57G11C.673,Y57G11C.689,Y57G11C.806,Y57G11C.906,Y57G11C.T1
distal tip cell migration variant (16)	16	NULL	set2	C01G8.5,C04E7.2,C35C5.4,C37C3.6,C37C3.7,C43F9.18,C43F9.8,C49A1.11,C49A1.4,C50E10.4,F33D11.11,K04H4.1,M03A1.1,R166.4,W03H9.4,Y106G6E.5
drug response variant (16)	16	NULL	set2	B0348.4,C09G12.8,C18A3.6,C35C5.4,C43E11.2,F28C1.2,F54G8.3,F55C7.7,JC8.10,M01D7.7,R03G5.2,T01C8.1,T03F6.5,Y37D8A.23,Y55D5A.5,ZC504.4
neuronal cell fate specification variant (16)	16	NULL	set2	,C08F8.10,C08F8.8,C18A3.8,C40H5.5,C41G7.5,F27D4.2,F55B12.3,K01B6.1,T01G9.6,T08H4.3,T12F5.4,T18D3.2,T24B8.6,W02D3.9,Y71F9B.5,ZC247.3
protein expression increased (16)	16	NULL	set2	C09G9.6,C12D8.10,F08G12.4,F10F2.1,F11H8.1,F22B5.7,F38A6.3,F38E1.7,F41H10.11,F44A6.2,M03A1.1,R11A8.4,R144.7,T03G6.2,Y55D5A.5,ZK520.4
sick (16)	16	NULL	set2	C29E4.2,C32C4.6,C43H6.8,F21H12.1,F25B3.1,F26A3.10,F29D11.2,F35G12.8,F47A4.2,F55C5.4,K12B6.8,R07B5.9,R10E11.1,R119.4,R12E2.5,T07A5.2
transgene subcellular localization variant (16)	16	NULL	set2	B0336.2,C12D8.10,C39F7.2,C52E12.2,F20D12.1,F26A3.3,F41C6.1,F53F10.4,F59G1.3,K02E10.2,R05D3.7,R160.1,T11F8.3,T19B4.7,W06B4.3,ZK867.1
exploded through vulva (15)	15	NULL	set2	C01F6.4,C15F1.3,C26C6.1,C26D10.5,C50C3.6,F15G9.4,F55A11.5,LLC1.1,M03F4.7,M7.3,R06B9.6,R13F6.4,R166.1,T07H6.2,T24H10.7
gene expression variant (15)	15	NULL	set2	C09G4.1,C15H9.1,C46A5.9,D2030.6,F26G5.9,F38A5.13,F58E10.5,K11G12.4,T15H9.3,T18D3.2,T19E7.2,Y55D5A.5,Y69A2AR.4,Y6B3B.10,ZC247.3
levamisole resistant (15)	15	NULL	set2	C02E11.1,C18H9.7,C35C5.5,F09E8.7,F21F3.5,M03B6.4,T05F1.1,T07A5.2,T07H6.5,T08G11.5,T21H8.1,Y105E8A.7,Y105E8B.1,Y110A7A.3,ZK617.1
mRNA levels reduced (15)	15	NULL	set2	B0240.3,B0412.2,C09E8.3,C50C3.6,CBG11663,F02A9.6,F10G7.3,F35D6.1,F38A6.3,M142.1,R03G5.2,T18D3.2,T18D3.3,T19E7.2,ZK662.4
male tail morphology variant (15)	15	NULL	set2	C04G2.7,C08C3.1,C26D10.5,F11A10.1,F15C11.1,F34D10.5,F42A9.2,F59G1.6,R06B9.6,T12F5.4,T27A1.6,Y34D9B.1,Y53C12B.5,Y71F9B.5,ZK1067.1
paralyzed (15)	15	NULL	set2	B0350.2,C24A3.6,C38C3.5,C41C4.5,F07A5.7,F11C3.3,F27D9.1,JC8.10,K10D3.2,M01D7.7,T06H11.1,Y37E11C.1,Y60A3A.1,ZK524.2,ZK897.1
paralyzed arrested elongation two fold (15)	15	NULL	set2	B0304.1,C29F9.7,C44C10.8,C47E8.7,C48A7.1,D1081.2,F54C1.7,F54F2.1,K12F2.1,T17H7.4,T21D12.4,Y105E8B.1,ZC101.2,ZC477.9,ZK1058.2
chloride chemotaxis defective (14)	14	NULL	set2	B0024.6,C55B7.12,F14D12.4,F14F3.1,F18C12.1,F23B2.4,F31F6.5,F36F2.1,F36F2.5,F38G1.1,R07D5.1,T03D8.5,T07H8.4,ZC84.2
dauer arrest variant (14)	14	NULL	set2	C12D8.10,C12D8.5,C15F1.13,C15F1.7,F10G8.4,F53B2.3,K08E7.1,K08E7.2,T13C5.1,Y116F11B.1,Y44A6D.4,Y55D5A.5,Y71D11A.1,Y92C3A.3
male fertility reduced (14)	14	NULL	set2	C06H2.4,C06H2.7,C25E10.9,C30A5.7,D1086.4,D2030.6,F14F3.1,F15G9.4,F18C12.1,F28B3.7,F38G1.1,T04A11.6,T07G12.12,ZK381.1
oocyte morphology variant (14)	14	NULL	set2	C52E12.3,D2096.4,F01G12.5,F25H2.9,F26A3.3,F29F11.1,R10E11.4,R144.7,T11F8.3,T23G11.3,Y110A2AL.14,Y119D3B.15,Y50D4C.4,ZK1307.5
thrashing reduced (14)	14	NULL	set2	C09G12.8,C18A3.6,C35C5.4,C41C4.4,C48D1.3,F27D9.1,F43E2.8,F54G8.3,M03B6.4,T21C12.1,T21H8.1,Y37D8A.23,ZC504.4,ZK524.2
transgene expression variant (14)	14	NULL	set2	B0240.3,C04G2.7,C12C8.3,E01A2.3,F27E5.3,K07G5.1,R05D11.1,T06A10.1,T06A10.4,T23F11.3,T23G4.1,T27C10.6,Y16B4A.1,Y43F8C.10
vulva development variant (14)	14	NULL	set2	B0336.1,C04G2.7,C09E8.3,C23H3.1,D2045.6,F11C7.5,F17E5.1,F52E10.1,F55A8.1,F57C7.3,T13C5.1,W03C9.4,Y106G6E.5,Y54G11A.10
L1 lethal (13)	13	NULL	set2	,C02C6.1,C10G8.6,C42D8.13,C42D8.8,F29G9.3,F42A9.2,K08B4.1,R107.8,W05E10.3,W05E10.8,Y105E8A.9,Y111B2A.20,Y73C8B.4
P granule localization defective (13)	13	NULL	set2	B0336.7,B0336.8,F53G12.5,F54E7.3,F54F7.5,F58B6.3,H39E23.1,K02B9.1,M117.2,M7.5,W03C9.7,Y49E10.14,Y59A8B.14
apoptosis increased (13)	13	NULL	set2	B0414.5,C04G2.7,C49A1.4,F21C3.2,F25D7.3,F32A6.3,F38A6.3,F42G8.4,F46F3.4,K06B9.5,K08E3.1,W06D4.6,Y41E3.9
axon morphology variant (13)	13	NULL	set2	C02B8.4,C17D12.2,C52E12.2,F16B3.1,F26E4.8,F28D1.10,K11E8.1,R03G5.2,T03D8.5,Y18D10A.5,Y34B4A.3,Y37D8A.23,ZK524.2
coelomocyte uptake defective (13)	13	NULL	set2	C02C2.3,C02C6.1,C10G8.6,C44C1.13,C44C1.4,F25D7.1,F53A2.8,W06B4.3,Y39H10A.3,Y42H9AR.3,Y67D8C.10,ZK524.2,ZK897.1
cuticle fragile (13)	13	NULL	set2	,C32D5.2,F55A11.5,H04M03.38,H04M03.4,H04M03.70,JC8.12,K08D12.5,M02B1.1,R03H4.6,T22B11.2,T23F2.1,ZK1025.7,ZK678.8
embryonic arrest (13)	13	NULL	set2	C05D11.2,C05D11.3,C06C3.1,F02A9.6,F11C3.3,F32A6.3,F44A6.2,K01G5.6,K09C8.5,T07E3.5,ZK632.6,ZK637.7,ZK930.3
germ cell development variant (13)	13	NULL	set2	B0414.5,B0523.5,C41G7.1,F02A9.6,F26A3.3,F35G12.10,K02B9.1,K12C11.1,K12C11.2,K12H4.8,T07A9.5,W09B6.3,ZK632.6
life span variant (13)	13	NULL	set2	B0218.3,C15F1.13,C15F1.7,C46C11.1,C48B6.6,F13B10.1,F13B10.3,F29C12.3,K01G5.6,K02B9.4,K09A9.1,T07A9.6,ZC84.2
muscle arm development defective (13)	13	NULL	set2	C38C3.5,C39F7.2,C46F11.1,F08C6.7,F11C3.3,F14D12.2,F28D1.10,F55C7.7,F56A11.1,T19B4.7,Y105E8A.6,Y37E11C.1,Y60A3A.1
muscle cell activity variant (13)	13	NULL	set2	C30D11.1,C48A7.1,T22D2.1,Y57G11C.1097,Y57G11C.226,Y57G11C.24,Y57G11C.435,Y57G11C.549,Y57G11C.673,Y57G11C.689,Y57G11C.806,Y57G11C.906,Y57G11C.T1
no Intestine (13)	13	NULL	set2	B0336.1,F38E1.7,F52F12.3,F58B6.3,H39E23.1,M117.2,R06B9.6,T07H6.2,T19E7.2,T23D8.1,W03C9.7,W06F12.1,Y59A8B.14
sodium chemotaxis defective (13)	13	NULL	set2	C32C4.16,C32C4.3,C32C4.6,C55B7.12,F14D12.4,F14F3.1,F18C12.1,F23B2.4,F31F6.5,F38G1.1,R07D5.1,T07H8.4,ZC412.2
sperm pseudopod variant (13)	13	NULL	set2	B0496.3,C04F6.4,C09D1.1,C38C3.5,F07A5.7,F08B6.4,F11C3.3,F30H5.1,F43G9.15,F43G9.6,H14N18.1,ZC101.2,ZK617.1
thin (13)	13	NULL	set2	C16C2.2,C16C2.3,C30D11.1,C50C3.9,F11C3.3,F29C12.3,F59G1.6,M01D7.7,R12E2.5,T06D10.1,T20B12.1,Y119D3B.15,ZC101.2
three fold arrest (13)	13	NULL	set2	C06A5.7,F10C1.15,F10C1.2,Y57G11C.1097,Y57G11C.226,Y57G11C.24,Y57G11C.435,Y57G11C.549,Y57G11C.673,Y57G11C.689,Y57G11C.806,Y57G11C.906,Y57G11C.T1
touch resistant (13)	13	NULL	set2	C30A5.7,C44B11.3,C50H2.3,E03G2.3,F01D4.6,F14D12.4,F16F9.5,F18C12.1,F46A9.6,T01C8.7,T07H8.4,W02D3.3,ZK154.3
antihelmintic response variant (12)	12	NULL	set2	C35C5.5,F09E8.7,F21F3.5,F25G6.3,T07A5.2,T07H6.5,T08G11.5,T10A3.1,Y105E8A.7,Y105E8B.1,Y110A7A.3,ZK617.1
body elongation retracted (12)	12	NULL	set2	F10E7.4,K04G2.8,Y57G11C.1097,Y57G11C.226,Y57G11C.24,Y57G11C.435,Y57G11C.549,Y57G11C.673,Y57G11C.689,Y57G11C.806,Y57G11C.906,Y57G11C.T1
cell differentiation variant (12)	12	NULL	set2	C08C3.1,C08C3.7,C08F8.10,C08F8.8,C27D11.1,C30A5.7,C55B7.12,C55B7.13,F15C11.1,K06H7.4,T08H4.3,ZK792.6
constipated (12)	12	NULL	set2	B0348.4,C02B8.4,C04G2.7,F13B9.5,F39B2.4,F43C1.2,F54D1.5,F56H9.5,T14B1.2,Y54E10BL.6,Y73B6A.5,ZK856.1
deirid sensillum morphology variant (12)	12	NULL	set2	C27A7.4,F18C12.1,F23B2.4,F23H11.5,F46A9.6,F56H1.1,F59C6.7,R31.3,T27B1.1,W06H12.1,Y17G7B.2,Y41G9A.1
mianserin resistant (12)	12	NULL	set2	K02F2.3,K02F2.6,R13H8.1,R13H8.3,R13H8.5,Y22D7AR.13,Y48B6A.4,Y54E10BR.7,Y55D5A.5,ZC395.2,ZK1290.18,ZK1290.2
phasmid socket absent (12)	12	NULL	set2	C04A2.3,C26C6.1,C56C10.8,F01G4.1,F31E3.1,F39D8.2,F39H11.3,JC8.6,K03E5.3,W06F12.1,Y113G7B.23,Y71F9B.5
response to food variant (12)	12	NULL	set2	B0412.2,F35B12.7,F35C11.1,F38G1.1,F58G6.4,M03A8.1,T03G6.2,T24D8.1,Y38E10A.6,Y55D5A.5,ZC482.1,ZK455.3
transgene expression reduced (12)	12	NULL	set2	B0336.2,B0412.2,C04G2.7,C40H5.5,C49H3.1,F01D4.6,F55C7.7,K01G5.2,T22B7.1,Y55D5A.5,ZK177.10,ZK867.1
Q neuroblast lineage migration variant (11)	11	NULL	set2	C08C3.3,C54D1.6,R06B9.6,R160.1,T05C12.6,T20D3.7,W08D2.1,Y34D9B.1,Y71F9B.5,ZK1128.8,ZK593.5
RNAi enhanced (11)	11	NULL	set2	C26E6.7,C32F10.2,F10B5.7,K12H4.8,R09A1.1,T07A9.5,T23G7.1,T23G7.2,W09B6.3,ZK637.7,ZK662.4
actin cytoskeleton filament morphology variant (11)	11	NULL	set2	F12F6.3,Y57G11C.1097,Y57G11C.226,Y57G11C.24,Y57G11C.435,Y57G11C.549,Y57G11C.673,Y57G11C.689,Y57G11C.806,Y57G11C.906,Y57G11C.T1
alae morphology variant (11)	11	NULL	set2	B0491.2,C09E8.3,C31H2.2,EGAP7.1,F23H12.4,F46C8.6,M03F4.7,T01B7.7,T05C12.10,T14B4.6,T14B4.7
axon midline crossing variant (11)	11	NULL	set2	B0285.5,C09C7.1,C34F6.4,F10E7.4,F54G8.3,F57C7.3,F58A3.2,K07E12.1,M03A1.1,M03F8.2,Y34B4A.3
bloated (11)	11	NULL	set2	B0348.4,C04A2.3,C05D9.1,C52E12.3,D2096.4,F29F11.1,F48F7.1,R10E11.4,Y110A2AL.14,Y50D4C.4,ZK1307.5
body wall muscle myosin organization defective (11)	11	NULL	set2	C06A5.7,C09D1.1,C29F9.7,C47E8.7,F54F2.1,K04H4.1,K12F2.1,T03G6.2,T21D12.4,ZC101.2,ZK1058.2
coiler (11)	11	NULL	set2	C08C3.1,C50C3.9,C51E3.7,F01D4.4,F52A8.2,K03E6.5,R13A1.4,T10A3.1,Y69A2AR.29,ZC416.8,ZK1098.10
cuticle carbohydrate surface variant (11)	11	NULL	set2	,F55A11.5,H04M03.38,H04M03.4,H04M03.70,JC8.12,M02B1.1,T07F10.4,T22B11.2,T23F2.1,Y54G2A.1,ZK678.8
early larval arrest (11)	11	NULL	set2	F29F11.5,F55F8.4,K01G5.6,M03F8.2,T20F10.1,W03H9.4,Y110A7A.5,Y48E1B.7,Y92C3B.2,ZK1236.3,ZK930.3
ectopic axon outgrowth (11)	11	NULL	set2	B0410.2,C02B8.4,C07G1.4,C17D12.2,C52E12.2,F16B3.1,F21H11.2,R06C1.3,Y37D8A.23,Y50D4C.1,ZK524.2
fertility reduced (11)	11	NULL	set2	C02C6.1,C16D6.2,C33H5.12,D2013.5,F10B5.7,K04E7.2,R06C1.1,T08G2.3,T27B1.1,Y47D3A.16,Y66D12A.20
gut granule biogenesis reduced (11)	11	NULL	set2	B0025.1,C05D11.2,C05D11.3,F07C3.4,F32A6.3,F53H8.1,F59F5.2,R07B1.12,R11A5.1,Y111B2A.20,Y49E10.11
helical cuticle (11)	11	NULL	set2	B0491.2,C01B12.1,C16D9.2,C31H2.2,EGAP7.1,F23H12.4,F46C8.6,T01B7.7,T14B4.6,T14B4.7,Y57A10A.11
kinker (11)	11	NULL	set2	C09G12.1,C46F4.1,C50H2.2,F16B3.1,F27D9.1,F28C1.2,JC8.10,R07D5.1,T02C5.5,T04D1.3,Y51H1A.4
long (11)	11	NULL	set2	B0491.2,C04E7.2,C39E6.1,C48A7.1,C50C3.9,C50E10.4,F23H12.4,F34D6.3,F48E8.1,F52A8.2,F55A8.2
masculinization of germline (11)	11	NULL	set2	C04H5.6,EEED8.5,F25H2.9,F55B12.3,F59E10.2,H12I13.4,K03H1.2,M106.5,R119.7,T23G11.3,Y53C12B.3
maternal effect sterile (11)	11	NULL	set2	C09G4.5,F54C1.3,F54E7.3,F54F7.5,F58B6.3,K02B9.1,M117.2,R06A4.7,Y2H9A.1,Y59A8B.14,Y65B4BL.2
methiothepin resistant (11)	11	NULL	set2	K02F2.3,K02F2.6,R13H8.1,R13H8.3,R13H8.5,Y22D7AR.13,Y48B6A.4,Y54E10BR.7,ZC395.2,ZK1290.18,ZK1290.2
muscle attachment variant (11)	11	NULL	set2	Y57G11C.1097,Y57G11C.226,Y57G11C.24,Y57G11C.435,Y57G11C.549,Y57G11C.673,Y57G11C.689,Y57G11C.806,Y57G11C.906,Y57G11C.T1,ZK721.2
organism oxidative stress response hypersensitive (11)	11	NULL	set2	B0218.3,C53B7.4,F09E5.15,K06H7.3,R03G5.2,R13H8.1,R13H8.3,R13H8.5,T01C8.1,T19E7.2,W01A11.4
presynaptic component localization variant (11)	11	NULL	set2	B0273.4,C26C6.2,C26G2.1,F35D2.5,F41C6.1,K03E6.5,M03B6.4,R07D5.1,R12H7.1,T21H8.1,T25F10.2
unfertilized oocytes laid (11)	11	NULL	set2	AC3.10,C17D12.6,F43G9.15,F43G9.6,F47G6.4,F48C1.7,F53G12.6,M03A1.1,T02E1.1,Y54E10A.4,ZK524.1
ventral enclosure variant (11)	11	NULL	set2	F02A9.6,F12F6.3,F33D11.11,K01G5.6,K08D9.3,M03A1.1,T23F2.1,T28D6.9,VF36H2L.1,W10C8.2,ZK930.3
amphid morphology variant (10)	10	NULL	set2	C27H5.7,C55B7.12,F14F3.1,F18C12.1,F23B2.4,F31F6.5,F38G1.1,F46A9.6,M02B7.3,T07H8.4
annulae morphology variant (10)	10	NULL	set2	B0491.2,C01B12.1,C31H2.2,EGAP7.1,F23H12.4,F46C8.6,M03F4.7,T01B7.7,T14B4.6,T14B4.7
associative learning variant (10)	10	NULL	set2	B0034.3,B0240.3,C02C6.2,C06E1.4,T01A4.1,T25F10.5,Y105E8A.47,Y105E8A.49,Y105E8A.5,Y75B8A.12
cell polarity variant (10)	10	NULL	set2	C09G12.8,C09G9.6,F15A2.6,F15B9.7,F38A5.13,F41C6.1,F54G8.3,F59G1.3,R06B9.6,R160.1
cephalic sensillum morphology variant (10)	10	NULL	set2	C27A7.4,F18C12.1,F23B2.4,F38G1.1,F46A9.6,F56H1.1,F59C6.7,R31.3,T27B1.1,Y41G9A.1
cilia morphology variant (10)	10	NULL	set2	C08F8.8,C27A7.4,F18C12.1,F23B2.4,F38G1.1,F59C6.7,R31.3,T25F10.5,T27B1.1,Y41G9A.1
drug hypersensitive (10)	10	NULL	set2	F33D4.1,F33D4.10,F55A11.5,H04M03.38,H04M03.4,H04M03.70,T08B1.6,T23F2.1,ZK455.7,ZK678.8
excess pharyngeal cells (10)	10	NULL	set2	C09G9.6,F38E1.7,F52F12.3,H39E23.1,R06B9.6,T07H6.2,T23D8.1,W03C9.7,W06F12.1,Y49E10.14
fewer germ cells (10)	10	NULL	set2	B0414.5,C37A2.4,F02A9.6,F26A3.3,F54C1.3,F57B1.2,K02B9.1,M05B5.5,R06A4.7,Y2H9A.1
germ cell morphology variant (10)	10	NULL	set2	C04H5.6,C29E4.2,C37A2.4,EEED8.5,F26A3.10,F29D11.2,F35G12.8,F55C5.4,F59E10.2,M106.5
gonad development variant (10)	10	NULL	set2	B0523.5,C01G8.5,C09E8.3,C41G7.1,C44C10.8,C48D5.1,C49A1.11,C49A1.4,F15G9.4,T05H4.14
isoamyl alcohol chemotaxis defective (10)	10	NULL	set2	C05C8.9,C29H12.3,C29H12.5,C34D1.3,F55A8.2,R01E6.1,R13H8.1,T01C4.2,W02B3.2,Y41G9A.1
left handed roller (10)	10	NULL	set2	B0491.2,C16D9.2,C31H2.2,EGAP7.1,F23H12.4,F46C8.6,T14B4.6,T14B4.7,Y57A10A.11,ZK1290.3
organism heat response variant (10)	10	NULL	set2	C40H5.5,C49H3.1,K08E7.1,K08E7.2,R04A9.4,T26C12.4,Y113G7A.6,Y48B6A.4,Y54H5A.4,ZC84.2
pharyngeal pumping irregular (10)	10	NULL	set2	C32E8.10,C50C3.9,D2013.5,F27D9.1,F31E8.2,JC8.10,T02C5.5,T04D1.3,T10A3.1,ZK637.8
pharyngeal pumping variant (10)	10	NULL	set2	C14F5.3,C32E8.10,C41G7.1,C50C3.9,JC8.10,T02C5.5,T04D1.3,T10A3.1,Y48B6A.4,ZK524.2
protein phosphorylation reduced (10)	10	NULL	set2	B0207.4,B0464.7,C12D8.10,F54A5.3,F59A6.1,F59E12.2,K08A8.1,R03G5.2,T01C8.1,Y59A8B.14
radiation induced reproductive cell death variant (10)	10	NULL	set2	C07H6.6,F35H8.7,F52B5.5,H26D21.1,H26D21.2,K06A5.7,Y41C4A.14,Y48G1BL.2,ZC302.1,ZK637.11
tunicamycin hypersensitive (10)	10	NULL	set2	C06A1.1,C06A1.9,C41C4.4,F54A5.3,T07A9.3,Y32F6B.3,Y32F6B.5,Y38A10A.5,Y48G1BL.2,ZK632.6
ammonium acetate chemotaxis defective (9)	9	NULL	set2	B0240.3,C34D1.3,C37E2.4,F18C12.1,F36F2.5,F38G1.1,M02B7.3,R01E6.1,T03D8.5
antimicrobial gene expression variant (9)	9	NULL	set2	B0348.4,B0545.1,F08B1.1,F17C8.1,F18G5.3,F20D1.2,K09A9.1,Y71G12A.3,ZK1151.1
bleach hypersensitive (9)	9	NULL	set2	B0041.2,B0041.6,F55A11.5,H04M03.38,H04M03.4,H04M03.70,T07F10.4,T23F2.1,ZK678.8
body morphology variant (9)	9	NULL	set2	C07G1.5,C09E8.3,C26D10.5,C33H5.12,C44C10.8,F10E7.4,F41H10.11,F42G8.6,R13H4.4
body wall muscle actin organization defective (9)	9	NULL	set2	C29F9.7,C38C3.5,C47E8.7,F54F2.1,T17H7.4,T21D12.4,ZC101.2,ZC477.9,ZK1058.2
butanone chemotaxis variant (9)	9	NULL	set2	C09E10.2,C37E2.4,F55A8.2,F57F5.5,F59A6.1,T01A4.1,T16H5.1,ZC64.4,ZC84.2
cell stress response variant (9)	9	NULL	set2	B0218.3,B0545.1,F13B10.1,F13B10.3,F59A6.1,K02B9.4,K08A8.1,K09A9.1,R03G5.2
commissure handedness defective (9)	9	NULL	set2	B0285.5,C34F6.4,F10E7.4,F54G8.3,F57C7.3,M03F8.2,Y34B4A.3,Y37D8A.13,ZK377.2
diacetyl chemotaxis defective (9)	9	NULL	set2	B0212.5,C34D1.3,C53B7.5,F55A8.2,T09A12.3,T18D3.2,W02B3.2,W02B3.8,Y102E9.1
ectopic expression transgene (9)	9	NULL	set2	C09E8.3,F08G12.4,F22E12.4,F38A5.13,F44A6.2,K01G5.2,M142.4,Y47D3A.6,ZK909.4
engulfment variant (9)	9	NULL	set2	C02F4.1,C09G12.8,C48B4.4,F08F1.5,F53F10.4,F56D2.7,Y106G6E.5,Y41D4B.13,Y47H9C.4
fat content variant (9)	9	NULL	set2	C06E1.4,C17E7.1,C43H6.8,C43H6.9,F07F6.6,F25D7.3,F52H3.6,M03A8.1,Y57A10C.6
foraging behavior variant (9)	9	NULL	set2	B0280.12,B0432.5,B0496.5,C06E1.4,C39E6.6,F18C12.1,F23B2.4,F55A8.2,ZK512.6
germline proliferation variant (9)	9	NULL	set2	C06H2.4,C06H2.7,C07E3.2,D2030.6,F02A9.6,K01C8.9,K02B9.1,Y39B6A.14,ZC308.1
gonad morphology variant (9)	9	NULL	set2	C01F6.4,C15F1.3,F25D7.3,LLC1.1,T07A9.3,T25C12.1,Y47D3A.6,ZK1128.2,ZK632.6
organism pathogen response variant (9)	9	NULL	set2	C39E6.6,F56C11.1,JC8.12,K08D12.5,M02B1.1,T22B11.2,T23F2.1,Y47H9C.4,ZK678.8
osmotic avoidance variant (9)	9	NULL	set2	B0024.8,C27A7.4,C29H12.3,C29H12.5,F18C12.1,F23B2.4,F31F6.5,F56H1.1,M02B7.3
paraquat hypersensitive (9)	9	NULL	set2	C15H9.1,C40C9.5,R13H8.1,R13H8.3,R13H8.5,T01C8.1,T07C4.7,W01A11.4,Y54H5A.4
pattern of transgene expression variant (9)	9	NULL	set2	C04G2.7,C07H6.10,C07H6.5,F42A9.2,K06B9.5,K11C4.5,T12F5.4,T21E12.4,ZK1236.3
postsynaptic region morphology variant (9)	9	NULL	set2	B0365.3,C02E11.1,F26E4.8,K11E8.1,M03B6.4,R07D5.1,T05F1.1,T21H8.1,T25F10.2
siRNA expression variant (9)	9	NULL	set2	C26E6.7,D2030.6,F10B5.7,K12H4.8,R09A1.1,T07A9.5,W09B6.3,Y65B4BL.2,ZK1098.8
skiddy (9)	9	NULL	set2	,F55A11.5,H04M03.38,H04M03.4,H04M03.70,JC8.12,M02B1.1,T22B11.2,T23F2.1,ZK678.8
slow development (9)	9	NULL	set2	C09E8.3,C16C2.2,C16C2.3,K04E7.2,T06D10.1,Y110A7A.10,Y111B2A.20,Y47D3A.16,Y75B8A.22
somatic gonad morphology variant (9)	9	NULL	set2	C04H5.6,C47E12.5,F21H11.2,F54G8.3,K12C11.1,K12C11.2,R13F6.4,T21B6.1,ZK637.7
RNA expression variant (8)	8	NULL	set2	C18A11.5,D2030.6,F02A9.6,F10B5.7,F35D6.1,K01C8.9,R107.8,T07A9.5
accumulated germline cell corpses (8)	8	NULL	set2	B0303.9,C04G2.7,C05D11.2,C05D11.3,F53F10.4,K06B9.5,R06F6.2,W06B4.3
apoptosis fails to occur (8)	8	NULL	set2	C35D10.9,F23B12.9,F38A5.13,F43G9.11,F43G9.14,F43G9.19,M05B5.5,ZK909.4
asymmetric cell division variant (8)	8	NULL	set2	C01G6.8,F38A5.13,F43G9.11,F43G9.14,F43G9.19,M03A1.6,T23D8.9,ZK909.4
axon branching variant (8)	8	NULL	set2	C39F7.2,C54D1.6,F41C6.1,K03D10.1,M03F8.2,M6.3,T19B4.7,ZK867.1
blistered (8)	8	NULL	set2	C09G5.6,F45G2.5,F53B6.1,F56C11.1,F59E12.12,H04M03.38,H04M03.4,H04M03.70
body size variant (8)	8	NULL	set2	B0491.2,C02F4.2,C47E12.5,C49A1.4,F46E10.9,F55C10.1,K01G5.6,ZK524.2
butanone chemotaxis defective (8)	8	NULL	set2	B0240.3,C02C6.2,C34D1.3,F11A1.3,F55A8.2,R01E6.1,R13H8.1,T16H5.1
cyproheptadine resistant (8)	8	NULL	set2	C09B7.1,K02F2.3,K02F2.6,R13H8.1,R13H8.3,R13H8.5,Y22D7AR.13,Y48B6A.4
drug induced gene expression variant (8)	8	NULL	set2	B0218.3,B0545.1,E02C12.5,F13B10.1,F13B10.3,T01C8.1,T24A6.5,Y39G10AR.22
excess intestinal cells (8)	8	NULL	set2	C09G9.6,C52D10.117,C52D10.7,C52D10.71,C52D10.78,K06A5.7,W10C8.2,Y49E10.14
gonad arm morphology variant (8)	8	NULL	set2	C02F4.1,C09G12.8,C15F1.3,C26C6.1,F57B1.2,M05B5.5,T05C12.6,Y106G6E.5
growth variant (8)	8	NULL	set2	C14B1.4,F02E8.3,F33D4.2,T12E12.4,T13F2.8,T14G11.3,W06H3.1,Y52B11A.3
hermaphrodite sterile (8)	8	NULL	set2	C52E12.3,D2096.4,F29F11.1,R10E11.4,T24D1.1,Y110A2AL.14,Y50D4C.4,ZK1307.5
hyperactive (8)	8	NULL	set2	C16C2.2,C16C2.3,C26C6.2,C33G3.1,F15D3.1,F47G6.1,M01D7.7,T06D10.1
inhibition of oocyte maturation variant (8)	8	NULL	set2	C26C6.2,C34G6.7,F10C2.10,F10C2.3,F57F5.5,M03A1.1,M110.5,R06A10.2
lipid composition variant (8)	8	NULL	set2	E04F6.3,K04E7.2,M03A8.1,T13C5.1,T21D12.3,W06D12.3,W06D12.8,Y55D5A.5
long defecation cycle (8)	8	NULL	set2	C02C6.1,C39D10.10,C39D10.12,F33D4.2,F46E10.8,M03F4.7,Y54G9A.3,ZC395.2
male tail development variant (8)	8	NULL	set2	C04G2.7,C08C3.1,F15C11.1,F34D10.5,F42A9.2,T12F5.4,T27A1.6,Y43F8C.10
meiotic progression during oogenesis variant (8)	8	NULL	set2	C34G6.7,F10C2.10,F10C2.3,F10C5.1,F57F5.5,M110.5,T23G11.3,Y66D12A.17
mitotic spindle defective early emb (8)	8	NULL	set2	B0457.1,F10B5.6,F23B12.8,F56A3.4,T21E12.4,T24H10.6,Y66D12A.17,ZK177.6
neuron function reduced (8)	8	NULL	set2	F36F2.5,F55A8.2,K03A11.3,K03A11.8,ZC416.8,ZC84.2,ZK1290.18,ZK1290.2
nose touch defective (8)	8	NULL	set2	B0212.5,B0280.12,C06E1.4,C15A11.3,C29F5.4,F12D9.1,R186.13,R186.5
one cell arrest early emb (8)	8	NULL	set2	C52E12.3,D2096.4,F29F11.1,R10E11.4,T24D1.1,Y110A2AL.14,Y50D4C.4,ZK1307.5
oogenesis variant (8)	8	NULL	set2	C01F6.4,C06H2.4,C06H2.7,R144.7,T07A9.3,T24D1.1,Y119D3B.15,ZK524.1
organism environmental stimulus response variant (8)	8	NULL	set2	C16H3.2,C18C4.1,F17E9.11,F21F8.7,F58B3.1,K11G9.6,W02D3.7,Y22F5A.5
organism starvation hypersensitive (8)	8	NULL	set2	C41C4.4,F43E2.8,F52A8.2,H04M03.38,H04M03.4,H04M03.70,K10C3.6,PAR2.3
protein expression ectopic (8)	8	NULL	set2	B0365.3,C50C3.7,F38A5.13,K12C11.1,K12C11.2,M03A1.1,R107.8,ZK909.4
pyrazine chemotaxis defective (8)	8	NULL	set2	B0212.5,C34D1.3,F55A8.2,R13H8.1,T09A12.3,T18D3.2,W02B3.2,W02B3.8
roaming reduced (8)	8	NULL	set2	B0412.2,C37E2.4,C40H5.5,F38G1.1,Y55D5A.5,ZK1290.18,ZK1290.2,ZK455.3
spermatogenesis defective hermaphrodite (8)	8	NULL	set2	C01G5.2,CBG11663,D2030.6,F53G12.6,T02E1.1,T23G11.3,Y113G7B.4,Y113G7B.5
spermatogenesis to oogenesis switch defective (8)	8	NULL	set2	B0414.5,C04H5.6,EEED8.5,F26A3.3,F59E10.2,M106.5,T23G11.3,Y119D3B.15
squashed vulva (8)	8	NULL	set2	C52E12.3,D2096.4,F29F11.1,R10E11.4,T24D1.1,Y110A2AL.14,Y50D4C.4,ZK1307.5
starved (8)	8	NULL	set2	B0365.3,C41G7.1,F13G3.8,F55A8.2,H30A04.1,H30A04.2,M6.3,Y39B6A.20
struts variant (8)	8	NULL	set2	B0491.2,C01B12.1,C31H2.2,EGAP7.1,F23H12.4,F46C8.6,T14B4.6,T14B4.7
transformer (8)	8	NULL	set2	C15F1.3,CBG11194,CBG13188,CBG21580,F44A6.2,LLC1.1,Y47D3A.6,ZK287.8
XXX progeny (7)	7	NULL	set2	C30A5.7,D1086.4,F28B3.7,T04A11.6,T07G12.12,Y59A8B.1,ZK381.1
activity level variant (7)	7	NULL	set2	C02C6.1,C09E10.2,C26C6.2,F28C1.2,F47D12.1,F56A8.7,K01G5.6
aqueous positive chemotaxis defective (7)	7	NULL	set2	B0240.3,C37E2.4,F18C12.1,F36F2.5,F38G1.1,M02B7.3,T03D8.5
axon fasciculation variant (7)	7	NULL	set2	B0285.5,C34F6.4,F10E7.4,F57C7.3,M03F8.2,T08H4.3,ZK867.1
benzaldehyde chemotaxis variant (7)	7	NULL	set2	C09E10.2,C37E2.4,F55A8.2,F57F5.5,F59A6.1,T01A4.1,T16H5.1
cell corpse degradation variant (7)	7	NULL	set2	B0303.9,F53F10.4,T08G5.5,W06B4.3,Y37A1B.2,Y41D4B.13,Y47H9C.4
cell corpse number variant (7)	7	NULL	set2	C35D10.9,C48D1.2,C49A1.11,C49A1.4,F43C1.2,F52B5.5,T07C4.8
cell death sexually dimorphic increased (7)	7	NULL	set2	C15F1.3,C33D12.12,C33D12.7,F23B12.9,F55B12.3,T07C4.8,ZK287.8
commissure absent (7)	7	NULL	set2	C47G2.2,F41C6.1,H14N18.1,T19B4.7,Y60A3A.1,Y71G12B.20,ZK377.2
endomitotic oocytes (7)	7	NULL	set2	C06A8.5,C35B8.2,C48D5.1,T07A9.3,T11F8.3,Y119D3B.15,ZK637.7
hindgut morphology variant (7)	7	NULL	set2	C04G2.7,C08C3.1,F15C11.1,F34D10.5,F42A9.2,T12F5.4,T27A1.6
intestinal vacuole (7)	7	NULL	set2	C56C10.12,F41H10.11,F58G6.1,T23H2.5,W06H8.1,Y49E10.11,ZK632.6
late embryonic arrest (7)	7	NULL	set2	C52E12.3,F11H8.1,K01G5.6,M03F8.2,R10E11.4,Y110A2AL.14,ZK1307.5
late larval lethal (7)	7	NULL	set2	C05G5.6,C38C3.5,F17C11.19,F17C11.8,T06A10.1,T06A10.4,Y111B2A.22
loss of left right neuronal asymmetry (7)	7	NULL	set2	C01G10.11,C50C3.9,F13B10.1,K11E8.1,T02C5.5,T16H5.1,Y38F2AL.1
male turning defective (7)	7	NULL	set2	B0432.5,C05D2.3,C05D2.4,C07H6.7,F21H11.2,F32G8.6,W01C8.6
metal response variant (7)	7	NULL	set2	C40C9.5,F09E5.15,F54A5.3,K01D12.11,K08A8.1,K11D12.10,T07A9.3
miRNA expression variant (7)	7	NULL	set2	C01F6.4,F11A1.3,K08E3.7,K12H4.8,W01C8.6,Y11D7A.12,Y11D7A.13
octanol chemotaxis defective (7)	7	NULL	set2	B0212.5,C29H12.3,C29H12.5,C40C9.5,T09A12.3,W02B3.2,W02B3.8
organism hypersensitive dessication (7)	7	NULL	set2	,F55A11.5,H04M03.38,H04M03.4,H04M03.70,M02B1.1,T22B11.2,ZK678.8
organism hypersensitive ionizing radiation (7)	7	NULL	set2	C36A4.8,F18C5.2,F32A11.2,F52B5.5,Y41C4A.14,Y41E3.9,Y51H1A.4
organism morphology variable (7)	7	NULL	set2	F10C1.15,F10C1.2,F10E7.4,K04G2.8,M142.4,R13A5.5,W03H9.4
phagosome maturation defective (7)	7	NULL	set2	C02C6.1,C02F4.1,F18C12.2,F41H10.11,W03C9.3,W03C9.5,Y41G9A.5
pharyngeal development variant (7)	7	NULL	set2	B0457.1,D2085.1,D2096.4,F12F6.3,K01G5.6,M117.2,ZK1307.5
pheromone induced dauer formation enhanced (7)	7	NULL	set2	C38C3.5,F02E8.6,F02E8.9,F55A8.2,T20B5.3,Y44A6D.4,Y6B3B.11
protein protein interaction variant (7)	7	NULL	set2	C50F4.11,C50F4.16,CBG11663,F59E12.2,R119.7,Y32F6B.3,Y32F6B.5
radiation induced germ cell apoptosis resistant (7)	7	NULL	set2	C09G4.1,C35D10.9,C48D1.2,F52B5.5,T07C4.8,Y51H1A.4,Y6B3B.10
rays fused (7)	7	NULL	set2	C32D5.2,C37A2.4,F02E9.4,R13F6.9,Y54E10A.16,Y54E10A.2,ZK370.2
solitary feeding increased (7)	7	NULL	set2	B0432.2,C05G6.1,C17E7.5,F45H11.4,F57A10.5,Y41G9A.4,ZK180.1
sperm absent (7)	7	NULL	set2	C37A2.4,F01G12.5,F10B5.7,F35D6.1,K01G5.2,T23G11.3,ZK524.1
spicules crumpled (7)	7	NULL	set2	C37A2.4,R06B9.6,W08D2.1,Y34D9B.1,Y54E10A.16,Y54E10A.2,ZK1067.1
spindle orientation defective early emb (7)	7	NULL	set2	B0457.1,F11H8.1,F38E1.7,F52F12.3,R06B9.6,T07H6.2,T23D8.1
vulval cell induction increased (7)	7	NULL	set2	C37A2.4,C37A5.9,C37F5.1,F39B2.4,ZK1067.1,ZK662.4,ZK792.6
AB lineage variant (6)	6	NULL	set2	B0457.1,F02A9.6,F53G12.5,T19E7.2,W03C9.7,W06F12.1
XX lethal (6)	6	NULL	set2	C25G4.5,C35C5.1,F44A6.2,R13G10.1,Y39A1B.3,Y59A8B.1
antibody staining variant (6)	6	NULL	set2	C05D2.3,C05D2.4,C07H6.7,F32G8.6,W01C8.6,W04D2.1
backing uncoordinated (6)	6	NULL	set2	C32E8.10,F30H5.1,F31E8.2,F41C6.1,F57C7.3,W09C5.2
backward locomotion variant (6)	6	NULL	set2	M03B6.4,R13A5.5,T21H8.1,T27A1.6,Y54E10A.16,Y54E10A.2
benzaldehyde chemotaxis defective (6)	6	NULL	set2	C34D1.3,F08F8.3,F56C9.1,R01E6.1,T01C4.2,Y102E9.1
biofilm absent head (6)	6	NULL	set2	JC8.12,K08D12.5,M02B1.1,T22B11.2,ZK1025.7,ZK678.8
body vacuole (6)	6	NULL	set2	C07G1.5,C09E8.3,C17H12.14,C42D8.13,C42D8.8,C54F6.13
body wall contraction variant (6)	6	NULL	set2	C32E8.10,JC8.10,T10H9.4,T20G5.6,T21C12.1,ZK524.2
body wall muscle development variant (6)	6	NULL	set2	C38C3.5,F07A5.7,F11C3.3,F30H5.1,Y80D3A.2,Y80D3A.3
brood size variant (6)	6	NULL	set2	C02F4.2,C05D9.5,C56A3.7,F46C3.1,F55C10.1,Y39B6A.20
cell cleavage variant (6)	6	NULL	set2	B0457.1,F38A5.13,F43G9.11,F43G9.14,F43G9.19,ZK909.4
cell division variant (6)	6	NULL	set2	D2045.6,M03A1.6,T22B7.1,T26A5.9,ZK177.10,ZK177.11
cholinergic agonist resistant (6)	6	NULL	set2	C35C5.5,F21F3.5,T07A5.2,T08G11.5,Y110A7A.3,ZK617.1
constitutive larval display (6)	6	NULL	set2	B0240.3,B0412.2,C05D2.1,F01G10.8,F29C4.1,R05D11.1
drug resistant (6)	6	NULL	set2	C38C3.5,C48A7.1,F54H12.5,F54H12.6,K04G7.3,T20B5.3
ectopic neurite outgrowth (6)	6	NULL	set2	B0285.5,C35C5.4,C39F7.2,F41C6.1,T19B4.7,T24B8.6
egg laying response to food variant (6)	6	NULL	set2	F13B10.1,F13B10.3,F23B2.5,F55A8.2,F59A6.1,R03G5.2
embryonic lethal late emb (6)	6	NULL	set2	D2085.1,F13H6.1,F13H6.10,F13H6.13,F13H6.16,F13H6.24
endocytic transport variant (6)	6	NULL	set2	C56A3.7,F10F2.1,F53F10.4,T03D8.1,T11F8.3,W06H8.1
engulfment failure by killer (6)	6	NULL	set2	C09G12.8,C48B4.4,F56D2.7,Y106G6E.5,Y41D4B.13,Y47H9C.4
fat content reduced (6)	6	NULL	set2	F13G3.8,F17A2.7,T21D12.3,Y105E8A.7,Y48B6A.4,Y54E10BR.7
feminization of germline (6)	6	NULL	set2	C03C11.2,C15F1.3,CBG13188,T07F8.3,T23G11.3,Y54E10A.4
gut granule development variant (6)	6	NULL	set2	C05D11.2,C05D11.3,F32A6.3,H30A04.1,H30A04.2,ZK1248.10
head morphology variant (6)	6	NULL	set2	F11C7.5,F14F3.1,M03A1.1,R31.1,W01B6.1,Y37E11AR.6
lithium chemotaxis defective (6)	6	NULL	set2	C32C4.16,C32C4.3,C32C4.6,C55B7.12,T03D8.5,ZC412.2
locomotion reduced (6)	6	NULL	set2	C38C3.5,F14D12.4,K11C4.3,M142.1,T07H8.4,Y60A3A.1
mRNA surveillance defective (6)	6	NULL	set2	C48B6.6,F46B6.3,W02D3.8,Y48G8AL.6,Y54F10AL.2,Y73B6BL.18
magnesium chemotaxis defective (6)	6	NULL	set2	B0024.6,C32C4.16,C32C4.3,C32C4.6,C55B7.12,T03D8.5
male mating variant (6)	6	NULL	set2	B0432.5,C05D2.3,C05D2.4,F32G8.6,W01C8.6,W06B4.3
male tail sensory ray development variant (6)	6	NULL	set2	F36A4.10,F38A3.2,F46E10.9,R06B9.6,Y34D9B.1,Y47D3B.10
neuron development variant (6)	6	NULL	set2	F01D4.6,F21H11.3,F21H12.1,R07B1.1,R07B1.20,Y16B4A.1
neuron positioning variant (6)	6	NULL	set2	F01D4.6,M6.3,R13F6.4,T07H8.4,W01B6.1,ZK377.2
nicotine resistant (6)	6	NULL	set2	B0365.3,C02E11.1,C35C5.5,F21F3.5,T05F1.1,ZC504.2
nuclear positioning variant (6)	6	NULL	set2	C43G2.16,C43G2.17,C43G2.2,R11A5.2,T21E12.4,W01A11.3
organism hypersensitive interstrand cross link agents (6)	6	NULL	set2	C36A4.8,F56A3.1,W02D3.10,W03A3.2,Y41E3.9,Y55B1AL.3
pheromone induced dauer formation defective (6)	6	NULL	set2	C36B7.7,C36B7.9,C55B7.12,H14E04.1,K04G7.3,T10H9.2
pheromone induced larval display defective (6)	6	NULL	set2	F18C12.1,F25E2.5,F31F6.5,M02B7.3,W01G7.1,ZC84.2
pheromone suppressed pumping defective (6)	6	NULL	set2	B0412.2,C02D4.2,C02D4.3,C02D4.9,F29C4.1,K01C8.3
pointed tail tip male (6)	6	NULL	set2	C05G5.6,C12C8.3,E01A2.3,T23G4.1,Y43F8C.10,Y53C12B.5
post hermaphrodite contact variant (6)	6	NULL	set2	JC8.12,K08D12.5,M02B1.1,T22B11.2,T23F2.1,ZK678.8
presynaptic region morphology variant (6)	6	NULL	set2	C01B7.6,F26E4.8,M03B6.4,M03F8.2,R07D5.1,T21H8.1
protein RNA interaction variant (6)	6	NULL	set2	C12C8.3,F02E9.2,F48F7.1,T07D3.10,T07D3.11,T07D3.7
proximal germ cell proliferation variant (6)	6	NULL	set2	C07E3.2,F29C4.1,R05D11.1,R166.4,Y39B6A.14,ZK1128.2
sodium acetate chemotaxis defective (6)	6	NULL	set2	C55B7.12,F36F2.1,F36F2.5,M02B7.3,R01E6.1,ZC84.2
sperm excess (6)	6	NULL	set2	C04H5.6,EEED8.5,F59E10.2,K03H1.2,M106.5,T23G11.3
sperm recruitment variant (6)	6	NULL	set2	C01F6.4,EEED8.5,T11F8.3,T23G11.3,W02A2.1,W08D2.4
spermatogenesis variant (6)	6	NULL	set2	B0205.11,B0205.3,B0240.2,F35D6.1,Y54E5A.2,Y66D12A.20
spontaneous reversal rate variant (6)	6	NULL	set2	C16C2.2,C16C2.3,C26C6.2,C40C9.5,T06D10.1,T07E3.6
temperature induced dauer formation defective (6)	6	NULL	set2	M04D8.3,T01B6.1,T24D8.5,ZC334.1,ZC334.10,ZK1251.2
touch resistant tail (6)	6	NULL	set2	C08C3.1,C29F5.4,C50H2.2,R186.13,R186.5,T01C8.7
tumorous germline (6)	6	NULL	set2	C28C12.7,C28C12.8,F02A9.6,R166.4,T23G11.3,ZK1128.2
vulval cell lineage variant (6)	6	NULL	set2	C37A2.4,C37A2.T1,F11C7.5,F25H8.6,R03C1.3,R03C1.6
GABA synaptic transmission variant (5)	5	NULL	set2	C39E6.6,K11E8.1,R03G5.2,T20G5.6,T25F10.2
acetylcholine synaptic transmission variant (5)	5	NULL	set2	B0365.3,C26C6.2,F21F3.5,F25G6.3,T05F1.1
anchor cell invasion variant (5)	5	NULL	set2	F15G9.4,F41C6.1,F54G8.3,T19B4.7,Y50D4C.1
axon vesicle variant (5)	5	NULL	set2	C09G12.8,C35C5.4,F54G8.3,F55C7.7,T05E11.4
body constriction (5)	5	NULL	set2	F10E7.4,H04M03.38,H04M03.4,H04M03.70,T05C12.10
body muscle displaced (5)	5	NULL	set2	K12F2.1,T17H7.4,Y80D3A.2,Y80D3A.3,ZC477.9
body wall muscle physiology variant (5)	5	NULL	set2	C06A5.7,C38C3.5,F07A5.7,F11C3.3,F30H5.1
cell cleavage variant emb (5)	5	NULL	set2	F54E7.3,F58B6.3,H39E23.1,M117.2,Y59A8B.14
cell migration variant (5)	5	NULL	set2	C01G6.8,F10E9.6,T25C12.1,Y50D4C.1,ZK1128.8
coelomocyte development variant (5)	5	NULL	set2	C10G8.6,F26B1.7,W08D2.1,Y80D3A.2,Y80D3A.3
comma arrest emb (5)	5	NULL	set2	C52E12.3,D2096.4,F29F11.1,Y110A2AL.14,ZK1307.5
developmental delay (5)	5	NULL	set2	C12D8.10,F29C12.3,W10G6.2,ZK1127.9,ZK867.1
developmental growth variant (5)	5	NULL	set2	C44C1.13,C44C1.4,K01C8.9,K07G5.2,T27B1.1
developmental timing variant (5)	5	NULL	set2	C05G5.6,F56A12.3,F56A12.4,F56A12.8,F59G1.6
disorganized pharyngeal EPG (5)	5	NULL	set2	C35B8.2,F09G8.10,F09G8.2,F09G8.9,F12F3.1
dosage compensation variant (5)	5	NULL	set2	C18A11.5,C25G4.5,R13G10.1,Y39A1B.3,Y59A8B.1
drug withdrawal response variant (5)	5	NULL	set2	C09B7.1,C30A5.7,F59C12.2,ZK1290.18,ZK1290.2
electrophysiology variant (5)	5	NULL	set2	C29F5.4,F36F2.5,R186.13,R186.5,ZK524.2
endogenous synaptic event frequency reduced (5)	5	NULL	set2	C39E6.6,K11E8.1,R03G5.2,T25F10.2,ZK867.1
excess hypodermal cells (5)	5	NULL	set2	F02A9.6,F53G12.5,T19E7.2,VF36H2L.1,ZC434.6
fat associated bodies increased (5)	5	NULL	set2	C34E10.4,E04F6.3,M03A8.1,T08B1.6,Y57A10C.6
frequency body bend reduced (5)	5	NULL	set2	F56A8.7,M03B6.4,T01C8.1,T21H8.1,Y59A8B.14
germline RNAi resistant (5)	5	NULL	set2	ZK1098.12,ZK1098.3,ZK1098.4,ZK1098.8,ZK1098.9
germline mortal (5)	5	NULL	set2	C14B1.4,C30A5.2,DY3.4,T04A11.6,Y41C4A.14
gonad migration variant (5)	5	NULL	set2	C10F3.2,C10F3.8,C37A2.4,M05B5.5,T22B7.1
gut granule birefringence misplaced (5)	5	NULL	set2	F07C3.4,F53H8.1,F59F5.2,R07B1.12,R11A5.1
hyperactive egg laying (5)	5	NULL	set2	B0412.2,C16C2.2,C16C2.3,T02C5.5,T06D10.1
hypercontracted (5)	5	NULL	set2	C33G3.1,C41C4.5,F15D3.1,F47G6.1,Y44A6E.1
hypersensitivity to mutagen (5)	5	NULL	set2	C12D8.10,F28H6.1,F33H2.1,K07G5.2,Y41E3.9
hypoosmotic shock hypersensitive (5)	5	NULL	set2	F21F3.5,H02I12.8,T08G11.5,Y110A7A.3,Y17G9B.3
induced cell death variant (5)	5	NULL	set2	C35D10.9,C48D1.2,F23B12.9,F32A11.2,T07C4.8
intestine dark (5)	5	NULL	set2	C10C5.6,C41C4.4,F43E2.8,F55A8.2,F58H1.4
larval body morphology variant (5)	5	NULL	set2	C42D8.8,F02A9.6,F23H12.4,F54D8.1,H27M09.4
light response variant (5)	5	NULL	set2	C14F11.3,F17C8.1,M01D7.7,ZK524.2,ZK897.1
muscle excess (5)	5	NULL	set2	F38E1.7,F53G12.5,T19E7.2,W03C9.7,ZC434.6
neuron activation variant (5)	5	NULL	set2	C07H6.7,F23B12.9,F33H1.1,ZK1290.18,ZK1290.2
neuron cell body absent misplaced (5)	5	NULL	set2	C08C3.1,C30A5.7,F21H11.3,F23B12.9,ZK287.8
neuron morphology variant (5)	5	NULL	set2	C35C5.4,C44B11.3,F28D1.10,T01E8.4,ZK154.3
no differentiated gametes (5)	5	NULL	set2	F54E7.3,F57B1.2,F58B6.3,H39E23.1,Y59A8B.14
no germ line (5)	5	NULL	set2	F31E3.5,F54E7.3,F54F7.5,F58B6.3,H39E23.1
oocyte meiotic maturation variant (5)	5	NULL	set2	C26C6.2,M110.5,R06A10.2,R07E4.6,T01C2.1
organism UV hypersensitive (5)	5	NULL	set2	C07H6.6,F41E6.4,F57B10.6,F57B10.7,K07G5.2
organism hypersensitive X ray irradiation (5)	5	NULL	set2	F28B3.7,F41E6.4,F42H11.2,W03A3.2,Y55B1AL.3
ovulation variant (5)	5	NULL	set2	C35B8.2,C48D5.1,F26A3.3,M03A1.1,Y113G7B.5
pathogen adherence defect (5)	5	NULL	set2	,K08D12.5,R03H4.6,T22B11.2,T23F2.1,ZK678.8
pathogen induced gene expression variant (5)	5	NULL	set2	B0218.3,F13B10.1,F13B10.3,F59A6.1,R03G5.2
pharynx unattached (5)	5	NULL	set2	F21H11.3,F54F3.1,M03F8.2,Y80D3A.2,Y80D3A.3
phasmid morphology variant (5)	5	NULL	set2	C27H5.7,F18C12.1,F53B2.6,T23G4.1,Y71F9B.5
precocious alae (5)	5	NULL	set2	C12C8.3,F47F6.1,F47F6.11,R107.8,T25C12.1
protein expression variant (5)	5	NULL	set2	C09H6.2,M03F4.7,R11E3.6,T03G6.2,T20B5.3
protein modification variant (5)	5	NULL	set2	B0365.3,C40C9.5,C47E12.5,K04G7.3,T20B5.3
rays missing (5)	5	NULL	set2	C37A2.4,F08F8.8,R12B2.1,T14F9.5,ZK637.7
relative cell cycle timing defective early emb (5)	5	NULL	set2	F54E7.3,F58B6.3,H39E23.1,M117.2,Y59A8B.14
retarded heterochronic variations (5)	5	NULL	set2	C05G5.6,C07H6.10,C07H6.5,F26F4.7,W03C9.4
roller (5)	5	NULL	set2	C16D9.2,F46C8.6,T01B7.7,T14B4.6,Y57A10A.11
sodium chloride chemotaxis variant (5)	5	NULL	set2	B0207.12,R11G10.1,ZK1290.18,ZK1290.2,ZK512.6
spermatid activation defective (5)	5	NULL	set2	D2030.6,F53G12.6,K12H4.8,T02E1.1,ZK524.1
spindle orientation variant (5)	5	NULL	set2	F38A5.13,F43G9.11,F43G9.14,F43G9.19,ZK909.4
spindle orientation variant AB or P1 early emb (5)	5	NULL	set2	F54E7.3,F58B6.3,H39E23.1,M117.2,Y59A8B.14
spindle position defective early emb (5)	5	NULL	set2	C36E8.5,F22B5.7,M03D4.1,T24H10.6,Y79H2A.11
tail morphology variant (5)	5	NULL	set2	C15F1.3,D2085.1,LLC1.1,Y47D3A.6,Y71F9B.5
translation variant (5)	5	NULL	set2	K04G2.1,R04A9.4,T27F7.3,Y47D3A.16,Y48B6A.4
transposon mutator (5)	5	NULL	set2	ZK1098.12,ZK1098.3,ZK1098.4,ZK1098.8,ZK1098.9
trimethylthiazole chemotaxis defective (5)	5	NULL	set2	C34D1.3,F55A8.2,R13H8.1,T18D3.2,Y102E9.1
unfolded protein response variant (5)	5	NULL	set2	C41C4.4,R74.3,Y32F6B.3,Y32F6B.5,Y38A10A.5
uptake of yolk defective (5)	5	NULL	set2	C02C6.1,F53A2.8,F58G6.1,T11F8.3,Y67D8C.10
ventral nerve cord maintenance variant (5)	5	NULL	set2	C09C7.1,C14F5.2,C18F3.2,F58A3.2,K07E12.1
AWC odorant chemotaxis defective (4)	4	NULL	set2	T01A4.1,Y54E10BL.6,Y73B6A.5,ZK792.6
DNA recombination variant (4)	4	NULL	set2	D1086.4,F28B3.7,K02B12.8,T07G12.12
E lineage variant (4)	4	NULL	set2	C09G9.6,F38E1.7,K06A5.7,W06F12.1
MS lineage variant (4)	4	NULL	set2	T15H9.3,T19E7.2,W06F12.1,W10C8.2
P0 spindle position defective early emb (4)	4	NULL	set2	F54E7.3,F58B6.3,H39E23.1,M117.2
RNA processing variant (4)	4	NULL	set2	C02F5.4,C33H5.12,F29C4.6,F36A2.1
X linked gene expression enhanced (4)	4	NULL	set2	C25G4.5,R13G10.1,Y39A1B.3,Y59A8B.1
acetylcholinesterase inhibitor hypersensitive (4)	4	NULL	set2	C26C6.2,F47D12.1,Y41G9A.4,ZK180.1
aqueous compound discrimination defective (4)	4	NULL	set2	C37E2.4,C55B7.12,F36F2.1,F36F2.5
aqueous negative chemotaxis variant (4)	4	NULL	set2	B0212.5,T09A12.3,W02B3.2,W02B3.8
asymmetric cell division defective early emb (4)	4	NULL	set2	F54E7.3,F58B6.3,H39E23.1,M117.2
autosomal nondisjunction meiosis (4)	4	NULL	set2	T04A11.6,T07G12.10,T07G12.11,T07G12.6
body bend variant (4)	4	NULL	set2	C16C2.2,C16C2.3,M03F4.7,T06D10.1
body wall muscle cell polarization variant (4)	4	NULL	set2	C47E8.7,F54F2.1,ZC101.2,ZK1058.2
body wall muscle morphology variant (4)	4	NULL	set2	C38C3.5,F07A5.7,F11C3.3,F30H5.1
cell corpse digestion variant (4)	4	NULL	set2	C02C6.1,F41H10.11,W06B4.3,Y41G9A.5
cell division polarity variant (4)	4	NULL	set2	C09G9.6,T05H4.14,T20D3.7,ZK1128.8
cell homeostasis metabolism variant (4)	4	NULL	set2	C43E11.2,K11G12.3,K11G12.4,Y69A2AR.4
cell survival sexually dimorphic increased (4)	4	NULL	set2	C08C3.1,C33D12.12,C33D12.7,F55B12.3
chromosome segregation variant (4)	4	NULL	set2	B0464.7,T07G12.6,T07G12.8,T08G5.5
cilia absent (4)	4	NULL	set2	C05C8.9,F33H1.1,R31.3,Y41G9A.1
ciliated neuron morphology variant (4)	4	NULL	set2	C33D12.11,C33D12.7,F18C12.1,ZC247.3
colchicine hypersensitive (4)	4	NULL	set2	F33D4.1,F33D4.10,F55A11.5,ZK455.7
commisure growth variant (4)	4	NULL	set2	F26E4.8,F57C7.3,K01G5.7,T27A1.6
constitutive egg laying (4)	4	NULL	set2	C09E10.2,C26C6.2,C48A7.1,M01D7.7
copper response variant (4)	4	NULL	set2	B0212.5,T09A12.3,W02B3.2,W02B3.8
cord commissures fail to reach target (4)	4	NULL	set2	B0285.5,C34F6.4,F41C6.1,M03F8.2
cuticle integrity variant (4)	4	NULL	set2	C09E8.3,H04M03.38,H04M03.4,H04M03.70
cuticle physiology variant (4)	4	NULL	set2	H04M03.38,H04M03.4,H04M03.70,M02B1.1
dauer recovery variant (4)	4	NULL	set2	B0412.2,C46A5.9,F02A9.6,T13C5.1
defecation variant (4)	4	NULL	set2	C06H2.4,C06H2.7,F33D4.2,T02C5.5
dendrite development variant (4)	4	NULL	set2	B0273.4,C08F8.8,C50C3.7,F41C6.1
diethyl ether hypersensitive (4)	4	NULL	set2	E03A3.6,F25C8.3,K03E6.5,K09A9.5
distal tip cell reflex failure (4)	4	NULL	set2	C02F4.1,C09G12.8,T13C5.1,Y41D4B.13
dopamine deficient (4)	4	NULL	set2	B0432.5,C05D2.3,C05D2.4,W01C8.6
drug induced life span variant (4)	4	NULL	set2	T01C8.1,T19E7.2,Y48B6A.4,Y59A8B.14
early eggs laid (4)	4	NULL	set2	C16C2.2,C16C2.3,C26C6.2,T06D10.1
ectopic neuron (4)	4	NULL	set2	C08C3.1,K06H7.4,Y16B4A.1,Y39A1A.15
endocytic transport defect (4)	4	NULL	set2	F41H10.11,R07B1.12,T23H2.5,Y49E10.11
enzyme activity reduced (4)	4	NULL	set2	B0365.3,T07A9.6,Y39A3B.5,Y56A3A.29
epithelial cell morphology variant (4)	4	NULL	set2	C09E8.3,K03D10.1,T23F2.1,W01B6.1
epithelial morphology variant (4)	4	NULL	set2	B0457.1,F10E7.4,F41H10.11,Y49E10.11
everted vulva (4)	4	NULL	set2	F21H12.1,F25H2.9,F47F6.1,K01G5.2
excretory system development variant (4)	4	NULL	set2	,F02A9.6,K08B4.1,R107.8,Y73C8B.4
expulsion infrequent (4)	4	NULL	set2	C17D12.2,F02D10.5,F09B12.6,Y37D8A.23
failure to hatch (4)	4	NULL	set2	D1086.4,F48C1.7,T07C4.2,ZK637.7
feminization of XX and XO animals (4)	4	NULL	set2	C01F6.4,F35D6.1,T19C3.8,Y47D3A.6
gametogenesis variant (4)	4	NULL	set2	C06H2.4,C06H2.7,D2030.6,H16O14.1
germ cell differentiation variant (4)	4	NULL	set2	C30A5.2,CBG11663,F26A3.3,R166.4
germ cell hypersensitive ionizing radiation (4)	4	NULL	set2	C12D8.10,F28H6.1,F52B5.5,R13H8.1
germ cell mitosis variant (4)	4	NULL	set2	F02A9.6,K08B4.1,R05D11.1,ZK1128.2
germ cell resistant ionizing radiation (4)	4	NULL	set2	C12D8.10,F08G12.4,F22E12.4,Y41E3.9
halothane hypersensitive (4)	4	NULL	set2	E03A3.6,F25C8.3,F56A8.7,K09A9.5
halothane resistant (4)	4	NULL	set2	C16C2.2,C16C2.3,C26C6.2,F56A8.7
hypodermis disorganized (4)	4	NULL	set2	F02A9.6,K04G2.8,M03F8.2,T07C4.2
inhibition of synaptogenesis defective (4)	4	NULL	set2	E01A2.3,F41C6.1,Y53H1A.1,Y71F9B.5
intestinal morphology variant (4)	4	NULL	set2	C44C1.13,C44C1.4,T20F10.1,Y49E10.11
isoflurane resistant (4)	4	NULL	set2	C16C2.2,C16C2.3,C26C6.2,F56A8.7
late paralysis arrested elongation two fold (4)	4	NULL	set2	F01G12.5,F10E7.4,K04H4.1,R13A5.5
level of transgene expression variant (4)	4	NULL	set2	C52E12.2,F59G1.3,R05D3.7,R160.1
ligand gated channel activity variant (4)	4	NULL	set2	C35C5.5,F09E8.7,T05F1.1,Y105E8A.7
lineage variant (4)	4	NULL	set2	C08C3.1,F15C11.1,F53B2.6,T23G4.1
lumpy (4)	4	NULL	set2	D2096.4,F10E7.4,Y110A2AL.14,ZK1307.5
male gonad morphology variant (4)	4	NULL	set2	C01F6.4,R06B9.6,T23D8.9,W10C8.2
male morphology variant (4)	4	NULL	set2	C01F6.4,F55B12.3,W03A3.1,W03A3.2
male sexual development variant (4)	4	NULL	set2	C01F6.4,F55B12.3,W03A3.1,W03A3.2
male sperm fertilization defect (4)	4	NULL	set2	C17D12.6,F26A3.3,F48C1.7,K12H4.8
masculinized (4)	4	NULL	set2	C35C5.1,F44A6.2,F55B12.3,ZK287.8
muscle arm development variant (4)	4	NULL	set2	C07H4.2,C39F7.2,W01B6.1,Y116F11B.1
nerve ring development variant (4)	4	NULL	set2	C01G6.8,F27E11.3,W01B6.1,ZK377.2
neuron degeneration (4)	4	NULL	set2	C30A5.7,C47C12.6,T01C8.7,ZK792.6
nicotine hypersensitive (4)	4	NULL	set2	B0365.3,C32D5.2,T23F2.1,T25F10.2
no rectum (4)	4	NULL	set2	,F02A9.6,K08B4.1,R107.8,Y73C8B.4
nose twisted (4)	4	NULL	set2	,B0457.1,F02A9.6,K08B4.1,Y73C8B.4
odorant adaptation variant (4)	4	NULL	set2	C02C6.2,F59A6.1,T01A4.1,Y51A2D.19
organ senescence variant (4)	4	NULL	set2	Y48B6A.4,Y55D5A.5,ZK1290.18,ZK1290.2
organism UV resistant (4)	4	NULL	set2	K08E7.1,K08E7.2,Y54H5A.4,Y56A3A.13
organism osmotic stress response variant (4)	4	NULL	set2	C32E12.3,F11C7.5,T01A4.1,T21D12.2
organism temperature response variant (4)	4	NULL	set2	B0334.8,B0496.5,F09E5.15,F33H1.1
organism toxic chemical response variant (4)	4	NULL	set2	R07B1.10,T12G3.8,Y39E4B.9,Y73E7A.7
osmotic stress response variant (4)	4	NULL	set2	C06E1.4,F11C7.5,K02B9.4,K02G10.7
pale (4)	4	NULL	set2	C16C2.2,C16C2.3,T06D10.1,Y49E10.11
pattern of gene expression variant (4)	4	NULL	set2	F25H8.6,K02B9.4,T19E7.2,ZK177.10
pentanedione chemotaxis variant (4)	4	NULL	set2	F55A8.2,F59A6.1,T01A4.1,T16H5.1
pharynx slippery (4)	4	NULL	set2	F52A8.2,H30A04.1,H30A04.2,ZK512.6
pheromone induced dauer formation variant (4)	4	NULL	set2	E02C12.5,T10H9.2,T24A6.5,Y39G10AR.22
posterior body wall contraction defective (4)	4	NULL	set2	F02D10.5,F09B12.6,K09C8.1,Y44A6E.1
protein degradation variant (4)	4	NULL	set2	C09G9.6,F22E12.4,K07G5.2,ZK520.4
pyrazine chemotaxis variant (4)	4	NULL	set2	C37E2.4,F59A6.1,T01A4.1,T16H5.1
quinine chemotaxis defective (4)	4	NULL	set2	C29H12.3,C29H12.5,W02B3.2,W02B3.8
right handed roller (4)	4	NULL	set2	B0491.2,C01B12.1,T01B7.7,T14B4.6
scrawny (4)	4	NULL	set2	C26D10.5,F18A1.2,F58A3.2,Y111B2A.20
serotonin deficient (4)	4	NULL	set2	B0041.2,B0041.6,C05D2.3,C05D2.4
serotonin induced pumping variant (4)	4	NULL	set2	B0348.4,C09B7.1,F59C12.2,M01D7.7
sexually dimorphic development variant (4)	4	NULL	set2	C15F1.3,C18A11.5,T07C4.8,ZK287.8
social feeding increased (4)	4	NULL	set2	B0412.2,C39E6.6,F29C4.1,R05D11.1
somatic gonad development variant (4)	4	NULL	set2	K01G5.2,R03C1.3,R03C1.6,ZK637.7
spermatozoa retro location defective (4)	4	NULL	set2	C17D12.6,T11F8.3,W02A2.1,W08D2.4
spicule morphology variant (4)	4	NULL	set2	C04G2.7,T25F10.2,ZK1067.1,ZK637.7
spindle defective early emb (4)	4	NULL	set2	C25A1.9,F10B5.7,M03A1.6,T07A9.5
surface antigen negative (4)	4	NULL	set2	JC8.12,M02B1.1,T22B11.2,ZK678.8
swollen intestine (4)	4	NULL	set2	C07G1.5,Y119D3B.15,ZK1128.2,ZK867.1
synaptic vesical tag abnormal in mechanosensory neurons (4)	4	NULL	set2	C01B7.6,C44B11.3,T01E8.4,ZK154.3
temperature induced dauer formation increased (4)	4	NULL	set2	C12D8.10,M03A1.1,Y71D11A.1,Y92C3A.3
terminal bulb morphology variant (4)	4	NULL	set2	M6.3,Y80D3A.2,Y80D3A.3,ZK177.10
thermotolerance reduced (4)	4	NULL	set2	C40H5.5,C49H3.1,F38E11.12,Y53C10A.12
zygotic lethal (4)	4	NULL	set2	K04E7.2,K04G2.8,Y40B1A.4,Y54E2A.3
ALM migration variant (3)	3	NULL	set2	F55C7.7,F57C7.3,ZK377.2
AWA odorant chemotaxis defective (3)	3	NULL	set2	Y54E10BL.6,Y73B6A.5,ZK792.6
Bacillus thuringiensis toxin resistant (3)	3	NULL	set2	T12G3.8,Y39E4B.9,Y73E7A.7
C lineage variant (3)	3	NULL	set2	C09G9.6,W06F12.1,Y49E10.14
DMPP response variant (3)	3	NULL	set2	C40C9.15,C40C9.16,C40C9.2
DNA damage response variant (3)	3	NULL	set2	C07H6.1,K07G5.2,Y41C4A.14
ER stress response variant (3)	3	NULL	set2	Y111B2A.20,Y38A10A.5,ZK632.6
L3 arrest (3)	3	NULL	set2	C27H6.2,F08B4.1,T20B12.1
L4 arrest (3)	3	NULL	set2	K04G2.1,T27F7.3,Y105E8A.17
P granule defective (3)	3	NULL	set2	H39E23.1,K02B9.1,R144.7
RNAi persistence variant (3)	3	NULL	set2	W02D3.8,Y48G8AL.6,Y54F10AL.2
RNAi resistant (3)	3	NULL	set2	C04F5.1,F26A3.3,K08H10.7
RNAi response variant (3)	3	NULL	set2	C14B1.4,C18A11.5,C26E6.9
SDS sensitive dauer (3)	3	NULL	set2	C10C5.6,M02B1.1,T13C5.1
T lineages variant (3)	3	NULL	set2	E01A2.3,F01G4.1,Y113G7B.23
X0 lethal (3)	3	NULL	set2	C18A11.5,F44A6.2,F59G1.6
accumulated somatic cell corpses (3)	3	NULL	set2	C04G2.7,F53F10.4,K06B9.5
actin organization biogenesis variant (3)	3	NULL	set2	C04F6.4,C06A5.7,C38C3.5
aging variant (3)	3	NULL	set2	F09E5.15,T24F1.1,Y47D3A.16
alae variant (3)	3	NULL	set2	R12B2.1,T05C12.10,Y49E10.11
ammonium chemotaxis defective (3)	3	NULL	set2	F36F2.5,M02B7.3,ZC84.2
amphid sheath cell morphology variant (3)	3	NULL	set2	F18C12.1,F31F6.5,F38G1.1
anterior pharynx extra cells (3)	3	NULL	set2	F02A9.6,K08D9.3,R09F10.9
antibody subcellular localization variant (3)	3	NULL	set2	B0496.3,F22B5.7,VF36H2L.1
anus development variant (3)	3	NULL	set2	,K08B4.1,R107.8,Y73C8B.4
athermotactic (3)	3	NULL	set2	C40C9.5,F13G3.5,ZC84.2
biogenic amine physiology variant (3)	3	NULL	set2	B0432.5,F32G8.6,W01C8.6
body elongation defective (3)	3	NULL	set2	F02A9.6,F38E1.7,R13A5.5
bromide chemotaxis defective (3)	3	NULL	set2	C55B7.12,T03D8.5,ZK970.5
cell cycle delayed (3)	3	NULL	set2	C37A2.4,C37A2.T1,T23D8.9
cell fate specification variant (3)	3	NULL	set2	C04E7.2,C50E10.4,R107.8
cell polarity reversed (3)	3	NULL	set2	R06B9.6,R160.1,W08D2.1
chemosensory response variant (3)	3	NULL	set2	F11C7.5,F18C12.1,F23B2.4
coelomocyte morphology variant (3)	3	NULL	set2	C44C1.13,C44C1.4,R13A5.1
connection of gonad variant (3)	3	NULL	set2	F29G9.4,F41C6.1,R03C1.3
cross link induced focus formation variant (3)	3	NULL	set2	F56A3.1,W02D3.10,Y41E3.9
cryophilic (3)	3	NULL	set2	C09E10.2,C40H5.5,Y113G7A.6
cuticle morphology variant (3)	3	NULL	set2	F23H12.4,T05C12.10,ZC84.2
cuticle shedding defect (3)	3	NULL	set2	C17G1.6,T05C12.10,T13C5.1
cytokinesis fails early emb (3)	3	NULL	set2	F11H8.1,T21E12.4,Y18D10A.17
dauer development variant (3)	3	NULL	set2	C01G6.8,C10C5.6,T13C5.1
defecation cycle temperature compensation variant (3)	3	NULL	set2	F09B12.6,F33D4.2,ZK1098.10
defecation cycle variable length (3)	3	NULL	set2	F02D10.5,F33D4.2,Y54G9A.3
desynapsis defective (3)	3	NULL	set2	K02B12.8,K12C11.1,K12C11.2
diet induced life span variant (3)	3	NULL	set2	F29C12.3,F58H1.4,T24F1.1
distal tip cell development variant (3)	3	NULL	set2	F29F11.5,M05B5.5,W10C8.2
early elongation arrest (3)	3	NULL	set2	C28A5.12,C28A5.4,C28A5.T2
ectopic cleavage furrows early emb (3)	3	NULL	set2	C36E8.5,F11H8.1,F22B5.7
egg laying response to drug variant (3)	3	NULL	set2	C48A7.1,H16O14.1,T21C12.1
embryo disorganized (3)	3	NULL	set2	F02A9.6,T05H4.14,ZK632.6
embryonic development variant (3)	3	NULL	set2	F23H12.4,K03D10.1,R13A5.5
embryonic polarity variant (3)	3	NULL	set2	H39E23.1,M117.2,T23G11.2
endosome biogenesis variant (3)	3	NULL	set2	F58G6.1,W06B4.3,Y49E10.11
energy expenditure variant (3)	3	NULL	set2	C41C4.4,F29C12.3,F43E2.8
enhanced taste aversion defective (3)	3	NULL	set2	B0207.12,B0432.5,R11G10.1
epithelial cell fusion failure (3)	3	NULL	set2	C26D10.5,C44B7.3,Y43F8C.10
epithelial development variant (3)	3	NULL	set2	B0457.1,C04G2.7,C37A2.4
exaggerated body bends (3)	3	NULL	set2	C33G3.1,F15D3.1,F47G6.1
excretory canal morphology variant (3)	3	NULL	set2	C08F8.10,C08F8.8,C26B2.3
feeding behavior variant (3)	3	NULL	set2	R12E2.5,T15H9.3,Y48B6A.4
fertility variant (3)	3	NULL	set2	B0336.1,C30A5.2,Y18D10A.17
flaccid (3)	3	NULL	set2	C48A7.1,ZC101.2,ZK897.1
gastrulation variant (3)	3	NULL	set2	K01G5.6,T05H4.14,T19E7.2
germ cell arrest (3)	3	NULL	set2	M18.5,T23G11.3,ZK1128.2
gut on the exterior (3)	3	NULL	set2	F28D1.10,F56A11.1,R06C1.3
habituation variant (3)	3	NULL	set2	C29F5.4,R186.13,R186.5
heparan sulfate biosynthesis variant (3)	3	NULL	set2	D2085.1,F12F6.3,M03F8.2
hermaphrodite morphology variant (3)	3	NULL	set2	C15F1.3,LLC1.1,Y47D3A.6
hermaphrodite sexual development variant (3)	3	NULL	set2	C01F6.4,C15F1.3,F55B12.3
hermaphrodite sperm fertilization defective (3)	3	NULL	set2	C06H2.4,C06H2.7,C47E12.5
hormetic temperature induced life span extension defective (3)	3	NULL	set2	R13H8.1,T07A9.6,Y55D5A.5
inactive phase variant (3)	3	NULL	set2	C26C6.2,F23B2.5,F32G8.6
intraflagellar transport accelerated (3)	3	NULL	set2	F08F8.3,F20C5.2,F56C9.1
iodide chemotaxis defective (3)	3	NULL	set2	C55B7.12,T03D8.5,ZK970.5
isoflurane hypersensitive (3)	3	NULL	set2	F25C8.3,F56A8.7,K09A9.5
ivermectin response variant (3)	3	NULL	set2	H04M03.38,H04M03.4,H04M03.70
level of protein expression variant (3)	3	NULL	set2	B0545.1,C52E12.2,F52A8.2
light body touch resistant (3)	3	NULL	set2	C30A5.7,F16F9.5,T01C8.7
lipid hydrolysis regulation variant (3)	3	NULL	set2	C41C4.4,F43E2.8,M03A8.1
lipid synthesis increased (3)	3	NULL	set2	F29C4.1,M79.1,Y55D5A.5
locomotion rate serotonin resistant (3)	3	NULL	set2	H16O14.1,K06C4.20,K06C4.6
lysosome organization biogenesis variant (3)	3	NULL	set2	R07B1.12,W06B4.3,Y49E10.11
mRNA expression variant (3)	3	NULL	set2	C02B8.4,M03F4.7,T24B8.6
male germline proliferation variant (3)	3	NULL	set2	K02B9.1,M05B5.5,T13C5.1
male mating efficiency eliminated (3)	3	NULL	set2	C04A2.3,C08C3.1,R07A4.1
manganese response variant (3)	3	NULL	set2	K11G12.3,K11G12.4,Y69A2AR.4
mechanosensation variant (3)	3	NULL	set2	F16F9.5,F46A9.6,T01E8.4
mechanosensory system variant (3)	3	NULL	set2	C30A5.7,F46A9.6,T07H8.4
meiosis variant (3)	3	NULL	set2	F26A3.3,F54C8.3,W06D4.6
memory retention defective (3)	3	NULL	set2	F07F6.6,K01C8.3,T01C3.10
metaphase to anaphase transition defect (3)	3	NULL	set2	F10B5.6,Y66D12A.17,ZK177.6
mitochondria morphology variant (3)	3	NULL	set2	C53B7.4,T14G11.3,W06H3.1
morphology variant (3)	3	NULL	set2	F33D11.11,F38A5.13,Y11D7A.12
movement variant (3)	3	NULL	set2	C04F6.4,C38C3.5,M01D7.7
muscle birefringence variant (3)	3	NULL	set2	C30D11.1,C41C4.5,F08C6.7
muscle missing (3)	3	NULL	set2	K08B4.1,W06F12.1,Y73C8B.4
neuron migration variant (3)	3	NULL	set2	F21H11.3,F33D11.11,M03A1.1
no anterior pharynx (3)	3	NULL	set2	F02A9.6,T28D6.9,VF36H2L.1
no pharynx (3)	3	NULL	set2	F02A9.6,T19E7.2,W10C8.2
octopamine deficient (3)	3	NULL	set2	F18C12.1,F23B2.4,M02B7.3
oocyte accumulation (3)	3	NULL	set2	R144.7,ZK1128.2,ZK792.6
paraquat resistant (3)	3	NULL	set2	B0240.3,B0334.8,C46A5.9
pharyngeal contraction variant (3)	3	NULL	set2	F09G8.10,F09G8.2,F09G8.9
pharyngeal morphology variant (3)	3	NULL	set2	C49A1.4,F54F3.1,Y119D3B.15
pharyngeal muscle morphology variant (3)	3	NULL	set2	C09D1.1,Y80D3A.2,Y80D3A.3
pharynx disorganized (3)	3	NULL	set2	R13F6.4,Y80D3A.2,Y80D3A.3
posterior body morphology variant (3)	3	NULL	set2	C42D8.8,T07C4.2,ZK930.3
presynaptic vesicle cluster localization variant (3)	3	NULL	set2	B0273.4,F26E4.8,ZK867.1
programmed cell death variant (3)	3	NULL	set2	C09G4.1,T07C4.8,Y6B3B.10
protein aggregation variant (3)	3	NULL	set2	K12C11.1,K12C11.2,T13B5.8
protein phosphorylation variant (3)	3	NULL	set2	F08G12.4,F54A5.3,R144.7
protein ubiquitination variant (3)	3	NULL	set2	F56A3.1,W02D3.10,Y41E3.9
pumping absent (3)	3	NULL	set2	C17H12.14,F01G12.5,K04H4.1
ray tips swollen (3)	3	NULL	set2	F36A4.10,F38A3.2,T24C2.1
receptor mediated endocytosis defective (3)	3	NULL	set2	C44C1.13,C44C1.4,Y42H9AR.3
rod like larval lethal (3)	3	NULL	set2	F36H1.4,T07F10.4,ZK1067.1
second messenger mediated signaling variant (3)	3	NULL	set2	B0024.6,B0240.3,T03D8.5
sensillum accessory cell morphology variant (3)	3	NULL	set2	F14F3.1,F31F6.5,F56H1.1
sex determination variant (3)	3	NULL	set2	T05G5.3,T23D8.9,W10C8.2
short defecation cycle (3)	3	NULL	set2	F02D10.5,F09B12.6,ZK1098.10
sperm morphology variant (3)	3	NULL	set2	F10B5.7,T07A9.5,Y66D12A.17
spontaneous mutation rate increased (3)	3	NULL	set2	C07H6.6,F41E6.4,K07G5.2
spontaneous spicule protraction (3)	3	NULL	set2	C30D11.1,T01E8.3,Y55D5A.5
starvation induced dauer formation defective (3)	3	NULL	set2	F18C12.1,F23B2.4,F31F6.5
stuffed pharynx (3)	3	NULL	set2	C49A1.4,K03A11.3,T15H9.3
suppression of head oscillations defective (3)	3	NULL	set2	T01C8.1,Y113G7A.5,Y59A8B.14
swimming variant (3)	3	NULL	set2	T08G11.5,Y110A7A.3,Y47D3A.16
synapse morphology variant (3)	3	NULL	set2	C26E6.5,F15A2.6,T16H5.1
tail swelling (3)	3	NULL	set2	H04M03.38,H04M03.4,H04M03.70
vesicle morphology variant (3)	3	NULL	set2	B0336.2,C07G1.5,Y110A7A.5
vulva cell fate specification variant (3)	3	NULL	set2	F11C7.5,K01G5.2,ZK1067.1
vulva location variant (3)	3	NULL	set2	F19H8.1,F19H8.3,K11G9.4
vulva uterus connection defective (3)	3	NULL	set2	C04G2.7,R03C1.3,T22B7.1
zinc cellular homeostasis variant (3)	3	NULL	set2	C15B12.7,F01G12.2,T18D3.3
zinc response variant (3)	3	NULL	set2	C15B12.7,F01G12.2,T18D3.3
CAN cell migration variant (2)	2	NULL	set2	F55C7.7,F57C7.3
DNA damage induced focus formation variant (2)	2	NULL	set2	W03A3.2,Y55B1AL.3
Dosage compensation complex assembly variant (2)	2	NULL	set2	R08C7.3,Y111B2A.22
M lineage variant (2)	2	NULL	set2	C02B8.4,F26B1.7
Q lineage variant (2)	2	NULL	set2	C30A5.7,K11G9.4
SM migration variant (2)	2	NULL	set2	F38G1.2,F58A3.2
UV induced apoptosis decreased (2)	2	NULL	set2	F08G12.4,F57B10.6
VPC cell division precocious (2)	2	NULL	set2	F47F6.1,T05A6.2
X linked gene expression reduced (2)	2	NULL	set2	F47A4.2,Y59A8B.1
acidification level defective (2)	2	NULL	set2	F53F10.4,K09C8.1
adherens junction variant (2)	2	NULL	set2	R107.8,T20F10.1
adult lethal (2)	2	NULL	set2	C16C2.2,F48F7.1
alimentary system pigmentation variant (2)	2	NULL	set2	H30A04.1,H30A04.2
ammonium chloride adaptation defective (2)	2	NULL	set2	B0212.5,K02A4.2
amphid channel axoneme short (2)	2	NULL	set2	F18C12.1,M02B7.3
anterior body contraction defecation cycle variant (2)	2	NULL	set2	C02H7.3,ZK897.1
anterior body morphology variant (2)	2	NULL	set2	C49A1.4,F14F3.1
anus morphology variant (2)	2	NULL	set2	C48A7.1,F11C7.5
apoptosis variant (2)	2	NULL	set2	C34C6.5,M79.1
axodendritic polarity variant (2)	2	NULL	set2	B0273.4,F41C6.1
bitter tastant response variant (2)	2	NULL	set2	W02B3.2,W02B3.8
body levamisole resistant (2)	2	NULL	set2	F21F3.5,Y110A7A.3
body protrusions (2)	2	NULL	set2	F11C7.5,T05C12.10
body wall muscle relaxation defective (2)	2	NULL	set2	T10H9.4,T20G5.6
break induced focus formation variant (2)	2	NULL	set2	F09E8.3,T05E11.4
bursa swollen (2)	2	NULL	set2	C23H3.1,Y48G8AL.6
cadmium resistant (2)	2	NULL	set2	B0334.8,C46A5.9
cell cycle slow early emb (2)	2	NULL	set2	C47E12.5,T24H10.6
cell cycle variant (2)	2	NULL	set2	F32A11.2,T05H4.14
cell death sexually dimorphic variant (2)	2	NULL	set2	C33D12.11,C33D12.7
cell death variant (2)	2	NULL	set2	B0001.1,H32C10.2
cell division variant male (2)	2	NULL	set2	F34D10.5,F42A9.2
cell junction variant (2)	2	NULL	set2	K12C11.1,K12C11.2
cell proliferation increased (2)	2	NULL	set2	F46A9.5,T25C12.1
cell proliferation variant (2)	2	NULL	set2	K01G5.2,K06A5.7
chemosensation defective (2)	2	NULL	set2	C05H8.1,C40C9.5
chemosensory neuron development variant (2)	2	NULL	set2	C37E2.4,C39E6.4
chemotaxis variant (2)	2	NULL	set2	C43H6.8,C43H6.9
chondroitin biosynthesis variant (2)	2	NULL	set2	D2085.1,F12F6.3
chromosome condensation failure (2)	2	NULL	set2	T07E3.5,Y119D3B.15
circadian rhythm behavior variant (2)	2	NULL	set2	F47F6.1,F47F6.11
clear (2)	2	NULL	set2	D2085.1,Y66H1B.4
cleavage furrow defective early emb (2)	2	NULL	set2	M03D4.1,Y79H2A.11
commissure variant (2)	2	NULL	set2	F55C7.7,T19B4.7
connected mitochondria (2)	2	NULL	set2	T07C4.8,T12E12.4
copper hypersensitive (2)	2	NULL	set2	C40C9.5,F54A5.3
copulation variant (2)	2	NULL	set2	C15F1.3,Y47D3A.6
curly (2)	2	NULL	set2	K03E6.5,K11C4.3
cuticle attachment variant (2)	2	NULL	set2	C42D8.13,C42D8.8
cytoplasmic processing body variant (2)	2	NULL	set2	H39E23.1,R144.7
cytoskeleton organization biogenesis variant (2)	2	NULL	set2	D2085.1,K01G5.6
dauer pheromone production defective (2)	2	NULL	set2	M03A8.1,Y57A10C.6
dauer pheromone secretion variant (2)	2	NULL	set2	M03A8.1,Y57A10C.6
dead eggs laid (2)	2	NULL	set2	R144.7,T28F12.2
distal tip cell migration precocious (2)	2	NULL	set2	F47F6.1,F47F6.11
dopamine metabolism variant (2)	2	NULL	set2	B0432.5,F32G8.6
early embryonic lethal (2)	2	NULL	set2	C24H11.7,C26B2.3
ectopic cell (2)	2	NULL	set2	F34D10.5,K03E5.3
egg laying phases variant (2)	2	NULL	set2	H30A04.1,H30A04.2
egg morphology variant (2)	2	NULL	set2	C48D5.1,F48C1.7
eggshell morphology variant (2)	2	NULL	set2	K10D2.6,Y47G6A.12
electrophoretic variant protein (2)	2	NULL	set2	C46A5.9,D2030.6
embryonic morphology variant (2)	2	NULL	set2	F59F5.2,R07B1.12
endocytic recycling defective (2)	2	NULL	set2	F58G6.1,W06H8.1
endogenous synaptic amplitude variant (2)	2	NULL	set2	K11E8.1,T25F10.2
endogenous transposase levels increased (2)	2	NULL	set2	D2030.6,ZK1098.8
endoreduplication variant (2)	2	NULL	set2	C37A2.4,K06A5.7
endosome to lysosome trafficking defective (2)	2	NULL	set2	C44C1.13,C44C1.4
enhanced locomotion defective (2)	2	NULL	set2	F16F9.5,T01C8.7
ethanol resistant (2)	2	NULL	set2	C02D4.1,E03A3.6
ethosuximide resistant (2)	2	NULL	set2	F23B12.9,M02B7.3
excretory duct cell morphology variant (2)	2	NULL	set2	C04G2.7,W01B6.1
expulsion defective (2)	2	NULL	set2	C02H7.3,K09C8.1
fainter (2)	2	NULL	set2	E03A3.6,F25C8.3
feeding inefficient (2)	2	NULL	set2	K03A11.3,K03A11.8
fertilization defect male (2)	2	NULL	set2	C47E12.5,ZK524.1
fertilization defective hermaphrodite (2)	2	NULL	set2	T07A9.3,Y41E3.9
foraging hyperactive (2)	2	NULL	set2	K06C4.6,ZK512.6
foraging reduced (2)	2	NULL	set2	C05C8.9,Y41G9A.1
gamma ray induced apoptosis decreased (2)	2	NULL	set2	F08G12.4,F22E12.4
gamma ray induced apoptosis increased (2)	2	NULL	set2	C34C6.5,M79.1
germ cell mitosis metaphase to anaphase transition block (2)	2	NULL	set2	F54C8.3,Y56A3A.13
germ cell physiology variant (2)	2	NULL	set2	F10B5.7,T07A9.5
growth rate variant (2)	2	NULL	set2	F11C7.5,K01G5.6
harsh body touch resistant (2)	2	NULL	set2	M01D7.7,ZK897.1
hatching variant (2)	2	NULL	set2	F01G12.5,K04H4.1
head levamisole resistant (2)	2	NULL	set2	C35C5.5,K11C4.5
head movement variant (2)	2	NULL	set2	F27D9.8,H22K11.4
head notched (2)	2	NULL	set2	M03A1.1,Y37E11AR.6
hermaphrodite fertility variant (2)	2	NULL	set2	T07C4.7,ZK1067.1
hermaphrodite sex muscle development variant (2)	2	NULL	set2	F58A3.2,ZK867.1
high sodium chloride concentration osmotic avoidance variant (2)	2	NULL	set2	B0207.12,R11G10.1
intestinal development variant (2)	2	NULL	set2	C01G8.5,K06A5.7
isthmus corpus slippery (2)	2	NULL	set2	C16C2.2,C50C3.9
isthmus morphology defective (2)	2	NULL	set2	M6.3,W01B6.1
larval growth slow (2)	2	NULL	set2	F13G3.8,Y41E3.9
late stage egg laid (2)	2	NULL	set2	C46F4.1,F55A8.2
lipid metabolism variant (2)	2	NULL	set2	C56A3.7,K04E7.2
lipid synthesis defective (2)	2	NULL	set2	F41H10.7,R13H8.1
lysine chemotaxis defective (2)	2	NULL	set2	C34D1.3,F55A8.2
lysosome homeostasis deficient (2)	2	NULL	set2	C44C1.13,C44C1.4
mRNA splicing variant (2)	2	NULL	set2	C09E8.3,C50C3.6
male behavior variant (2)	2	NULL	set2	W03A3.1,W03A3.2
male copulatory structure development variant (2)	2	NULL	set2	C04G2.7,F14F3.1
male fan development variant (2)	2	NULL	set2	C47E12.5,K03D10.1
male physiology variant (2)	2	NULL	set2	W03A3.1,W03A3.2
male pigmentation variant (2)	2	NULL	set2	W03A3.1,W03A3.2
male posterior alae (2)	2	NULL	set2	F27D4.2,W02D3.9
male response to contact defective (2)	2	NULL	set2	M28.7,Y73F8A.1
manganese cellular homeostasis variant (2)	2	NULL	set2	K11G12.3,Y69A2AR.4
mate finding defective (2)	2	NULL	set2	M02B7.3,R31.3
membrane trafficking variant (2)	2	NULL	set2	Y32F6B.3,Y32F6B.5
metabolic pathway variant (2)	2	NULL	set2	F12F6.3,K01G5.6
metacorpus morphology defective (2)	2	NULL	set2	Y80D3A.2,Y80D3A.3
methyl methanesulfonate hypersensitive (2)	2	NULL	set2	F41E6.4,K07G5.2
mitochondrial metabolism variant (2)	2	NULL	set2	C15H9.1,ZK1248.14
mitotic chromosome segregation variant (2)	2	NULL	set2	B0207.4,ZK1127.7
motor neuron morphology variant (2)	2	NULL	set2	C25A1.11,C41G7.5
multiple anchor cells (2)	2	NULL	set2	,R107.8,Y73C8B.4
muscimol resistant (2)	2	NULL	set2	H16O14.1,T21C12.1
muscle arm axon connection variant (2)	2	NULL	set2	B0273.4,F41C6.1
muscle cell morphology variant (2)	2	NULL	set2	B0496.3,W01B6.1
no oocytes (2)	2	NULL	set2	C37A2.4,T23G11.3
nonanone chemotaxis defective (2)	2	NULL	set2	C34D1.3,F18C12.1
nose touch hypersensitive (2)	2	NULL	set2	C29H12.3,C29H12.5
nullo X gamete (2)	2	NULL	set2	C25G4.5,Y39A1B.3
organism homeostasis metabolism variant (2)	2	NULL	set2	ZK1290.18,ZK1290.2
organism hypersensitive gamma irradiation (2)	2	NULL	set2	C30A5.2,Y41E3.9
organism morphology variant (2)	2	NULL	set2	T07C4.2,T07C4.6
organism oxidative stress resistant (2)	2	NULL	set2	K08E7.1,K08E7.2
organism physiology variant (2)	2	NULL	set2	C42D8.13,C42D8.8
organism starvation response variant (2)	2	NULL	set2	ZK1290.18,ZK1290.2
organism stress response variant (2)	2	NULL	set2	F08G12.4,F22E12.4
ouabain resistant (2)	2	NULL	set2	K11C4.5,Y105E8B.1
outer labial morphology variant (2)	2	NULL	set2	F18C12.1,F31F6.5
pachytene arrested germline nuclei (2)	2	NULL	set2	B0414.5,F43C1.2
pathogen adherence variant (2)	2	NULL	set2	F55A11.5,JC8.12
pattern protein expression variant (2)	2	NULL	set2	F02A9.6,Y65B4BL.2
pharyngeal contraction defective (2)	2	NULL	set2	B0365.3,C09D1.1
pharyngeal muscle paralyzed (2)	2	NULL	set2	F01G12.5,K04H4.1
pharyngeal pumping rate variant (2)	2	NULL	set2	F52A8.2,Y40H4A.1
pharyngeal relaxation defective (2)	2	NULL	set2	B0365.3,ZK512.6
postembryonic cell lineage variant (2)	2	NULL	set2	F10G7.3,T22B7.1
posterior body wall contraction defecation cycle variant (2)	2	NULL	set2	K09C8.1,Y44A6E.1
progressive paralysis (2)	2	NULL	set2	C47E12.5,Y47D3A.16
pronuclear nuclear appearance defective early emb (2)	2	NULL	set2	B0464.7,C38D4.3
pronucleus centrosomes defective early emb (2)	2	NULL	set2	T23G11.2,Y66D12A.17
protein metabolism variant (2)	2	NULL	set2	T03G6.2,VC5.3
protein methylation variant (2)	2	NULL	set2	C14B1.4,C26E6.9
protein signaling variant (2)	2	NULL	set2	C29H12.3,C29H12.5
protein transport variant (2)	2	NULL	set2	K12C11.1,K12C11.2
protrusion at vulval region (2)	2	NULL	set2	F11C7.5,R107.8
pumping asynchronous (2)	2	NULL	set2	C35B8.2,F13G3.8
quiescence variant (2)	2	NULL	set2	F55A8.2,T01E8.3
rectal development variant (2)	2	NULL	set2	F02A9.6,K08D9.3
resistant to mutagens (2)	2	NULL	set2	C12D8.10,Y56A3A.29
response to injury variant (2)	2	NULL	set2	B0545.1,F18G5.3
seam cell fusion variant (2)	2	NULL	set2	C26D10.5,M03A1.6
serotonin induced fat reduction variant (2)	2	NULL	set2	K06C4.6,Y54G2A.35
sexually dimorphic physiology variant (2)	2	NULL	set2	Y43F8C.10,Y53C12B.5
slowing response on food variant (2)	2	NULL	set2	K06C4.6,R12E2.5
sodium acetate adaptation defective (2)	2	NULL	set2	B0212.5,K02A4.2
sodium chloride adaptation defective (2)	2	NULL	set2	B0212.5,K02A4.2
somatic cell death variant (2)	2	NULL	set2	B0457.1,C48D1.2
somatic gonad primordium development defective (2)	2	NULL	set2	CBG13188,Y47D3A.6
somatic transgene silencing variant (2)	2	NULL	set2	C32F10.2,ZK662.4
spermatocyte meiosis variant (2)	2	NULL	set2	F10B5.7,ZK524.1
spicules protrude (2)	2	NULL	set2	C47E12.5,C48A7.1
sporadic pumping (2)	2	NULL	set2	C35B8.2,ZK867.1
starvation suppressed pumping defective (2)	2	NULL	set2	C02F4.2,F55C10.1
surface antigenicity variant (2)	2	NULL	set2	C09E8.3,F59G1.6
synapsis defective (2)	2	NULL	set2	K12C11.1,K12C11.2
synaptogenesis variant (2)	2	NULL	set2	C41G7.5,F26E4.8
synchronous second division early emb (2)	2	NULL	set2	H39E23.1,M117.2
systemic RNAi variant (2)	2	NULL	set2	ZK520.2,ZK520.3
tail development variant (2)	2	NULL	set2	C12C8.3,Y43F8C.10
telomere length regulation variant (2)	2	NULL	set2	C30A5.2,DY3.4
temperature induced dauer formation variant (2)	2	NULL	set2	B0213.4,F55A8.2
thermophilic (2)	2	NULL	set2	F57F5.5,T01A4.1
thermoreceptor currents absent (2)	2	NULL	set2	F36F2.5,ZC84.2
touch resistant anterior body (2)	2	NULL	set2	T01C8.7,T14F9.5
transposon silencing variant (2)	2	NULL	set2	D2030.6,ZK1098.8
twitcher (2)	2	NULL	set2	Y105E8B.1,ZK617.1
two fold arrest (2)	2	NULL	set2	T22D2.1,ZC101.2
uptake by intestinal cell defective (2)	2	NULL	set2	F18C12.2,T21D12.3
uterus morphology variant (2)	2	NULL	set2	C37A2.4,T22B7.1
vulval muscle extension variant (2)	2	NULL	set2	C39F7.2,T19B4.7
AAD response variant (1)	1	NULL	set2	F59B1.9
AWB morphology variant (1)	1	NULL	set2	F20C5.2
B lineage variant (1)	1	NULL	set2	C04G2.7
D lineage variant (1)	1	NULL	set2	F53G12.5
DMPP resistant (1)	1	NULL	set2	Y110A7A.10
DNA damage checkpoint variant (1)	1	NULL	set2	C07H6.6
DNA synthesis variant (1)	1	NULL	set2	F10G7.3
F lineage variant (1)	1	NULL	set2	C04G2.7
G tract instability (1)	1	NULL	set2	F33H2.1
L2 arrest (1)	1	NULL	set2	M18.5
L2 lethal (1)	1	NULL	set2	Y111B2A.20
M line variant (1)	1	NULL	set2	B0496.3
P lineages variant (1)	1	NULL	set2	Y16B4A.1
RNA degradation variant (1)	1	NULL	set2	H39E23.1
U lineage variant (1)	1	NULL	set2	C04G2.7
V lineages variant (1)	1	NULL	set2	W08D2.1
VNC nuclear positioning variant (1)	1	NULL	set2	F10G7.3
Variant (1)	1	NULL	set2	T03F7.1
X chromosome nondisjunction (1)	1	NULL	set2	F10B5.7
Z1 hermaphrodite lineage variant (1)	1	NULL	set2	CBG13188
aboc expulsion missing (1)	1	NULL	set2	T14B1.2
acetate chemotaxis defective (1)	1	NULL	set2	M02B7.3
acetylcholinesterase inhibitor resistant (1)	1	NULL	set2	Y110A7A.3
age associated fluorescence increased (1)	1	NULL	set2	Y54H5A.4
aldicarb response variant (1)	1	NULL	set2	C26C6.2
alternative splicing variant (1)	1	NULL	set2	C46F11.1
amphid channel cilia bulbous (1)	1	NULL	set2	F18C12.1
amplitude of movement variant (1)	1	NULL	set2	F26E4.8
anchor cell fusion defective (1)	1	NULL	set2	T22B7.1
anoxia resistant (1)	1	NULL	set2	Y55D5A.5
antibody staining increased (1)	1	NULL	set2	C02F4.2
aqueous chemosensory response variant (1)	1	NULL	set2	T03D8.5
arecoline hypersensitive (1)	1	NULL	set2	F52A8.2
autophagic cell death variant (1)	1	NULL	set2	Y55D5A.5
axon regeneration defective (1)	1	NULL	set2	C27B7.4
backing increased (1)	1	NULL	set2	R07D5.1
backing not sustained (1)	1	NULL	set2	F53F10.4
basal lamina development variant (1)	1	NULL	set2	R13F6.4
basal lamina morphology variant (1)	1	NULL	set2	R13F6.4
behavior variant (1)	1	NULL	set2	C30A5.7
bis phenol A hypersensitive (1)	1	NULL	set2	F56D5.1
blast cell proliferation reduced (1)	1	NULL	set2	K01C8.9
body muscle dystrophy (1)	1	NULL	set2	T17H7.4
body wall cell development variant (1)	1	NULL	set2	T07C4.6
body wall muscle sarcomere morphology variant (1)	1	NULL	set2	F08C6.7
body wall muscle thick filament variant (1)	1	NULL	set2	B0496.3
body wall muscle thin filament variant (1)	1	NULL	set2	B0496.3
bordering (1)	1	NULL	set2	C39E6.6
breaks in alae (1)	1	NULL	set2	M03A1.6
bursa morphology variant (1)	1	NULL	set2	ZK1067.1
cAMP chemotaxis defective (1)	1	NULL	set2	R01E6.1
cadmium hypersensitive (1)	1	NULL	set2	F35E8.11
cell UV hypersensitive (1)	1	NULL	set2	Y41E3.9
cell acidification defective (1)	1	NULL	set2	C17H12.14
cell adhesion variant (1)	1	NULL	set2	R13A5.5
cell cycle arrest (1)	1	NULL	set2	Y41E3.9
cell cycle defective early emb (1)	1	NULL	set2	Y66D12A.17
cell degeneration (1)	1	NULL	set2	F18A1.2
cell division failure (1)	1	NULL	set2	T25C12.1
cell division precocious (1)	1	NULL	set2	F47F6.1
cell fusion variant (1)	1	NULL	set2	C26D10.5
cell membrane morphology variant (1)	1	NULL	set2	T20F10.1
cell migration failure (1)	1	NULL	set2	F57C7.3
cell morphology variant (1)	1	NULL	set2	C04G2.7
centriole biogenesis variant (1)	1	NULL	set2	F59E12.2
centroid velocity variant (1)	1	NULL	set2	T07E3.6
chemical resistant (1)	1	NULL	set2	F09B12.6
chemical response variant (1)	1	NULL	set2	T23F2.1
chemosensory behavior variant (1)	1	NULL	set2	T01A4.1
cholesterol depletion hypersensitive (1)	1	NULL	set2	C07G1.5
chromosome condensation variant (1)	1	NULL	set2	F10G7.3
chromosome disjunction defective (1)	1	NULL	set2	T23G11.2
chromosome instability (1)	1	NULL	set2	C30A5.2
chromosome morphology variant (1)	1	NULL	set2	ZK1128.2
cilia mislocalized (1)	1	NULL	set2	F20C5.2
ciliated neuron physiology variant (1)	1	NULL	set2	B0496.5
coelomocyte uptake increased (1)	1	NULL	set2	R13A5.1
corpus contraction defect (1)	1	NULL	set2	C35B8.2
crossover defective (1)	1	NULL	set2	K02B12.8
cuticle development variant (1)	1	NULL	set2	F59G1.6
cytoplasmic RNAi defective (1)	1	NULL	set2	R04A9.2
dauer recovery inhibited (1)	1	NULL	set2	D2013.5
defecation contraction variant (1)	1	NULL	set2	ZK856.1
defecation missing motor steps (1)	1	NULL	set2	ZK897.1
dense core vesicle exocytosis variant (1)	1	NULL	set2	ZK897.1
developmental delay postembryonic (1)	1	NULL	set2	Y54H5A.4
developmental morphology variant (1)	1	NULL	set2	B0457.1
diacetyl chemotaxis variant (1)	1	NULL	set2	T01A4.1
directionality variant (1)	1	NULL	set2	F47D12.1
dopamine adaptation variant (1)	1	NULL	set2	ZK512.6
dorsal intercalation defective (1)	1	NULL	set2	K04G2.8
drug induced locomotion variant (1)	1	NULL	set2	T01C8.1
egg integrity defective early emb (1)	1	NULL	set2	T23G11.2
egg laying event infrequent (1)	1	NULL	set2	R07A4.1
egg laying imipramine hypersensitive (1)	1	NULL	set2	M02B1.1
egg laying irregular (1)	1	NULL	set2	M03F4.7
egg laying serotonin hypersensitive (1)	1	NULL	set2	C02F4.2
egg size defective early emb (1)	1	NULL	set2	F25C8.3
embryo osmotic integrity defective early emb (1)	1	NULL	set2	T23G11.2
embryo small (1)	1	NULL	set2	R144.7
embryonic cell lineage variant (1)	1	NULL	set2	C09G9.6
emetine hypersensitive (1)	1	NULL	set2	F55A11.5
endo siRNA binding variant (1)	1	NULL	set2	ZK1098.8
endogenous synaptic events variant (1)	1	NULL	set2	C26C6.2
enflurane hypersensitive (1)	1	NULL	set2	K09A9.5
enzyme activity increased (1)	1	NULL	set2	M03A1.1
epithelial cell development variant (1)	1	NULL	set2	C09E8.3
ethanol hypersensitive (1)	1	NULL	set2	K09A9.5
evoked postsynaptic amplitude reduced (1)	1	NULL	set2	ZK867.1
exaggerated asynchrony early emb (1)	1	NULL	set2	F43C1.2
excess maternal pronucleus early emb (1)	1	NULL	set2	T24H10.6
excretory cell morphology variant (1)	1	NULL	set2	C26B2.3
extra cell division postembryonic (1)	1	NULL	set2	D2045.6
fat (1)	1	NULL	set2	F46C8.6
fat associated bodies reduced (1)	1	NULL	set2	F59F5.2
fertilization defective (1)	1	NULL	set2	F31B12.1
flat locomotion path (1)	1	NULL	set2	ZK867.1
general pace of development variant (1)	1	NULL	set2	T07C4.7
genetic pathway activation variant (1)	1	NULL	set2	F59A6.1
genotoxic induced apoptosis variant (1)	1	NULL	set2	T06E4.3
germ cell death response to 5 FU resistant (1)	1	NULL	set2	C35D10.9
germ cell ionizing radiation response variant (1)	1	NULL	set2	C07H6.1
germ nuclei rachis (1)	1	NULL	set2	B0523.5
germline transgene silencing variant (1)	1	NULL	set2	ZK1098.8
gland cell development variant (1)	1	NULL	set2	T15H9.3
gland cell physiology variant (1)	1	NULL	set2	T15H9.3
gonad displaced (1)	1	NULL	set2	R13F6.4
gonad sheath contraction rate reduced (1)	1	NULL	set2	C35B8.2
granules cytoplasm (1)	1	NULL	set2	F41H10.11
grinder relaxation defective (1)	1	NULL	set2	F52A8.2
head bent (1)	1	NULL	set2	H14N18.1
head cavity (1)	1	NULL	set2	C17H12.14
head muscle dystrophy (1)	1	NULL	set2	H14N18.1
hermaphrodite fertility reduced (1)	1	NULL	set2	M117.2
hermaphrodite germline proliferation variant (1)	1	NULL	set2	T13C5.1
hermaphrodite gonadal lineage variant (1)	1	NULL	set2	Y47D3A.6
hermaphrodite mating variant (1)	1	NULL	set2	T22B7.1
hermaphrodite sex muscle morphology variant (1)	1	NULL	set2	F58A3.2
hermaphrodite tail spike variant (1)	1	NULL	set2	C26D10.5
high oxygen hypersensitive (1)	1	NULL	set2	Y54H5A.4
hook morphology variant (1)	1	NULL	set2	R107.8
hormone metabolism variant (1)	1	NULL	set2	H14E04.1
hypodermal cell elongation defective (1)	1	NULL	set2	K04G2.8
imipramine hypersensitive (1)	1	NULL	set2	F16B3.1
increased genetic pathway signal (1)	1	NULL	set2	F55B12.3
inner labial morphology variant (1)	1	NULL	set2	C55B7.12
intercellular junction variant (1)	1	NULL	set2	T16H5.1
intestinal cell morphology variant (1)	1	NULL	set2	T19E7.2
intestinal cell proliferation variant (1)	1	NULL	set2	K01G5.2
intraflagellar transport defective (1)	1	NULL	set2	C27H5.7
intraflagellar transport slow (1)	1	NULL	set2	M02B7.3
jerky movement (1)	1	NULL	set2	Y51A2D.19
labial sensillum morphology variant (1)	1	NULL	set2	F55F8.1
lannate resistant (1)	1	NULL	set2	ZC416.8
larval defecation defect (1)	1	NULL	set2	T20F10.1
larval development variant (1)	1	NULL	set2	ZK632.6
late larval arrest (1)	1	NULL	set2	C41G7.1
levamisole response variant (1)	1	NULL	set2	C26C6.2
level of reporter gene expression variant (1)	1	NULL	set2	W10C8.2
linker cell migration variant (1)	1	NULL	set2	R03C1.3
lipid depleted (1)	1	NULL	set2	C56A3.7
lipid modification variant (1)	1	NULL	set2	H14E04.1
male bursa development variant (1)	1	NULL	set2	C05G5.6
male copulatory structure absent (1)	1	NULL	set2	T27A1.6
male fertility variant (1)	1	NULL	set2	C07H6.6
male gonad development variant (1)	1	NULL	set2	ZK637.7
male reproductive system morphology variant (1)	1	NULL	set2	C47E12.5
male response to hermaphrodite variant (1)	1	NULL	set2	F48C11.2
male sterile (1)	1	NULL	set2	ZK1067.1
mating latency increased (1)	1	NULL	set2	F21H11.2
meiosis metaphase to anaphase transition block (1)	1	NULL	set2	F54C8.3
meiotic chromosome segregation variant (1)	1	NULL	set2	C06A8.5
meiotic spindle defective early emb (1)	1	NULL	set2	T01G9.5
mid larval lethal (1)	1	NULL	set2	Y39H10A.7
mitochondria vesiculated (1)	1	NULL	set2	ZK1248.14
mitotic metaphase to anaphase transition defect (1)	1	NULL	set2	F54C8.3
multiple nuclei early emb (1)	1	NULL	set2	F49E11.1
muscle detached (1)	1	NULL	set2	F10E7.4
muscle system development variant (1)	1	NULL	set2	Y73C8B.4
muscle system morphology variant (1)	1	NULL	set2	W04D2.1
necrotic cell death increased (1)	1	NULL	set2	C17H12.14
nervous system morphology variant (1)	1	NULL	set2	F12F6.3
neurite morphology variant (1)	1	NULL	set2	F13G3.5
neuron number variant (1)	1	NULL	set2	Y16B4A.1
neuron physiology variant (1)	1	NULL	set2	T01A4.1
neuronal ECM variant (1)	1	NULL	set2	T07H8.4
neuronal ion channel clustering defective (1)	1	NULL	set2	Y105E8A.7
no copper sensitivity (1)	1	NULL	set2	D1005.3
no dauer recovery (1)	1	NULL	set2	Y55D5A.5
no expulsion defecation (1)	1	NULL	set2	C35B8.2
no posterior pharynx (1)	1	NULL	set2	W10C8.2
no transport distal segment cilia (1)	1	NULL	set2	M02B7.3
non reflexed gonad arms (1)	1	NULL	set2	M05B5.5
nose touch variant (1)	1	NULL	set2	ZK897.1
nuclear RNAi defective (1)	1	NULL	set2	R04A9.2
nuclear appearance number defective early emb (1)	1	NULL	set2	Y79H2A.11
nuclear division variant (1)	1	NULL	set2	K06A5.7
nuclear envelope assembly variant early emb (1)	1	NULL	set2	B0464.7
nuclear import defective (1)	1	NULL	set2	ZK1098.8
nuclear morphology variation early emb (1)	1	NULL	set2	B0464.7
nuclei enlarged (1)	1	NULL	set2	F26A3.3
octanol chemotaxis hypersensitive (1)	1	NULL	set2	B0432.5
odorant negative chemotaxis defective (1)	1	NULL	set2	B0212.5
omega turns variant (1)	1	NULL	set2	C09G12.1
organelle fusion defective (1)	1	NULL	set2	W06B4.3
organelle organization biogenesis variant (1)	1	NULL	set2	F59F5.2
organism UV response variant (1)	1	NULL	set2	F28B3.7
organism high sodium chloride hypersensitive (1)	1	NULL	set2	C09E8.3
organism ionizing radiation response variant (1)	1	NULL	set2	F46F3.4
over retracted male tail (1)	1	NULL	set2	C12C8.3
oxygen response variant (1)	1	NULL	set2	C39E6.6
paralysis response to ethanol resistant (1)	1	NULL	set2	F27D9.1
paralyzed body (1)	1	NULL	set2	ZC101.2
passage through meiosis defective early emb (1)	1	NULL	set2	W10C6.1
pathogen load variant (1)	1	NULL	set2	C39E6.6
pesticide response variant (1)	1	NULL	set2	T27C10.6
pharyngeal muscle physiology variant (1)	1	NULL	set2	F52A8.2
pharyngeal physiology variant (1)	1	NULL	set2	B0365.3
pharyngeal pumping shallow (1)	1	NULL	set2	C49A1.4
phorbol ester resistant (1)	1	NULL	set2	B0545.1
phototaxis defective (1)	1	NULL	set2	F36F2.5
pirouette frequency variant (1)	1	NULL	set2	T07E3.6
polar body extrusion defective early emb (1)	1	NULL	set2	T23G11.2
positive chemotaxis defective (1)	1	NULL	set2	C27H5.7
post translational processing variant (1)	1	NULL	set2	C51E3.7
posterior body dumpy (1)	1	NULL	set2	C41C4.5
potassium chemotaxis defective (1)	1	NULL	set2	AH6.1
pre mRNA levels increased (1)	1	NULL	set2	R04A9.2
precocious cell fusion (1)	1	NULL	set2	C12C8.3
precocious heterochronic variations (1)	1	NULL	set2	R107.8
precocious oogenesis (1)	1	NULL	set2	Y41E3.9
precocious seam cell fusion (1)	1	NULL	set2	R107.8
premature spermatid activation (1)	1	NULL	set2	ZK524.1
premature spermatocyte germ cell differentiation (1)	1	NULL	set2	F02A9.6
presynaptic vesicle cluster variant (1)	1	NULL	set2	T07A9.10
presynaptic vesicle number reduced (1)	1	NULL	set2	H16O14.1
presynaptic vesicle number variant (1)	1	NULL	set2	F26E4.8
progeny variant (1)	1	NULL	set2	ZK632.6
pronuclear envelope defective early emb (1)	1	NULL	set2	B0464.7
pronuclear migration defective early emb (1)	1	NULL	set2	T24H10.6
pronuclei meet centrally early emb (1)	1	NULL	set2	M117.2
pronucleus formation failure early emb (1)	1	NULL	set2	Y66D12A.17
protein DNA interaction variant (1)	1	NULL	set2	C04G2.7
protein expression reduced cell specific (1)	1	NULL	set2	C09E8.3
protein interaction variant (1)	1	NULL	set2	R11E3.6
protein phosphorylation increased (1)	1	NULL	set2	F38A6.3
protein rna interaction abolished (1)	1	NULL	set2	C04F5.1
protein stabilization variant (1)	1	NULL	set2	C12D8.10
pseudocleavage absent early emb (1)	1	NULL	set2	T23G11.2
pseudocleavage exaggerated early emb (1)	1	NULL	set2	M117.2
reproductive system development variant (1)	1	NULL	set2	F28B3.7
response to multiple stressors variant (1)	1	NULL	set2	C49H3.1
rhythmic tolerance to osmotic stress variant (1)	1	NULL	set2	C32E12.3
rubber band (1)	1	NULL	set2	F34D6.3
sensilium sheath cell variant (1)	1	NULL	set2	T07H8.4
sensory system variant (1)	1	NULL	set2	T01A4.1
serotonin metabolism variant (1)	1	NULL	set2	T24B8.6
serotonin response variant (1)	1	NULL	set2	F23B2.5
serotonin reuptake inhibitor resistant (1)	1	NULL	set2	Y54E10BR.7
shaker (1)	1	NULL	set2	T06H11.1
shrinker (1)	1	NULL	set2	T21C12.1
slow embryonic development (1)	1	NULL	set2	M03F8.2
social behavior variant (1)	1	NULL	set2	Y48D7A.2
sperm pseudopod physiology variant (1)	1	NULL	set2	Y66D12A.20
sperm transfer defective (1)	1	NULL	set2	C25E10.9
spermatheca absent (1)	1	NULL	set2	F01G12.5
spermatheca development variant (1)	1	NULL	set2	K01G5.2
spermatheca dilation defective (1)	1	NULL	set2	F31B12.1
spermatheca physiology variant (1)	1	NULL	set2	T11F8.3
spermatid maturation variant (1)	1	NULL	set2	ZK524.1
spermatogenesis delayed (1)	1	NULL	set2	F10B5.7
spicule insertion defective (1)	1	NULL	set2	C48A7.1
stage specific cuticle antigenicity variant (1)	1	NULL	set2	M02B1.1
starvation induced dauer formation variant (1)	1	NULL	set2	W06B4.3
sterol induced dauer formation variant (1)	1	NULL	set2	F11A1.3
stress induced lethality increased (1)	1	NULL	set2	ZK632.6
synaptic vesicle exocytosis variant (1)	1	NULL	set2	ZK524.2
synchronization calcium signal defective pharynx (1)	1	NULL	set2	C35B8.2
tail bobbed (1)	1	NULL	set2	M142.4
tail protrusions (1)	1	NULL	set2	T05C12.10
tail rounded (1)	1	NULL	set2	F18A1.2
tail spike variant (1)	1	NULL	set2	T28D6.4
telomere homeostasis variant (1)	1	NULL	set2	B0280.10
temperature influenced life span variant (1)	1	NULL	set2	Y55D5A.5
terminal arrest variable (1)	1	NULL	set2	K02D10.5
terminal bulb relaxation variant (1)	1	NULL	set2	C48A7.1
thermotolerance increased (1)	1	NULL	set2	Y55D5A.5
touch receptor cell morphology variant (1)	1	NULL	set2	T01E8.4
transgene expression reduced male (1)	1	NULL	set2	K11G9.4
transgene expression undetectable (1)	1	NULL	set2	T19E7.2
transgene expression undetectable cell specific (1)	1	NULL	set2	T18D3.2
tube morphogenesis variant (1)	1	NULL	set2	T19B4.7
twisted pharynx (1)	1	NULL	set2	C37C3.6
ventral closure defective (1)	1	NULL	set2	K04G2.8
vesicle number reduced (1)	1	NULL	set2	ZK867.1
vulval cell induction variant (1)	1	NULL	set2	C54D1.6
vulval development incomplete (1)	1	NULL	set2	C37A2.4
vulval invagination variant L4 (1)	1	NULL	set2	C37A2.4
vulval muscle variant (1)	1	NULL	set2	C02B8.4
weak pumping (1)	1	NULL	set2	ZK867.1
wing cilia bulbous (1)	1	NULL	set2	F18C12.1
wing cilia morphology variant (1)	1	NULL	set2	C34D1.3
zinc toxicity hypersensitive (1)	1	NULL	set2	C15B12.7
