# Supplementary material for: Genome-wide modeling of complex phenotypes in Caenorhabditis elegans and Drosophila melanogaster
Source: BMC Genomics. 2013 Aug 28;14:580. doi: 10.1186/1471-2164-14-580 (PMC3849582; doi:10.1186/1471-2164-14-580)
Supplement: Additional file 4: Table S4 — The complete phenotype gene sets for D. melanogaster. [file 1471-2164-14-580-S4.txt]

DM-narrow-GS	number	Class	Annotation	Gene	NIA/NIH for information contact: K. Becker  beckerk@grc.nia.nih.gov  9-7-11
fertile (2730)	2730	unknown	fertile	"FBgn0000015,FBgn0000017,FBgn0000018,FBgn0000022,FBgn0000023,FBgn0000024,FBgn0000028,FBgn0000032,FBgn0000036,FBgn0000042,FBgn0000045,FBgn0000057,FBgn0000061,FBgn0000063,FBgn0000064,FBgn0000077,FBgn0000084,FBgn0000099,FBgn0000108,FBgn0000116,FBgn0000117,FBgn0000148,FBgn0000154,FBgn0000158,FBgn0000163,FBgn0000179,FBgn0000191,FBgn0000210,FBgn0000212,FBgn0000213,FBgn0000214,FBgn0000225,FBgn0000229,FBgn0000241,FBgn0000242,FBgn0000256,FBgn0000257,FBgn0000261,FBgn0000271,FBgn0000273,FBgn0000289,FBgn0000299,FBgn0000303,FBgn0000308,FBgn0000310,FBgn0000316,FBgn0000317,FBgn0000318,FBgn0000320,FBgn0000330,FBgn0000348,FBgn0000370,FBgn0000375,FBgn0000376,FBgn0000378,FBgn0000380,FBgn0000388,FBgn0000394,FBgn0000400,FBgn0000405,FBgn0000411,FBgn0000414,FBgn0000416,FBgn0000427,FBgn0000446,FBgn0000448,FBgn0000449,FBgn0000454,FBgn0000459,FBgn0000470,FBgn0000479,FBgn0000489,FBgn0000491,FBgn0000497,FBgn0000499,FBgn0000504,FBgn0000536,FBgn0000560,FBgn0000565,FBgn0000568,FBgn0000573,FBgn0000579,FBgn0000615,FBgn0000625,FBgn0000628,FBgn0000633,FBgn0000641,FBgn0000644,FBgn0000653,FBgn0000656,FBgn0000667,FBgn0000675,FBgn0000721,FBgn0000723,FBgn0000826,FBgn0000927,FBgn0001078,FBgn0001080,FBgn0001083,FBgn0001085,FBgn0001092,FBgn0001098,FBgn0001104,FBgn0001108,FBgn0001112,FBgn0001124,FBgn0001125,FBgn0001128,FBgn0001164,FBgn0001165,FBgn0001166,FBgn0001180,FBgn0001185,FBgn0001202,FBgn0001205,FBgn0001215,FBgn0001218,FBgn0001222,FBgn0001223,FBgn0001225,FBgn0001226,FBgn0001228,FBgn0001229,FBgn0001233,FBgn0001234,FBgn0001248,FBgn0001250,FBgn0001253,FBgn0001255,FBgn0001257,FBgn0001259,FBgn0001296,FBgn0001297,FBgn0001306,FBgn0001307,FBgn0001316,FBgn0001320,FBgn0001332,FBgn0001337,FBgn0001565,FBgn0001612,FBgn0001965,FBgn0001981,FBgn0001987,FBgn0001990,FBgn0001994,FBgn0002036,FBgn0002156,FBgn0002306,FBgn0002354,FBgn0002413,FBgn0002522,FBgn0002525,FBgn0002543,FBgn0002562,FBgn0002564,FBgn0002567,FBgn0002576,FBgn0002577,FBgn0002622,FBgn0002638,FBgn0002641,FBgn0002643,FBgn0002645,FBgn0002691,FBgn0002707,FBgn0002709,FBgn0002717,FBgn0002733,FBgn0002751,FBgn0002774,FBgn0002778,FBgn0002779,FBgn0002791,FBgn0002843,FBgn0002855,FBgn0002872,FBgn0002887,FBgn0002891,FBgn0002894,FBgn0002897,FBgn0002899,FBgn0002903,FBgn0002906,FBgn0002911,FBgn0002917,FBgn0002921,FBgn0002924,FBgn0002945,FBgn0002948,FBgn0002962,FBgn0002968,FBgn0002972,FBgn0002973,FBgn0002981,FBgn0002989,FBgn0002990,FBgn0002991,FBgn0002999,FBgn0003008,FBgn0003011,FBgn0003014,FBgn0003016,FBgn0003023,FBgn0003028,FBgn0003050,FBgn0003069,FBgn0003074,FBgn0003089,FBgn0003090,FBgn0003114,FBgn0003117,FBgn0003118,FBgn0003134,FBgn0003138,FBgn0003165,FBgn0003174,FBgn0003175,FBgn0003187,FBgn0003192,FBgn0003204,FBgn0003210,FBgn0003211,FBgn0003250,FBgn0003255,FBgn0003257,FBgn0003258,FBgn0003262,FBgn0003268,FBgn0003277,FBgn0003283,FBgn0003284,FBgn0003298,FBgn0003302,FBgn0003308,FBgn0003316,FBgn0003328,FBgn0003332,FBgn0003337,FBgn0003345,FBgn0003360,FBgn0003366,FBgn0003368,FBgn0003371,FBgn0003380,FBgn0003390,FBgn0003399,FBgn0003401,FBgn0003415,FBgn0003416,FBgn0003419,FBgn0003420,FBgn0003427,FBgn0003429,FBgn0003433,FBgn0003434,FBgn0003435,FBgn0003436,FBgn0003438,FBgn0003440,FBgn0003444,FBgn0003447,FBgn0003459,FBgn0003465,FBgn0003482,FBgn0003483,FBgn0003486,FBgn0003503,FBgn0003505,FBgn0003513,FBgn0003521,FBgn0003523,FBgn0003525,FBgn0003527,FBgn0003555,FBgn0003573,FBgn0003593,FBgn0003598,FBgn0003600,FBgn0003612,FBgn0003651,FBgn0003655,FBgn0003657,FBgn0003659,FBgn0003666,FBgn0003669,FBgn0003673,FBgn0003678,FBgn0003681,FBgn0003688,FBgn0003700,FBgn0003713,FBgn0003716,FBgn0003723,FBgn0003725,FBgn0003733,FBgn0003741,FBgn0003748,FBgn0003862,FBgn0003876,FBgn0003878,FBgn0003882,FBgn0003887,FBgn0003888,FBgn0003890,FBgn0003906,FBgn0003910,FBgn0003943,FBgn0003944,FBgn0003947,FBgn0003949,FBgn0003950,FBgn0003961,FBgn0003962,FBgn0003965,FBgn0003966,FBgn0003969,FBgn0003976,FBgn0003990,FBgn0003996,FBgn0004008,FBgn0004009,FBgn0004030,FBgn0004031,FBgn0004034,FBgn0004108,FBgn0004169,FBgn0004170,FBgn0004177,FBgn0004191,FBgn0004198,FBgn0004227,FBgn0004228,FBgn0004359,FBgn0004362,FBgn0004363,FBgn0004368,FBgn0004369,FBgn0004370,FBgn0004372,FBgn0004373,FBgn0004378,FBgn0004379,FBgn0004381,FBgn0004394,FBgn0004396,FBgn0004397,FBgn0004400,FBgn0004449,FBgn0004456,FBgn0004462,FBgn0004465,FBgn0004509,FBgn0004511,FBgn0004514,FBgn0004569,FBgn0004573,FBgn0004575,FBgn0004580,FBgn0004583,FBgn0004603,FBgn0004611,FBgn0004618,FBgn0004619,FBgn0004622,FBgn0004644,FBgn0004646,FBgn0004647,FBgn0004648,FBgn0004652,FBgn0004654,FBgn0004656,FBgn0004666,FBgn0004680,FBgn0004698,FBgn0004784,FBgn0004811,FBgn0004837,FBgn0004842,FBgn0004849,FBgn0004856,FBgn0004858,FBgn0004865,FBgn0004876,FBgn0004882,FBgn0004885,FBgn0004888,FBgn0004907,FBgn0004910,FBgn0004914,FBgn0004930,FBgn0004933,FBgn0004934,FBgn0004979,FBgn0004982,FBgn0005005,FBgn0005010,FBgn0005049,FBgn0005320,FBgn0005341,FBgn0005391,FBgn0005536,FBgn0005558,FBgn0005561,FBgn0005564,FBgn0005585,FBgn0005586,FBgn0005617,FBgn0005630,FBgn0005631,FBgn0005633,FBgn0005640,FBgn0005642,FBgn0005649,FBgn0005659,FBgn0005660,FBgn0005672,FBgn0005694,FBgn0005695,FBgn0005779,FBgn0008651,FBgn0008654,FBgn0010014,FBgn0010038,FBgn0010053,FBgn0010114,FBgn0010173,FBgn0010194,FBgn0010213,FBgn0010222,FBgn0010223,FBgn0010226,FBgn0010288,FBgn0010300,FBgn0010329,FBgn0010348,FBgn0010382,FBgn0010383,FBgn0010395,FBgn0010403,FBgn0010408,FBgn0010415,FBgn0010434,FBgn0010438,FBgn0010441,FBgn0010470,FBgn0010488,FBgn0010575,FBgn0010611,FBgn0010762,FBgn0010786,FBgn0010812,FBgn0010825,FBgn0010830,FBgn0011202,FBgn0011206,FBgn0011207,FBgn0011211,FBgn0011217,FBgn0011224,FBgn0011225,FBgn0011227,FBgn0011232,FBgn0011241,FBgn0011260,FBgn0011274,FBgn0011289,FBgn0011297,FBgn0011577,FBgn0011582,FBgn0011586,FBgn0011603,FBgn0011648,FBgn0011661,FBgn0011666,FBgn0011672,FBgn0011674,FBgn0011676,FBgn0011692,FBgn0011693,FBgn0011706,FBgn0011725,FBgn0011754,FBgn0011763,FBgn0011766,FBgn0011768,FBgn0011817,FBgn0011823,FBgn0011828,FBgn0011836,FBgn0011837,FBgn0012016,FBgn0012034,FBgn0013269,FBgn0013275,FBgn0013334,FBgn0013433,FBgn0013454,FBgn0013576,FBgn0013718,FBgn0013726,FBgn0013732,FBgn0013755,FBgn0013759,FBgn0013764,FBgn0013765,FBgn0013770,FBgn0013811,FBgn0013948,FBgn0013953,FBgn0013973,FBgn0013983,FBgn0014002,FBgn0014018,FBgn0014023,FBgn0014026,FBgn0014028,FBgn0014029,FBgn0014032,FBgn0014076,FBgn0014127,FBgn0014133,FBgn0014163,FBgn0014189,FBgn0014269,FBgn0014342,FBgn0014388,FBgn0014396,FBgn0014417,FBgn0014445,FBgn0014450,FBgn0014467,FBgn0014469,FBgn0014522,FBgn0014533,FBgn0014555,FBgn0014557,FBgn0014562,FBgn0014603,FBgn0014615,FBgn0014629,FBgn0014849,FBgn0014879,FBgn0015075,FBgn0015221,FBgn0015240,FBgn0015247,FBgn0015268,FBgn0015269,FBgn0015277,FBgn0015279,FBgn0015283,FBgn0015299,FBgn0015351,FBgn0015374,FBgn0015381,FBgn0015396,FBgn0015520,FBgn0015541,FBgn0015544,FBgn0015565,FBgn0015571,FBgn0015583,FBgn0015600,FBgn0015602,FBgn0015625,FBgn0015664,FBgn0015754,FBgn0015765,FBgn0015772,FBgn0015778,FBgn0015790,FBgn0015791,FBgn0015795,FBgn0015799,FBgn0015805,FBgn0015829,FBgn0015872,FBgn0015903,FBgn0015907,FBgn0015922,FBgn0015924,FBgn0015925,FBgn0015926,FBgn0015949,FBgn0016031,FBgn0016070,FBgn0016078,FBgn0016081,FBgn0016126,FBgn0016131,FBgn0016641,FBgn0016684,FBgn0016694,FBgn0016753,FBgn0016756,FBgn0016794,FBgn0016917,FBgn0016919,FBgn0016926,FBgn0016930,FBgn0016977,FBgn0017397,FBgn0017418,FBgn0017482,FBgn0017550,FBgn0017551,FBgn0017558,FBgn0017561,FBgn0017577,FBgn0017581,FBgn0018297,FBgn0019097,FBgn0019644,FBgn0019661,FBgn0019662,FBgn0019819,FBgn0019908,FBgn0019925,FBgn0019947,FBgn0019972,FBgn0020224,FBgn0020238,FBgn0020248,FBgn0020251,FBgn0020255,FBgn0020269,FBgn0020272,FBgn0020277,FBgn0020278,FBgn0020294,FBgn0020306,FBgn0020307,FBgn0020309,FBgn0020369,FBgn0020379,FBgn0020381,FBgn0020412,FBgn0020439,FBgn0020440,FBgn0020443,FBgn0020496,FBgn0020521,FBgn0020545,FBgn0020621,FBgn0020622,FBgn0020633,FBgn0020647,FBgn0020653,FBgn0020782,FBgn0020785,FBgn0020868,FBgn0020869,FBgn0020870,FBgn0020871,FBgn0020872,FBgn0020873,FBgn0020874,FBgn0020875,FBgn0020876,FBgn0020877,FBgn0020878,FBgn0020884,FBgn0020930,FBgn0021744,FBgn0021760,FBgn0021765,FBgn0021768,FBgn0021800,FBgn0021818,FBgn0021825,FBgn0021856,FBgn0021873,FBgn0021895,FBgn0022029,FBgn0022153,FBgn0022343,FBgn0022344,FBgn0022355,FBgn0022382,FBgn0022720,FBgn0022724,FBgn0022959,FBgn0022960,FBgn0023000,FBgn0023001,FBgn0023023,FBgn0023081,FBgn0023083,FBgn0023091,FBgn0023095,FBgn0023172,FBgn0023215,FBgn0023395,FBgn0023407,FBgn0023416,FBgn0023479,FBgn0023508,FBgn0023515,FBgn0023517,FBgn0023518,FBgn0023525,FBgn0023535,FBgn0023536,FBgn0023540,FBgn0024179,FBgn0024182,FBgn0024183,FBgn0024187,FBgn0024196,FBgn0024222,FBgn0024238,FBgn0024251,FBgn0024273,FBgn0024290,FBgn0024291,FBgn0024308,FBgn0024314,FBgn0024321,FBgn0024329,FBgn0024330,FBgn0024362,FBgn0024371,FBgn0024555,FBgn0024732,FBgn0024734,FBgn0024740,FBgn0024753,FBgn0024806,FBgn0024807,FBgn0024836,FBgn0024841,FBgn0024975,FBgn0024977,FBgn0024983,FBgn0024984,FBgn0024985,FBgn0024986,FBgn0024987,FBgn0024989,FBgn0024992,FBgn0024994,FBgn0025111,FBgn0025140,FBgn0025166,FBgn0025186,FBgn0025355,FBgn0025381,FBgn0025382,FBgn0025394,FBgn0025458,FBgn0025595,FBgn0025608,FBgn0025628,FBgn0025637,FBgn0025639,FBgn0025640,FBgn0025641,FBgn0025643,FBgn0025676,FBgn0025678,FBgn0025679,FBgn0025680,FBgn0025687,FBgn0025693,FBgn0025702,FBgn0025725,FBgn0025726,FBgn0025739,FBgn0025743,FBgn0025777,FBgn0025790,FBgn0025803,FBgn0025814,FBgn0025833,FBgn0025838,FBgn0025865,FBgn0025866,FBgn0025868,FBgn0025878,FBgn0026015,FBgn0026056,FBgn0026061,FBgn0026080,FBgn0026083,FBgn0026085,FBgn0026149,FBgn0026179,FBgn0026190,FBgn0026238,FBgn0026250,FBgn0026257,FBgn0026259,FBgn0026266,FBgn0026313,FBgn0026316,FBgn0026346,FBgn0026367,FBgn0026372,FBgn0026375,FBgn0026376,FBgn0026393,FBgn0026400,FBgn0026404,FBgn0026415,FBgn0026417,FBgn0026428,FBgn0026431,FBgn0026533,FBgn0026565,FBgn0026577,FBgn0026592,FBgn0026593,FBgn0026602,FBgn0026609,FBgn0026630,FBgn0026713,FBgn0026718,FBgn0026738,FBgn0026751,FBgn0026761,FBgn0026778,FBgn0026876,FBgn0027054,FBgn0027057,FBgn0027074,FBgn0027106,FBgn0027111,FBgn0027259,FBgn0027291,FBgn0027338,FBgn0027339,FBgn0027343,FBgn0027348,FBgn0027356,FBgn0027363,FBgn0027364,FBgn0027375,FBgn0027376,FBgn0027491,FBgn0027504,FBgn0027506,FBgn0027518,FBgn0027528,FBgn0027529,FBgn0027538,FBgn0027539,FBgn0027547,FBgn0027556,FBgn0027558,FBgn0027559,FBgn0027562,FBgn0027569,FBgn0027572,FBgn0027581,FBgn0027597,FBgn0027601,FBgn0027603,FBgn0027608,FBgn0027620,FBgn0027654,FBgn0027655,FBgn0027660,FBgn0027783,FBgn0027784,FBgn0027791,FBgn0027796,FBgn0027836,FBgn0027864,FBgn0027865,FBgn0027932,FBgn0027949,FBgn0027950,FBgn0027951,FBgn0028331,FBgn0028341,FBgn0028342,FBgn0028343,FBgn0028360,FBgn0028369,FBgn0028371,FBgn0028379,FBgn0028381,FBgn0028399,FBgn0028400,FBgn0028408,FBgn0028433,FBgn0028436,FBgn0028468,FBgn0028476,FBgn0028480,FBgn0028481,FBgn0028496,FBgn0028499,FBgn0028500,FBgn0028506,FBgn0028507,FBgn0028509,FBgn0028523,FBgn0028539,FBgn0028541,FBgn0028546,FBgn0028554,FBgn0028563,FBgn0028572,FBgn0028577,FBgn0028581,FBgn0028636,FBgn0028638,FBgn0028639,FBgn0028642,FBgn0028645,FBgn0028665,FBgn0028668,FBgn0028670,FBgn0028704,FBgn0028707,FBgn0028717,FBgn0028724,FBgn0028734,FBgn0028737,FBgn0028833,FBgn0028850,FBgn0028880,FBgn0028883,FBgn0028884,FBgn0028919,FBgn0028932,FBgn0028938,FBgn0028954,FBgn0028955,FBgn0028956,FBgn0028965,FBgn0028968,FBgn0028979,FBgn0028980,FBgn0028985,FBgn0028996,FBgn0029002,FBgn0029003,FBgn0029006,FBgn0029082,FBgn0029092,FBgn0029093,FBgn0029131,FBgn0029133,FBgn0029152,FBgn0029155,FBgn0029167,FBgn0029174,FBgn0029522,FBgn0029535,FBgn0029596,FBgn0029659,FBgn0029662,FBgn0029687,FBgn0029689,FBgn0029693,FBgn0029706,FBgn0029708,FBgn0029714,FBgn0029720,FBgn0029737,FBgn0029761,FBgn0029764,FBgn0029766,FBgn0029775,FBgn0029778,FBgn0029791,FBgn0029799,FBgn0029804,FBgn0029813,FBgn0029814,FBgn0029824,FBgn0029836,FBgn0029846,FBgn0029859,FBgn0029860,FBgn0029863,FBgn0029864,FBgn0029866,FBgn0029873,FBgn0029874,FBgn0029878,FBgn0029879,FBgn0029881,FBgn0029891,FBgn0029893,FBgn0029895,FBgn0029897,FBgn0029898,FBgn0029899,FBgn0029903,FBgn0029907,FBgn0029913,FBgn0029915,FBgn0029924,FBgn0029931,FBgn0029933,FBgn0029941,FBgn0029943,FBgn0029955,FBgn0029958,FBgn0029969,FBgn0029975,FBgn0029976,FBgn0029986,FBgn0029997,FBgn0030001,FBgn0030010,FBgn0030013,FBgn0030039,FBgn0030048,FBgn0030049,FBgn0030052,FBgn0030055,FBgn0030065,FBgn0030073,FBgn0030079,FBgn0030090,FBgn0030093,FBgn0030102,FBgn0030105,FBgn0030107,FBgn0030114,FBgn0030122,FBgn0030178,FBgn0030189,FBgn0030206,FBgn0030215,FBgn0030223,FBgn0030239,FBgn0030242,FBgn0030243,FBgn0030252,FBgn0030262,FBgn0030263,FBgn0030268,FBgn0030274,FBgn0030276,FBgn0030286,FBgn0030292,FBgn0030294,FBgn0030296,FBgn0030298,FBgn0030300,FBgn0030301,FBgn0030311,FBgn0030316,FBgn0030318,FBgn0030319,FBgn0030320,FBgn0030323,FBgn0030327,FBgn0030341,FBgn0030362,FBgn0030369,FBgn0030376,FBgn0030390,FBgn0030391,FBgn0030396,FBgn0030398,FBgn0030421,FBgn0030438,FBgn0030452,FBgn0030457,FBgn0030465,FBgn0030467,FBgn0030469,FBgn0030478,FBgn0030479,FBgn0030484,FBgn0030504,FBgn0030505,FBgn0030506,FBgn0030507,FBgn0030529,FBgn0030530,FBgn0030551,FBgn0030555,FBgn0030571,FBgn0030574,FBgn0030576,FBgn0030606,FBgn0030607,FBgn0030608,FBgn0030613,FBgn0030615,FBgn0030617,FBgn0030619,FBgn0030625,FBgn0030628,FBgn0030631,FBgn0030634,FBgn0030638,FBgn0030648,FBgn0030658,FBgn0030660,FBgn0030666,FBgn0030672,FBgn0030685,FBgn0030686,FBgn0030695,FBgn0030701,FBgn0030717,FBgn0030721,FBgn0030735,FBgn0030740,FBgn0030758,FBgn0030766,FBgn0030778,FBgn0030782,FBgn0030791,FBgn0030798,FBgn0030815,FBgn0030838,FBgn0030839,FBgn0030842,FBgn0030844,FBgn0030852,FBgn0030854,FBgn0030863,FBgn0030871,FBgn0030883,FBgn0030890,FBgn0030894,FBgn0030912,FBgn0030915,FBgn0030930,FBgn0030933,FBgn0030941,FBgn0030945,FBgn0030946,FBgn0030963,FBgn0030993,FBgn0030997,FBgn0030998,FBgn0031004,FBgn0031006,FBgn0031016,FBgn0031020,FBgn0031040,FBgn0031045,FBgn0031047,FBgn0031052,FBgn0031059,FBgn0031099,FBgn0031114,FBgn0031115,FBgn0031126,FBgn0031129,FBgn0031130,FBgn0031148,FBgn0031150,FBgn0031159,FBgn0031161,FBgn0031182,FBgn0031189,FBgn0031190,FBgn0031195,FBgn0031209,FBgn0031232,FBgn0031233,FBgn0031238,FBgn0031251,FBgn0031270,FBgn0031281,FBgn0031285,FBgn0031304,FBgn0031305,FBgn0031310,FBgn0031319,FBgn0031320,FBgn0031322,FBgn0031343,FBgn0031344,FBgn0031362,FBgn0031375,FBgn0031381,FBgn0031390,FBgn0031418,FBgn0031453,FBgn0031478,FBgn0031485,FBgn0031495,FBgn0031515,FBgn0031516,FBgn0031517,FBgn0031522,FBgn0031529,FBgn0031540,FBgn0031581,FBgn0031597,FBgn0031601,FBgn0031603,FBgn0031606,FBgn0031609,FBgn0031610,FBgn0031617,FBgn0031628,FBgn0031629,FBgn0031632,FBgn0031634,FBgn0031638,FBgn0031639,FBgn0031644,FBgn0031661,FBgn0031663,FBgn0031696,FBgn0031711,FBgn0031731,FBgn0031736,FBgn0031738,FBgn0031739,FBgn0031745,FBgn0031751,FBgn0031757,FBgn0031766,FBgn0031769,FBgn0031774,FBgn0031778,FBgn0031779,FBgn0031782,FBgn0031800,FBgn0031818,FBgn0031832,FBgn0031835,FBgn0031865,FBgn0031866,FBgn0031872,FBgn0031875,FBgn0031885,FBgn0031895,FBgn0031896,FBgn0031904,FBgn0031909,FBgn0031914,FBgn0031934,FBgn0031935,FBgn0031940,FBgn0031945,FBgn0031948,FBgn0031950,FBgn0031952,FBgn0031959,FBgn0031968,FBgn0031972,FBgn0031990,FBgn0032006,FBgn0032010,FBgn0032015,FBgn0032016,FBgn0032018,FBgn0032025,FBgn0032026,FBgn0032030,FBgn0032048,FBgn0032057,FBgn0032058,FBgn0032076,FBgn0032077,FBgn0032078,FBgn0032083,FBgn0032085,FBgn0032090,FBgn0032123,FBgn0032129,FBgn0032135,FBgn0032147,FBgn0032151,FBgn0032154,FBgn0032156,FBgn0032160,FBgn0032161,FBgn0032170,FBgn0032172,FBgn0032175,FBgn0032202,FBgn0032210,FBgn0032216,FBgn0032217,FBgn0032222,FBgn0032230,FBgn0032253,FBgn0032264,FBgn0032291,FBgn0032297,FBgn0032298,FBgn0032330,FBgn0032338,FBgn0032358,FBgn0032361,FBgn0032364,FBgn0032365,FBgn0032376,FBgn0032387,FBgn0032391,FBgn0032401,FBgn0032422,FBgn0032451,FBgn0032454,FBgn0032456,FBgn0032471,FBgn0032485,FBgn0032516,FBgn0032519,FBgn0032521,FBgn0032524,FBgn0032582,FBgn0032587,FBgn0032596,FBgn0032644,FBgn0032646,FBgn0032660,FBgn0032677,FBgn0032679,FBgn0032680,FBgn0032691,FBgn0032698,FBgn0032703,FBgn0032717,FBgn0032723,FBgn0032729,FBgn0032731,FBgn0032744,FBgn0032748,FBgn0032751,FBgn0032752,FBgn0032763,FBgn0032772,FBgn0032774,FBgn0032775,FBgn0032781,FBgn0032785,FBgn0032787,FBgn0032793,FBgn0032803,FBgn0032813,FBgn0032820,FBgn0032821,FBgn0032845,FBgn0032848,FBgn0032863,FBgn0032864,FBgn0032876,FBgn0032882,FBgn0032883,FBgn0032889,FBgn0032910,FBgn0032911,FBgn0032922,FBgn0032924,FBgn0032940,FBgn0032949,FBgn0032956,FBgn0032957,FBgn0033010,FBgn0033017,FBgn0033039,FBgn0033041,FBgn0033043,FBgn0033047,FBgn0033050,FBgn0033067,FBgn0033107,FBgn0033108,FBgn0033109,FBgn0033122,FBgn0033130,FBgn0033131,FBgn0033132,FBgn0033133,FBgn0033137,FBgn0033138,FBgn0033155,FBgn0033159,FBgn0033177,FBgn0033184,FBgn0033186,FBgn0033214,FBgn0033215,FBgn0033226,FBgn0033234,FBgn0033257,FBgn0033258,FBgn0033265,FBgn0033266,FBgn0033268,FBgn0033271,FBgn0033275,FBgn0033304,FBgn0033313,FBgn0033317,FBgn0033352,FBgn0033356,FBgn0033363,FBgn0033369,FBgn0033387,FBgn0033434,FBgn0033452,FBgn0033459,FBgn0033464,FBgn0033469,FBgn0033471,FBgn0033474,FBgn0033476,FBgn0033486,FBgn0033494,FBgn0033495,FBgn0033501,FBgn0033504,FBgn0033526,FBgn0033528,FBgn0033543,FBgn0033554,FBgn0033558,FBgn0033562,FBgn0033564,FBgn0033581,FBgn0033605,FBgn0033609,FBgn0033627,FBgn0033633,FBgn0033636,FBgn0033652,FBgn0033656,FBgn0033659,FBgn0033663,FBgn0033665,FBgn0033679,FBgn0033686,FBgn0033690,FBgn0033691,FBgn0033692,FBgn0033716,FBgn0033718,FBgn0033723,FBgn0033727,FBgn0033734,FBgn0033735,FBgn0033742,FBgn0033749,FBgn0033753,FBgn0033757,FBgn0033761,FBgn0033767,FBgn0033777,FBgn0033778,FBgn0033781,FBgn0033785,FBgn0033792,FBgn0033799,FBgn0033802,FBgn0033845,FBgn0033855,FBgn0033874,FBgn0033879,FBgn0033884,FBgn0033885,FBgn0033901,FBgn0033904,FBgn0033905,FBgn0033906,FBgn0033918,FBgn0033927,FBgn0033935,FBgn0033943,FBgn0033963,FBgn0033972,FBgn0033993,FBgn0033998,FBgn0034008,FBgn0034025,FBgn0034058,FBgn0034060,FBgn0034063,FBgn0034068,FBgn0034075,FBgn0034087,FBgn0034089,FBgn0034093,FBgn0034109,FBgn0034113,FBgn0034137,FBgn0034139,FBgn0034153,FBgn0034158,FBgn0034162,FBgn0034179,FBgn0034187,FBgn0034253,FBgn0034259,FBgn0034261,FBgn0034268,FBgn0034294,FBgn0034299,FBgn0034312,FBgn0034335,FBgn0034345,FBgn0034346,FBgn0034354,FBgn0034356,FBgn0034371,FBgn0034389,FBgn0034390,FBgn0034392,FBgn0034394,FBgn0034406,FBgn0034412,FBgn0034417,FBgn0034418,FBgn0034425,FBgn0034432,FBgn0034442,FBgn0034446,FBgn0034451,FBgn0034454,FBgn0034462,FBgn0034484,FBgn0034487,FBgn0034493,FBgn0034494,FBgn0034496,FBgn0034499,FBgn0034530,FBgn0034538,FBgn0034611,FBgn0034627,FBgn0034642,FBgn0034647,FBgn0034689,FBgn0034693,FBgn0034709,FBgn0034720,FBgn0034731,FBgn0034733,FBgn0034739,FBgn0034786,FBgn0034802,FBgn0034808,FBgn0034821,FBgn0034859,FBgn0034860,FBgn0034886,FBgn0034889,FBgn0034894,FBgn0034903,FBgn0034909,FBgn0034919,FBgn0034923,FBgn0034933,FBgn0034936,FBgn0034946,FBgn0034948,FBgn0034959,FBgn0034962,FBgn0034965,FBgn0034966,FBgn0034985,FBgn0034988,FBgn0034990,FBgn0034997,FBgn0035004,FBgn0035010,FBgn0035020,FBgn0035021,FBgn0035022,FBgn0035025,FBgn0035033,FBgn0035034,FBgn0035041,FBgn0035050,FBgn0035056,FBgn0035060,FBgn0035065,FBgn0035084,FBgn0035090,FBgn0035092,FBgn0035100,FBgn0035101,FBgn0035104,FBgn0035121,FBgn0035138,FBgn0035142,FBgn0035144,FBgn0035146,FBgn0035151,FBgn0035152,FBgn0035166,FBgn0035169,FBgn0035187,FBgn0035199,FBgn0035203,FBgn0035209,FBgn0035227,FBgn0035232,FBgn0035235,FBgn0035236,FBgn0035243,FBgn0035245,FBgn0035246,FBgn0035255,FBgn0035298,FBgn0035318,FBgn0035321,FBgn0035323,FBgn0035333,FBgn0035343,FBgn0035347,FBgn0035355,FBgn0035356,FBgn0035372,FBgn0035375,FBgn0035379,FBgn0035388,FBgn0035397,FBgn0035404,FBgn0035424,FBgn0035425,FBgn0035427,FBgn0035432,FBgn0035437,FBgn0035449,FBgn0035461,FBgn0035470,FBgn0035475,FBgn0035481,FBgn0035483,FBgn0035496,FBgn0035497,FBgn0035500,FBgn0035515,FBgn0035518,FBgn0035522,FBgn0035528,FBgn0035533,FBgn0035540,FBgn0035543,FBgn0035544,FBgn0035558,FBgn0035567,FBgn0035574,FBgn0035581,FBgn0035592,FBgn0035593,FBgn0035612,FBgn0035619,FBgn0035620,FBgn0035623,FBgn0035627,FBgn0035630,FBgn0035640,FBgn0035647,FBgn0035649,FBgn0035674,FBgn0035689,FBgn0035710,FBgn0035719,FBgn0035720,FBgn0035727,FBgn0035761,FBgn0035765,FBgn0035769,FBgn0035793,FBgn0035799,FBgn0035802,FBgn0035806,FBgn0035807,FBgn0035829,FBgn0035830,FBgn0035838,FBgn0035855,FBgn0035867,FBgn0035871,FBgn0035879,FBgn0035888,FBgn0035900,FBgn0035903,FBgn0035904,FBgn0035906,FBgn0035909,FBgn0035916,FBgn0035917,FBgn0035945,FBgn0035969,FBgn0035975,FBgn0035976,FBgn0035981,FBgn0035985,FBgn0035986,FBgn0035995,FBgn0035997,FBgn0036004,FBgn0036017,FBgn0036035,FBgn0036052,FBgn0036056,FBgn0036099,FBgn0036117,FBgn0036141,FBgn0036144,FBgn0036147,FBgn0036150,FBgn0036153,FBgn0036165,FBgn0036169,FBgn0036170,FBgn0036191,FBgn0036194,FBgn0036196,FBgn0036202,FBgn0036208,FBgn0036230,FBgn0036240,FBgn0036262,FBgn0036263,FBgn0036272,FBgn0036279,FBgn0036282,FBgn0036287,FBgn0036289,FBgn0036290,FBgn0036300,FBgn0036302,FBgn0036305,FBgn0036317,FBgn0036323,FBgn0036331,FBgn0036332,FBgn0036333,FBgn0036335,FBgn0036337,FBgn0036338,FBgn0036342,FBgn0036354,FBgn0036372,FBgn0036373,FBgn0036390,FBgn0036395,FBgn0036405,FBgn0036422,FBgn0036426,FBgn0036433,FBgn0036436,FBgn0036454,FBgn0036479,FBgn0036485,FBgn0036486,FBgn0036490,FBgn0036493,FBgn0036498,FBgn0036501,FBgn0036509,FBgn0036527,FBgn0036538,FBgn0036545,FBgn0036549,FBgn0036556,FBgn0036560,FBgn0036565,FBgn0036568,FBgn0036573,FBgn0036577,FBgn0036579,FBgn0036600,FBgn0036609,FBgn0036616,FBgn0036617,FBgn0036618,FBgn0036621,FBgn0036622,FBgn0036623,FBgn0036626,FBgn0036628,FBgn0036641,FBgn0036655,FBgn0036660,FBgn0036663,FBgn0036688,FBgn0036714,FBgn0036715,FBgn0036725,FBgn0036728,FBgn0036746,FBgn0036752,FBgn0036759,FBgn0036761,FBgn0036763,FBgn0036765,FBgn0036768,FBgn0036781,FBgn0036789,FBgn0036796,FBgn0036804,FBgn0036810,FBgn0036813,FBgn0036816,FBgn0036820,FBgn0036821,FBgn0036837,FBgn0036838,FBgn0036844,FBgn0036846,FBgn0036848,FBgn0036856,FBgn0036862,FBgn0036888,FBgn0036896,FBgn0036897,FBgn0036905,FBgn0036909,FBgn0036911,FBgn0036927,FBgn0036929,FBgn0036970,FBgn0036975,FBgn0036978,FBgn0036987,FBgn0036993,FBgn0036998,FBgn0037000,FBgn0037009,FBgn0037012,FBgn0037017,FBgn0037019,FBgn0037021,FBgn0037022,FBgn0037028,FBgn0037039,FBgn0037042,FBgn0037044,FBgn0037060,FBgn0037063,FBgn0037070,FBgn0037073,FBgn0037076,FBgn0037084,FBgn0037086,FBgn0037092,FBgn0037094,FBgn0037106,FBgn0037110,FBgn0037117,FBgn0037120,FBgn0037129,FBgn0037133,FBgn0037135,FBgn0037141,FBgn0037144,FBgn0037156,FBgn0037163,FBgn0037181,FBgn0037185,FBgn0037195,FBgn0037203,FBgn0037217,FBgn0037228,FBgn0037239,FBgn0037241,FBgn0037245,FBgn0037248,FBgn0037295,FBgn0037299,FBgn0037312,FBgn0037323,FBgn0037326,FBgn0037327,FBgn0037329,FBgn0037332,FBgn0037339,FBgn0037341,FBgn0037344,FBgn0037354,FBgn0037358,FBgn0037370,FBgn0037375,FBgn0037378,FBgn0037384,FBgn0037385,FBgn0037387,FBgn0037391,FBgn0037405,FBgn0037408,FBgn0037410,FBgn0037420,FBgn0037431,FBgn0037433,FBgn0037436,FBgn0037439,FBgn0037440,FBgn0037459,FBgn0037461,FBgn0037464,FBgn0037469,FBgn0037513,FBgn0037514,FBgn0037533,FBgn0037535,FBgn0037536,FBgn0037539,FBgn0037541,FBgn0037549,FBgn0037560,FBgn0037566,FBgn0037580,FBgn0037583,FBgn0037592,FBgn0037594,FBgn0037607,FBgn0037620,FBgn0037625,FBgn0037626,FBgn0037627,FBgn0037634,FBgn0037636,FBgn0037638,FBgn0037648,FBgn0037656,FBgn0037666,FBgn0037684,FBgn0037687,FBgn0037690,FBgn0037702,FBgn0037703,FBgn0037705,FBgn0037708,FBgn0037710,FBgn0037717,FBgn0037727,FBgn0037728,FBgn0037730,FBgn0037734,FBgn0037744,FBgn0037747,FBgn0037750,FBgn0037754,FBgn0037760,FBgn0037770,FBgn0037773,FBgn0037788,FBgn0037789,FBgn0037814,FBgn0037818,FBgn0037831,FBgn0037832,FBgn0037835,FBgn0037837,FBgn0037841,FBgn0037842,FBgn0037843,FBgn0037846,FBgn0037850,FBgn0037856,FBgn0037857,FBgn0037882,FBgn0037884,FBgn0037888,FBgn0037890,FBgn0037893,FBgn0037896,FBgn0037901,FBgn0037911,FBgn0037916,FBgn0037920,FBgn0037923,FBgn0037934,FBgn0037949,FBgn0037955,FBgn0037958,FBgn0037963,FBgn0037964,FBgn0037973,FBgn0037980,FBgn0037989,FBgn0037992,FBgn0038006,FBgn0038013,FBgn0038017,FBgn0038029,FBgn0038032,FBgn0038033,FBgn0038035,FBgn0038037,FBgn0038047,FBgn0038058,FBgn0038063,FBgn0038065,FBgn0038067,FBgn0038080,FBgn0038092,FBgn0038095,FBgn0038099,FBgn0038111,FBgn0038114,FBgn0038118,FBgn0038122,FBgn0038136,FBgn0038139,FBgn0038140,FBgn0038149,FBgn0038163,FBgn0038168,FBgn0038179,FBgn0038180,FBgn0038183,FBgn0038197,FBgn0038198,FBgn0038201,FBgn0038223,FBgn0038224,FBgn0038237,FBgn0038251,FBgn0038268,FBgn0038271,FBgn0038292,FBgn0038296,FBgn0038299,FBgn0038306,FBgn0038312,FBgn0038313,FBgn0038316,FBgn0038319,FBgn0038320,FBgn0038321,FBgn0038325,FBgn0038359,FBgn0038376,FBgn0038385,FBgn0038388,FBgn0038400,FBgn0038402,FBgn0038407,FBgn0038420,FBgn0038421,FBgn0038431,FBgn0038435,FBgn0038439,FBgn0038448,FBgn0038450,FBgn0038453,FBgn0038468,FBgn0038472,FBgn0038476,FBgn0038490,FBgn0038498,FBgn0038507,FBgn0038511,FBgn0038515,FBgn0038531,FBgn0038532,FBgn0038535,FBgn0038542,FBgn0038548,FBgn0038550,FBgn0038551,FBgn0038564,FBgn0038608,FBgn0038619,FBgn0038627,FBgn0038629,FBgn0038632,FBgn0038633,FBgn0038638,FBgn0038642,FBgn0038652,FBgn0038653,FBgn0038658,FBgn0038662,FBgn0038673,FBgn0038681,FBgn0038682,FBgn0038683,FBgn0038685,FBgn0038693,FBgn0038704,FBgn0038720,FBgn0038721,FBgn0038732,FBgn0038735,FBgn0038738,FBgn0038739,FBgn0038742,FBgn0038746,FBgn0038747,FBgn0038750,FBgn0038752,FBgn0038755,FBgn0038766,FBgn0038784,FBgn0038799,FBgn0038803,FBgn0038809,FBgn0038819,FBgn0038820,FBgn0038826,FBgn0038837,FBgn0038852,FBgn0038853,FBgn0038861,FBgn0038873,FBgn0038878,FBgn0038881,FBgn0038886,FBgn0038922,FBgn0038928,FBgn0038948,FBgn0038957,FBgn0038975,FBgn0038980,FBgn0039002,FBgn0039003,FBgn0039007,FBgn0039013,FBgn0039015,FBgn0039019,FBgn0039038,FBgn0039044,FBgn0039055,FBgn0039070,FBgn0039084,FBgn0039110,FBgn0039118,FBgn0039127,FBgn0039128,FBgn0039141,FBgn0039154,FBgn0039155,FBgn0039156,FBgn0039158,FBgn0039198,FBgn0039203,FBgn0039207,FBgn0039213,FBgn0039215,FBgn0039217,FBgn0039226,FBgn0039227,FBgn0039237,FBgn0039240,FBgn0039249,FBgn0039250,FBgn0039251,FBgn0039265,FBgn0039269,FBgn0039270,FBgn0039273,FBgn0039282,FBgn0039298,FBgn0039313,FBgn0039316,FBgn0039319,FBgn0039325,FBgn0039329,FBgn0039338,FBgn0039341,FBgn0039350,FBgn0039355,FBgn0039356,FBgn0039357,FBgn0039381,FBgn0039387,FBgn0039427,FBgn0039430,FBgn0039449,FBgn0039451,FBgn0039461,FBgn0039464,FBgn0039470,FBgn0039480,FBgn0039507,FBgn0039509,FBgn0039523,FBgn0039532,FBgn0039544,FBgn0039561,FBgn0039562,FBgn0039581,FBgn0039589,FBgn0039590,FBgn0039602,FBgn0039620,FBgn0039621,FBgn0039625,FBgn0039629,FBgn0039630,FBgn0039631,FBgn0039634,FBgn0039636,FBgn0039645,FBgn0039647,FBgn0039655,FBgn0039656,FBgn0039659,FBgn0039687,FBgn0039696,FBgn0039697,FBgn0039702,FBgn0039704,FBgn0039731,FBgn0039738,FBgn0039759,FBgn0039776,FBgn0039784,FBgn0039790,FBgn0039802,FBgn0039816,FBgn0039818,FBgn0039821,FBgn0039827,FBgn0039829,FBgn0039840,FBgn0039846,FBgn0039855,FBgn0039858,FBgn0039860,FBgn0039868,FBgn0039869,FBgn0039873,FBgn0039875,FBgn0039877,FBgn0039882,FBgn0039890,FBgn0039904,FBgn0039928,FBgn0039930,FBgn0040017,FBgn0040063,FBgn0040070,FBgn0040071,FBgn0040076,FBgn0040077,FBgn0040089,FBgn0040230,FBgn0040232,FBgn0040236,FBgn0040238,FBgn0040257,FBgn0040271,FBgn0040281,FBgn0040283,FBgn0040286,FBgn0040294,FBgn0040297,FBgn0040305,FBgn0040308,FBgn0040319,FBgn0040334,FBgn0040336,FBgn0040347,FBgn0040364,FBgn0040372,FBgn0040373,FBgn0040382,FBgn0040384,FBgn0040387,FBgn0040388,FBgn0040390,FBgn0040395,FBgn0040397,FBgn0040466,FBgn0040475,FBgn0040487,FBgn0040491,FBgn0040493,FBgn0040551,FBgn0040636,FBgn0040653,FBgn0040696,FBgn0040725,FBgn0040752,FBgn0040773,FBgn0040777,FBgn0040786,FBgn0040801,FBgn0040892,FBgn0040929,FBgn0040941,FBgn0040964,FBgn0041094,FBgn0041096,FBgn0041097,FBgn0041100,FBgn0041111,FBgn0041150,FBgn0041164,FBgn0041181,FBgn0041184,FBgn0041203,FBgn0041205,FBgn0041210,FBgn0041224,FBgn0041225,FBgn0041229,FBgn0041248,FBgn0041585,FBgn0041588,FBgn0041604,FBgn0041605,FBgn0041629,FBgn0041630,FBgn0041702,FBgn0041711,FBgn0041723,FBgn0041750,FBgn0041789,FBgn0042085,FBgn0042134,FBgn0042173,FBgn0042178,FBgn0042182,FBgn0042185,FBgn0042201,FBgn0042630,FBgn0042693,FBgn0042712,FBgn0043070,FBgn0043362,FBgn0043550,FBgn0043783,FBgn0043841,FBgn0043884,FBgn0044020,FBgn0044047,FBgn0044323,FBgn0044823,FBgn0044871,FBgn0045038,FBgn0045064,FBgn0045479,FBgn0045495,FBgn0045823,FBgn0045842,FBgn0046114,FBgn0046214,FBgn0046247,FBgn0046302,FBgn0046763,FBgn0046876,FBgn0047038,FBgn0047135,FBgn0050011,FBgn0050015,FBgn0050016,FBgn0050020,FBgn0050021,FBgn0050077,FBgn0050090,FBgn0050094,FBgn0050095,FBgn0050096,FBgn0050100,FBgn0050101,FBgn0050104,FBgn0050106,FBgn0050108,FBgn0050109,FBgn0050127,FBgn0050184,FBgn0050185,FBgn0050194,FBgn0050259,FBgn0050265,FBgn0050345,FBgn0050377,FBgn0050383,FBgn0050389,FBgn0050392,FBgn0050393,FBgn0050409,FBgn0050414,FBgn0050442,FBgn0050443,FBgn0050457,FBgn0050461,FBgn0050462,FBgn0050497,FBgn0050499,FBgn0050502,FBgn0051038,FBgn0051057,FBgn0051075,FBgn0051077,FBgn0051092,FBgn0051100,FBgn0051109,FBgn0051121,FBgn0051122,FBgn0051146,FBgn0051155,FBgn0051156,FBgn0051158,FBgn0051163,FBgn0051182,FBgn0051191,FBgn0051205,FBgn0051217,FBgn0051221,FBgn0051232,FBgn0051248,FBgn0051249,FBgn0051268,FBgn0051278,FBgn0051301,FBgn0051323,FBgn0051326,FBgn0051352,FBgn0051357,FBgn0051361,FBgn0051363,FBgn0051370,FBgn0051388,FBgn0051391,FBgn0051448,FBgn0051454,FBgn0051460,FBgn0051463,FBgn0051465,FBgn0051530,FBgn0051542,FBgn0051600,FBgn0051611,FBgn0051674,FBgn0051676,FBgn0051678,FBgn0051679,FBgn0051690,FBgn0051694,FBgn0051713,FBgn0051716,FBgn0051718,FBgn0051719,FBgn0051721,FBgn0051730,FBgn0051739,FBgn0051760,FBgn0051784,FBgn0051815,FBgn0051851,FBgn0051871,FBgn0051898,FBgn0051901,FBgn0051935,FBgn0051961,FBgn0051973,FBgn0052016,FBgn0052021,FBgn0052029,FBgn0052036,FBgn0052043,FBgn0052056,FBgn0052058,FBgn0052062,FBgn0052065,FBgn0052066,FBgn0052069,FBgn0052081,FBgn0052091,FBgn0052112,FBgn0052137,FBgn0052173,FBgn0052176,FBgn0052177,FBgn0052179,FBgn0052183,FBgn0052190,FBgn0052203,FBgn0052206,FBgn0052230,FBgn0052248,FBgn0052249,FBgn0052251,FBgn0052264,FBgn0052267,FBgn0052280,FBgn0052296,FBgn0052333,FBgn0052341,FBgn0052365,FBgn0052369,FBgn0052372,FBgn0052373,FBgn0052376,FBgn0052380,FBgn0052406,FBgn0052423,FBgn0052425,FBgn0052428,FBgn0052432,FBgn0052436,FBgn0052441,FBgn0052446,FBgn0052448,FBgn0052457,FBgn0052459,FBgn0052462,FBgn0052479,FBgn0052484,FBgn0052499,FBgn0052506,FBgn0052510,FBgn0052511,FBgn0052521,FBgn0052529,FBgn0052532,FBgn0052533,FBgn0052547,FBgn0052549,FBgn0052579,FBgn0052580,FBgn0052582,FBgn0052625,FBgn0052635,FBgn0052640,FBgn0052645,FBgn0052647,FBgn0052660,FBgn0052666,FBgn0052676,FBgn0052679,FBgn0052698,FBgn0052699,FBgn0052704,FBgn0052792,FBgn0052803,FBgn0052813,FBgn0052815,FBgn0052822,FBgn0052843,FBgn0052850,FBgn0052944,FBgn0053013,FBgn0053051,FBgn0053054,FBgn0053057,FBgn0053087,FBgn0053100,FBgn0053108,FBgn0053113,FBgn0053129,FBgn0053138,FBgn0053144,FBgn0053145,FBgn0053147,FBgn0053158,FBgn0053169,FBgn0053182,FBgn0053194,FBgn0053196,FBgn0053199,FBgn0053201,FBgn0053202,FBgn0053203,FBgn0053207,FBgn0053208,FBgn0053214,FBgn0053287,FBgn0053291,FBgn0053322,FBgn0053489,FBgn0053523,FBgn0053542,FBgn0053547,FBgn0053555,FBgn0053556,FBgn0053958,FBgn0053960,FBgn0053980,FBgn0058181,FBgn0060806,FBgn0061197,FBgn0061356,FBgn0061403,FBgn0061469,FBgn0061475,FBgn0061476,FBgn0062249,FBgn0063493,FBgn0063649,FBgn0064123,FBgn0064126,FBgn0065109,FBgn0066101,FBgn0066114,FBgn0066365,FBgn0067052,FBgn0067388,FBgn0067389,FBgn0067632,FBgn0067633,FBgn0067634,FBgn0067635,FBgn0067636,FBgn0067637,FBgn0069242,FBgn0082585,FBgn0082598,FBgn0083077,FBgn0083167,FBgn0083228,FBgn0083919,FBgn0083960,FBgn0083962,FBgn0083969,FBgn0083976,FBgn0083992,FBgn0084035,FBgn0084949,FBgn0085370,FBgn0085371,FBgn0085384,FBgn0085387,FBgn0085388,FBgn0085390,FBgn0085391,FBgn0085395,FBgn0085396,FBgn0085398,FBgn0085403,FBgn0085405,FBgn0085407,FBgn0085409,FBgn0085412,FBgn0085413,FBgn0085421,FBgn0085424,FBgn0085429,FBgn0085431,FBgn0085435,FBgn0085437,FBgn0085443,FBgn0085446,FBgn0085474,FBgn0085478,FBgn0086129,FBgn0086254,FBgn0086346,FBgn0086347,FBgn0086355,FBgn0086361,FBgn0086367,FBgn0086370,FBgn0086372,FBgn0086444,FBgn0086450,FBgn0086605,FBgn0086613,FBgn0086656,FBgn0086676,FBgn0086679,FBgn0086683,FBgn0086686,FBgn0086687,FBgn0086689,FBgn0086768,FBgn0086778,FBgn0086783,FBgn0086901,FBgn0086902,FBgn0086908,FBgn0086909,FBgn0086911,FBgn0086915,FBgn0087008,FBgn0087012,FBgn0087035,FBgn0087039,FBgn0087040,FBgn0243512,FBgn0243586,FBgn0250746,FBgn0250753,FBgn0250757,FBgn0250791,FBgn0250823,FBgn0250848,FBgn0250903,FBgn0250904,FBgn0259100,FBgn0259101,FBgn0259112,FBgn0259142,FBgn0259143,FBgn0259145,FBgn0259153,FBgn0259163,FBgn0259166,FBgn0259168,FBgn0259170,FBgn0259171,FBgn0259172,FBgn0259174,FBgn0259175,FBgn0259176,FBgn0259196,FBgn0259210,FBgn0259220,FBgn0259222,FBgn0259225,FBgn0259229,FBgn0259234,FBgn0259237,FBgn0259240,FBgn0259242,FBgn0259243,FBgn0259244,FBgn0259245,FBgn0259680,FBgn0259685,FBgn0259699,FBgn0259713,FBgn0259734,FBgn0259750,FBgn0259784,FBgn0259824,FBgn0259834,FBgn0259878,FBgn0260003,FBgn0260004,FBgn0260006,FBgn0260012,FBgn0260049,FBgn0260388,FBgn0260399,FBgn0260444,FBgn0260447,FBgn0260464,FBgn0260483,FBgn0260499,FBgn0260635,FBgn0260642"	
lethal_recessive (2730)	2730	unknown	lethal | recessive	",FBgn0000002,FBgn0000008,FBgn0000014,FBgn0000015,FBgn0000017,FBgn0000018,FBgn0000024,FBgn0000028,FBgn0000042,FBgn0000052,FBgn0000053,FBgn0000054,FBgn0000061,FBgn0000069,FBgn0000075,FBgn0000097,FBgn0000099,FBgn0000100,FBgn0000115,FBgn0000116,FBgn0000117,FBgn0000119,FBgn0000139,FBgn0000140,FBgn0000150,FBgn0000154,FBgn0000157,FBgn0000163,FBgn0000164,FBgn0000167,FBgn0000176,FBgn0000179,FBgn0000180,FBgn0000181,FBgn0000183,FBgn0000193,FBgn0000196,FBgn0000206,FBgn0000209,FBgn0000210,FBgn0000212,FBgn0000214,FBgn0000216,FBgn0000221,FBgn0000225,FBgn0000237,FBgn0000239,FBgn0000241,FBgn0000250,FBgn0000251,FBgn0000253,FBgn0000258,FBgn0000259,FBgn0000261,FBgn0000273,FBgn0000289,FBgn0000299,FBgn0000303,FBgn0000308,FBgn0000316,FBgn0000317,FBgn0000319,FBgn0000320,FBgn0000331,FBgn0000332,FBgn0000336,FBgn0000346,FBgn0000352,FBgn0000363,FBgn0000364,FBgn0000370,FBgn0000376,FBgn0000377,FBgn0000378,FBgn0000382,FBgn0000385,FBgn0000388,FBgn0000389,FBgn0000404,FBgn0000411,FBgn0000412,FBgn0000413,FBgn0000420,FBgn0000422,FBgn0000439,FBgn0000447,FBgn0000448,FBgn0000449,FBgn0000459,FBgn0000463,FBgn0000464,FBgn0000482,FBgn0000490,FBgn0000492,FBgn0000497,FBgn0000499,FBgn0000520,FBgn0000536,FBgn0000539,FBgn0000541,FBgn0000546,FBgn0000547,FBgn0000556,FBgn0000560,FBgn0000567,FBgn0000568,FBgn0000575,FBgn0000577,FBgn0000578,FBgn0000580,FBgn0000581,FBgn0000583,FBgn0000588,FBgn0000591,FBgn0000600,FBgn0000601,FBgn0000606,FBgn0000611,FBgn0000614,FBgn0000624,FBgn0000625,FBgn0000629,FBgn0000633,FBgn0000635,FBgn0000658,FBgn0000659,FBgn0000662,FBgn0000667,FBgn0000709,FBgn0000711,FBgn0000712,FBgn0000718,FBgn0000719,FBgn0000721,FBgn0000726,FBgn0000853,FBgn0000996,FBgn0001075,FBgn0001077,FBgn0001078,FBgn0001097,FBgn0001103,FBgn0001105,FBgn0001108,FBgn0001112,FBgn0001121,FBgn0001122,FBgn0001123,FBgn0001128,FBgn0001138,FBgn0001139,FBgn0001148,FBgn0001150,FBgn0001164,FBgn0001168,FBgn0001169,FBgn0001177,FBgn0001179,FBgn0001180,FBgn0001186,FBgn0001189,FBgn0001197,FBgn0001205,FBgn0001208,FBgn0001218,FBgn0001219,FBgn0001220,FBgn0001222,FBgn0001233,FBgn0001235,FBgn0001239,FBgn0001248,FBgn0001250,FBgn0001268,FBgn0001276,FBgn0001278,FBgn0001297,FBgn0001308,FBgn0001311,FBgn0001319,FBgn0001324,FBgn0001325,FBgn0001330,FBgn0001332,FBgn0001334,FBgn0001335,FBgn0001337,FBgn0001338,FBgn0001341,FBgn0001342,FBgn0001344,FBgn0001346,FBgn0001347,FBgn0001348,FBgn0001366,FBgn0001367,FBgn0001376,FBgn0001377,FBgn0001382,FBgn0001389,FBgn0001390,FBgn0001391,FBgn0001393,FBgn0001397,FBgn0001398,FBgn0001399,FBgn0001400,FBgn0001401,FBgn0001404,FBgn0001405,FBgn0001406,FBgn0001407,FBgn0001408,FBgn0001409,FBgn0001410,FBgn0001411,FBgn0001412,FBgn0001414,FBgn0001417,FBgn0001419,FBgn0001420,FBgn0001421,FBgn0001426,FBgn0001428,FBgn0001431,FBgn0001432,FBgn0001433,FBgn0001434,FBgn0001436,FBgn0001446,FBgn0001453,FBgn0001454,FBgn0001455,FBgn0001461,FBgn0001462,FBgn0001467,FBgn0001473,FBgn0001475,FBgn0001478,FBgn0001479,FBgn0001484,FBgn0001485,FBgn0001490,FBgn0001491,FBgn0001492,FBgn0001493,FBgn0001496,FBgn0001497,FBgn0001498,FBgn0001499,FBgn0001500,FBgn0001501,FBgn0001502,FBgn0001503,FBgn0001507,FBgn0001510,FBgn0001520,FBgn0001521,FBgn0001522,FBgn0001523,FBgn0001528,FBgn0001531,FBgn0001532,FBgn0001539,FBgn0001540,FBgn0001546,FBgn0001556,FBgn0001557,FBgn0001558,FBgn0001561,FBgn0001562,FBgn0001563,FBgn0001564,FBgn0001565,FBgn0001567,FBgn0001568,FBgn0001569,FBgn0001570,FBgn0001586,FBgn0001595,FBgn0001596,FBgn0001597,FBgn0001598,FBgn0001599,FBgn0001612,FBgn0001624,FBgn0001664,FBgn0001666,FBgn0001667,FBgn0001668,FBgn0001670,FBgn0001671,FBgn0001674,FBgn0001675,FBgn0001677,FBgn0001678,FBgn0001680,FBgn0001682,FBgn0001683,FBgn0001685,FBgn0001686,FBgn0001687,FBgn0001688,FBgn0001689,FBgn0001690,FBgn0001691,FBgn0001692,FBgn0001693,FBgn0001694,FBgn0001695,FBgn0001696,FBgn0001697,FBgn0001698,FBgn0001699,FBgn0001700,FBgn0001701,FBgn0001702,FBgn0001703,FBgn0001704,FBgn0001705,FBgn0001706,FBgn0001707,FBgn0001708,FBgn0001709,FBgn0001710,FBgn0001711,FBgn0001712,FBgn0001713,FBgn0001714,FBgn0001715,FBgn0001716,FBgn0001717,FBgn0001718,FBgn0001719,FBgn0001720,FBgn0001721,FBgn0001722,FBgn0001723,FBgn0001724,FBgn0001725,FBgn0001726,FBgn0001728,FBgn0001729,FBgn0001730,FBgn0001764,FBgn0001783,FBgn0001789,FBgn0001803,FBgn0001805,FBgn0001861,FBgn0001884,FBgn0001885,FBgn0001886,FBgn0001920,FBgn0001931,FBgn0001932,FBgn0001933,FBgn0001935,FBgn0001936,FBgn0001937,FBgn0001938,FBgn0001939,FBgn0001941,FBgn0001942,FBgn0001943,FBgn0001944,FBgn0001945,FBgn0001955,FBgn0001956,FBgn0001957,FBgn0001959,FBgn0001961,FBgn0001965,FBgn0001967,FBgn0001970,FBgn0001974,FBgn0001977,FBgn0001978,FBgn0001981,FBgn0001985,FBgn0001986,FBgn0001987,FBgn0001990,FBgn0001991,FBgn0001994,FBgn0001995,FBgn0001997,FBgn0001998,FBgn0001999,FBgn0002002,FBgn0002004,FBgn0002005,FBgn0002006,FBgn0002021,FBgn0002022,FBgn0002023,FBgn0002031,FBgn0002038,FBgn0002039,FBgn0002041,FBgn0002044,FBgn0002045,FBgn0002047,FBgn0002060,FBgn0002061,FBgn0002062,FBgn0002063,FBgn0002069,FBgn0002070,FBgn0002072,FBgn0002073,FBgn0002078,FBgn0002079,FBgn0002084,FBgn0002085,FBgn0002090,FBgn0002102,FBgn0002105,FBgn0002107,FBgn0002108,FBgn0002109,FBgn0002110,FBgn0002111,FBgn0002117,FBgn0002121,FBgn0002174,FBgn0002191,FBgn0002193,FBgn0002197,FBgn0002221,FBgn0002222,FBgn0002223,FBgn0002224,FBgn0002225,FBgn0002227,FBgn0002228,FBgn0002234,FBgn0002235,FBgn0002237,FBgn0002238,FBgn0002240,FBgn0002258,FBgn0002276,FBgn0002277,FBgn0002278,FBgn0002283,FBgn0002284,FBgn0002285,FBgn0002287,FBgn0002302,FBgn0002303,FBgn0002304,FBgn0002306,FBgn0002307,FBgn0002324,FBgn0002328,FBgn0002332,FBgn0002336,FBgn0002337,FBgn0002346,FBgn0002347,FBgn0002348,FBgn0002350,FBgn0002354,FBgn0002356,FBgn0002357,FBgn0002358,FBgn0002359,FBgn0002366,FBgn0002369,FBgn0002370,FBgn0002372,FBgn0002373,FBgn0002379,FBgn0002380,FBgn0002381,FBgn0002382,FBgn0002383,FBgn0002384,FBgn0002385,FBgn0002386,FBgn0002387,FBgn0002388,FBgn0002389,FBgn0002390,FBgn0002391,FBgn0002392,FBgn0002394,FBgn0002395,FBgn0002396,FBgn0002397,FBgn0002398,FBgn0002399,FBgn0002412,FBgn0002413,FBgn0002431,FBgn0002437,FBgn0002443,FBgn0002446,FBgn0002448,FBgn0002451,FBgn0002458,FBgn0002463,FBgn0002465,FBgn0002467,FBgn0002468,FBgn0002477,FBgn0002481,FBgn0002482,FBgn0002484,FBgn0002487,FBgn0002488,FBgn0002489,FBgn0002498,FBgn0002503,FBgn0002504,FBgn0002508,FBgn0002521,FBgn0002522,FBgn0002524,FBgn0002525,FBgn0002526,FBgn0002543,FBgn0002545,FBgn0002547,FBgn0002548,FBgn0002552,FBgn0002565,FBgn0002566,FBgn0002573,FBgn0002579,FBgn0002593,FBgn0002605,FBgn0002607,FBgn0002612,FBgn0002617,FBgn0002622,FBgn0002643,FBgn0002649,FBgn0002704,FBgn0002716,FBgn0002723,FBgn0002736,FBgn0002773,FBgn0002780,FBgn0002781,FBgn0002783,FBgn0002787,FBgn0002791,FBgn0002876,FBgn0002878,FBgn0002881,FBgn0002884,FBgn0002905,FBgn0002914,FBgn0002921,FBgn0002922,FBgn0002924,FBgn0002927,FBgn0002930,FBgn0002932,FBgn0002941,FBgn0002962,FBgn0002963,FBgn0002965,FBgn0002967,FBgn0002968,FBgn0002973,FBgn0002974,FBgn0002985,FBgn0003002,FBgn0003016,FBgn0003028,FBgn0003041,FBgn0003042,FBgn0003044,FBgn0003053,FBgn0003070,FBgn0003071,FBgn0003074,FBgn0003076,FBgn0003079,FBgn0003087,FBgn0003088,FBgn0003116,FBgn0003117,FBgn0003118,FBgn0003124,FBgn0003130,FBgn0003141,FBgn0003149,FBgn0003152,FBgn0003158,FBgn0003161,FBgn0003162,FBgn0003165,FBgn0003169,FBgn0003172,FBgn0003175,FBgn0003176,FBgn0003186,FBgn0003204,FBgn0003205,FBgn0003209,FBgn0003254,FBgn0003256,FBgn0003261,FBgn0003267,FBgn0003268,FBgn0003270,FBgn0003277,FBgn0003278,FBgn0003289,FBgn0003292,FBgn0003300,FBgn0003310,FBgn0003317,FBgn0003319,FBgn0003321,FBgn0003325,FBgn0003326,FBgn0003328,FBgn0003330,FBgn0003334,FBgn0003335,FBgn0003339,FBgn0003345,FBgn0003348,FBgn0003360,FBgn0003371,FBgn0003380,FBgn0003391,FBgn0003392,FBgn0003396,FBgn0003414,FBgn0003415,FBgn0003425,FBgn0003430,FBgn0003435,FBgn0003444,FBgn0003448,FBgn0003449,FBgn0003460,FBgn0003462,FBgn0003463,FBgn0003473,FBgn0003475,FBgn0003483,FBgn0003489,FBgn0003497,FBgn0003499,FBgn0003502,FBgn0003505,FBgn0003507,FBgn0003512,FBgn0003513,FBgn0003514,FBgn0003515,FBgn0003517,FBgn0003525,FBgn0003539,FBgn0003545,FBgn0003559,FBgn0003560,FBgn0003567,FBgn0003571,FBgn0003575,FBgn0003581,FBgn0003587,FBgn0003588,FBgn0003590,FBgn0003595,FBgn0003598,FBgn0003599,FBgn0003601,FBgn0003604,FBgn0003605,FBgn0003607,FBgn0003608,FBgn0003612,FBgn0003614,FBgn0003639,FBgn0003645,FBgn0003646,FBgn0003651,FBgn0003654,FBgn0003655,FBgn0003659,FBgn0003660,FBgn0003663,FBgn0003664,FBgn0003673,FBgn0003677,FBgn0003680,FBgn0003701,FBgn0003707,FBgn0003714,FBgn0003716,FBgn0003719,FBgn0003720,FBgn0003721,FBgn0003726,FBgn0003731,FBgn0003733,FBgn0003742,FBgn0003744,FBgn0003862,FBgn0003865,FBgn0003866,FBgn0003870,FBgn0003884,FBgn0003887,FBgn0003888,FBgn0003892,FBgn0003900,FBgn0003902,FBgn0003905,FBgn0003907,FBgn0003914,FBgn0003916,FBgn0003930,FBgn0003942,FBgn0003944,FBgn0003950,FBgn0003951,FBgn0003960,FBgn0003963,FBgn0003964,FBgn0003965,FBgn0003968,FBgn0003975,FBgn0003977,FBgn0003984,FBgn0003985,FBgn0003997,FBgn0004000,FBgn0004008,FBgn0004009,FBgn0004028,FBgn0004053,FBgn0004092,FBgn0004095,FBgn0004097,FBgn0004101,FBgn0004103,FBgn0004106,FBgn0004107,FBgn0004117,FBgn0004123,FBgn0004125,FBgn0004126,FBgn0004133,FBgn0004170,FBgn0004177,FBgn0004179,FBgn0004197,FBgn0004198,FBgn0004200,FBgn0004201,FBgn0004229,FBgn0004230,FBgn0004233,FBgn0004242,FBgn0004244,FBgn0004363,FBgn0004364,FBgn0004372,FBgn0004374,FBgn0004378,FBgn0004380,FBgn0004390,FBgn0004395,FBgn0004396,FBgn0004398,FBgn0004406,FBgn0004407,FBgn0004419,FBgn0004432,FBgn0004449,FBgn0004456,FBgn0004479,FBgn0004480,FBgn0004481,FBgn0004482,FBgn0004486,FBgn0004509,FBgn0004510,FBgn0004511,FBgn0004514,FBgn0004516,FBgn0004517,FBgn0004519,FBgn0004520,FBgn0004521,FBgn0004522,FBgn0004524,FBgn0004526,FBgn0004527,FBgn0004528,FBgn0004529,FBgn0004530,FBgn0004531,FBgn0004532,FBgn0004534,FBgn0004535,FBgn0004536,FBgn0004537,FBgn0004538,FBgn0004540,FBgn0004542,FBgn0004543,FBgn0004544,FBgn0004546,FBgn0004548,FBgn0004549,FBgn0004550,FBgn0004563,FBgn0004569,FBgn0004574,FBgn0004583,FBgn0004587,FBgn0004595,FBgn0004603,FBgn0004606,FBgn0004613,FBgn0004614,FBgn0004618,FBgn0004624,FBgn0004635,FBgn0004636,FBgn0004638,FBgn0004641,FBgn0004643,FBgn0004644,FBgn0004646,FBgn0004647,FBgn0004648,FBgn0004652,FBgn0004654,FBgn0004655,FBgn0004656,FBgn0004657,FBgn0004660,FBgn0004666,FBgn0004670,FBgn0004682,FBgn0004694,FBgn0004701,FBgn0004713,FBgn0004714,FBgn0004719,FBgn0004795,FBgn0004811,FBgn0004837,FBgn0004838,FBgn0004844,FBgn0004845,FBgn0004849,FBgn0004855,FBgn0004859,FBgn0004860,FBgn0004864,FBgn0004867,FBgn0004868,FBgn0004876,FBgn0004878,FBgn0004884,FBgn0004889,FBgn0004893,FBgn0004901,FBgn0004907,FBgn0004913,FBgn0004921,FBgn0004924,FBgn0004956,FBgn0004957,FBgn0004959,FBgn0004963,FBgn0004965,FBgn0004967,FBgn0004968,FBgn0004969,FBgn0004970,FBgn0004971,FBgn0004976,FBgn0004977,FBgn0004981,FBgn0004986,FBgn0004988,FBgn0005002,FBgn0005021,FBgn0005033,FBgn0005102,FBgn0005112,FBgn0005117,FBgn0005118,FBgn0005141,FBgn0005142,FBgn0005144,FBgn0005145,FBgn0005146,FBgn0005148,FBgn0005226,FBgn0005253,FBgn0005254,FBgn0005255,FBgn0005256,FBgn0005258,FBgn0005260,FBgn0005263,FBgn0005267,FBgn0005268,FBgn0005272,FBgn0005278,FBgn0005303,FBgn0005322,FBgn0005324,FBgn0005327,FBgn0005345,FBgn0005346,FBgn0005350,FBgn0005359,FBgn0005367,FBgn0005386,FBgn0005398,FBgn0005399,FBgn0005402,FBgn0005403,FBgn0005408,FBgn0005410,FBgn0005411,FBgn0005412,FBgn0005427,FBgn0005432,FBgn0005503,FBgn0005504,FBgn0005505,FBgn0005506,FBgn0005507,FBgn0005508,FBgn0005509,FBgn0005514,FBgn0005517,FBgn0005518,FBgn0005533,FBgn0005536,FBgn0005546,FBgn0005557,FBgn0005558,FBgn0005561,FBgn0005578,FBgn0005585,FBgn0005592,FBgn0005624,FBgn0005626,FBgn0005630,FBgn0005631,FBgn0005634,FBgn0005638,FBgn0005648,FBgn0005654,FBgn0005655,FBgn0005666,FBgn0005671,FBgn0005672,FBgn0005677,FBgn0005683,FBgn0005697,FBgn0005701,FBgn0005702,FBgn0005704,FBgn0005709,FBgn0005710,FBgn0005711,FBgn0005713,FBgn0005714,FBgn0005718,FBgn0005721,FBgn0005723,FBgn0005724,FBgn0005727,FBgn0005728,FBgn0005731,FBgn0005732,FBgn0005734,FBgn0005735,FBgn0005737,FBgn0005739,FBgn0005740,FBgn0005743,FBgn0005744,FBgn0005745,FBgn0005750,FBgn0005751,FBgn0005752,FBgn0005755,FBgn0005759,FBgn0005762,FBgn0005771,FBgn0008654,FBgn0010048,FBgn0010051,FBgn0010100,FBgn0010105,FBgn0010107,FBgn0010109,FBgn0010113,FBgn0010118,FBgn0010126,FBgn0010139,FBgn0010147,FBgn0010226,FBgn0010238,FBgn0010265,FBgn0010269,FBgn0010280,FBgn0010300,FBgn0010303,FBgn0010313,FBgn0010316,FBgn0010323,FBgn0010328,FBgn0010332,FBgn0010340,FBgn0010341,FBgn0010350,FBgn0010355,FBgn0010379,FBgn0010382,FBgn0010383,FBgn0010389,FBgn0010397,FBgn0010415,FBgn0010417,FBgn0010421,FBgn0010422,FBgn0010434,FBgn0010438,FBgn0010452,FBgn0010458,FBgn0010459,FBgn0010462,FBgn0010463,FBgn0010465,FBgn0010470,FBgn0010473,FBgn0010482,FBgn0010488,FBgn0010492,FBgn0010497,FBgn0010498,FBgn0010499,FBgn0010501,FBgn0010504,FBgn0010511,FBgn0010516,FBgn0010520,FBgn0010522,FBgn0010527,FBgn0010530,FBgn0010531,FBgn0010541,FBgn0010544,FBgn0010547,FBgn0010548,FBgn0010549,FBgn0010551,FBgn0010552,FBgn0010556,FBgn0010557,FBgn0010558,FBgn0010562,FBgn0010563,FBgn0010564,FBgn0010575,FBgn0010579,FBgn0010580,FBgn0010583,FBgn0010588,FBgn0010590,FBgn0010591,FBgn0010593,FBgn0010594,FBgn0010595,FBgn0010596,FBgn0010602,FBgn0010607,FBgn0010611,FBgn0010612,FBgn0010615,FBgn0010617,FBgn0010620,FBgn0010621,FBgn0010622,FBgn0010630,FBgn0010637,FBgn0010638,FBgn0010641,FBgn0010643,FBgn0010645,FBgn0010647,FBgn0010649,FBgn0010650,FBgn0010651,FBgn0010652,FBgn0010656,FBgn0010659,FBgn0010660,FBgn0010662,FBgn0010663,FBgn0010664,FBgn0010665,FBgn0010669,FBgn0010672,FBgn0010676,FBgn0010679,FBgn0010680,FBgn0010686,FBgn0010693,FBgn0010699,FBgn0010700,FBgn0010704,FBgn0010709,FBgn0010714,FBgn0010718,FBgn0010724,FBgn0010727,FBgn0010729,FBgn0010730,FBgn0010732,FBgn0010734,FBgn0010737,FBgn0010741,FBgn0010745,FBgn0010747,FBgn0010750,FBgn0010755,FBgn0010761,FBgn0010762,FBgn0010763,FBgn0010765,FBgn0010767,FBgn0010768,FBgn0010769,FBgn0010770,FBgn0010772,FBgn0010774,FBgn0010782,FBgn0010785,FBgn0010786,FBgn0010787,FBgn0010788,FBgn0010792,FBgn0010796,FBgn0010800,FBgn0010803,FBgn0010806,FBgn0010808,FBgn0010809,FBgn0010811,FBgn0010812,FBgn0010815,FBgn0010816,FBgn0010825,FBgn0010830,FBgn0010831,FBgn0010832,FBgn0010836,FBgn0010838,FBgn0010840,FBgn0010842,FBgn0010844,FBgn0010845,FBgn0010846,FBgn0010847,FBgn0010848,FBgn0010849,FBgn0010854,FBgn0010855,FBgn0010865,FBgn0010872,FBgn0010873,FBgn0010876,FBgn0010877,FBgn0010881,FBgn0010883,FBgn0010886,FBgn0010888,FBgn0010890,FBgn0010891,FBgn0010893,FBgn0010894,FBgn0010901,FBgn0010902,FBgn0010903,FBgn0010904,FBgn0010909,FBgn0010920,FBgn0010923,FBgn0010926,FBgn0010927,FBgn0010930,FBgn0010932,FBgn0010933,FBgn0010934,FBgn0010936,FBgn0010939,FBgn0010947,FBgn0010948,FBgn0010950,FBgn0011006,FBgn0011009,FBgn0011014,FBgn0011016,FBgn0011017,FBgn0011020,FBgn0011023,FBgn0011026,FBgn0011028,FBgn0011029,FBgn0011031,FBgn0011033,FBgn0011037,FBgn0011169,FBgn0011170,FBgn0011171,FBgn0011172,FBgn0011173,FBgn0011174,FBgn0011175,FBgn0011176,FBgn0011177,FBgn0011178,FBgn0011179,FBgn0011180,FBgn0011181,FBgn0011182,FBgn0011183,FBgn0011184,FBgn0011185,FBgn0011186,FBgn0011187,FBgn0011188,FBgn0011189,FBgn0011190,FBgn0011191,FBgn0011192,FBgn0011193,FBgn0011194,FBgn0011195,FBgn0011196,FBgn0011197,FBgn0011198,FBgn0011199,FBgn0011200,FBgn0011202,FBgn0011208,FBgn0011211,FBgn0011217,FBgn0011224,FBgn0011225,FBgn0011227,FBgn0011235,FBgn0011236,FBgn0011259,FBgn0011260,FBgn0011286,FBgn0011288,FBgn0011300,FBgn0011307,FBgn0011310,FBgn0011316,FBgn0011318,FBgn0011320,FBgn0011324,FBgn0011327,FBgn0011328,FBgn0011331,FBgn0011332,FBgn0011335,FBgn0011336,FBgn0011339,FBgn0011361,FBgn0011365,FBgn0011367,FBgn0011372,FBgn0011380,FBgn0011382,FBgn0011390,FBgn0011391,FBgn0011403,FBgn0011409,FBgn0011410,FBgn0011414,FBgn0011423,FBgn0011427,FBgn0011431,FBgn0011436,FBgn0011440,FBgn0011442,FBgn0011444,FBgn0011445,FBgn0011446,FBgn0011447,FBgn0011448,FBgn0011449,FBgn0011450,FBgn0011452,FBgn0011453,FBgn0011454,FBgn0011455,FBgn0011456,FBgn0011457,FBgn0011461,FBgn0011468,FBgn0011472,FBgn0011473,FBgn0011474,FBgn0011476,FBgn0011479,FBgn0011480,FBgn0011481,FBgn0011482,FBgn0011483,FBgn0011484,FBgn0011485,FBgn0011488,FBgn0011489,FBgn0011495,FBgn0011506,FBgn0011509,FBgn0011521,FBgn0011525,FBgn0011530,FBgn0011534,FBgn0011535,FBgn0011570,FBgn0011573,FBgn0011577,FBgn0011578,FBgn0011580,FBgn0011591,FBgn0011604,FBgn0011605,FBgn0011637,FBgn0011638,FBgn0011640,FBgn0011646,FBgn0011648,FBgn0011653,FBgn0011655,FBgn0011656,FBgn0011661,FBgn0011666,FBgn0011674,FBgn0011692,FBgn0011701,FBgn0011703,FBgn0011705,FBgn0011708,FBgn0011715,FBgn0011723,FBgn0011726,FBgn0011739,FBgn0011758,FBgn0011760,FBgn0011761,FBgn0011763,FBgn0011766,FBgn0011771,FBgn0011776,FBgn0011782,FBgn0011785,FBgn0011786,FBgn0011787,FBgn0011788,FBgn0011791,FBgn0011794,FBgn0011796,FBgn0011798,FBgn0011799,FBgn0011801,FBgn0011802,FBgn0011804,FBgn0011805,FBgn0011808,FBgn0011810,FBgn0011811,FBgn0011818,FBgn0011837,FBgn0012030,FBgn0012037,FBgn0012058,FBgn0012119,FBgn0012129,FBgn0012386,FBgn0012395,FBgn0012891,FBgn0013139,FBgn0013263,FBgn0013272,FBgn0013311,FBgn0013325,FBgn0013343,FBgn0013433,FBgn0013469,FBgn0013470,FBgn0013471,FBgn0013472,FBgn0013473,FBgn0013474,FBgn0013475,FBgn0013478,FBgn0013480,FBgn0013481,FBgn0013482,FBgn0013483,FBgn0013485,FBgn0013486,FBgn0013487,FBgn0013488,FBgn0013489,FBgn0013491,FBgn0013492,FBgn0013493,FBgn0013494,FBgn0013496,FBgn0013497,FBgn0013502,FBgn0013503,FBgn0013507,FBgn0013508,FBgn0013510,FBgn0013511,FBgn0013513,FBgn0013514,FBgn0013515,FBgn0013521,FBgn0013526,FBgn0013531,FBgn0013544,FBgn0013546,FBgn0013547,FBgn0013550,FBgn0013551,FBgn0013552,FBgn0013554,FBgn0013555,FBgn0013556,FBgn0013557,FBgn0013559,FBgn0013560,FBgn0013563,FBgn0013564,FBgn0013566,FBgn0013571,FBgn0013573,FBgn0013574,FBgn0013575,FBgn0013576,FBgn0013577,FBgn0013581,FBgn0013582,FBgn0013583,FBgn0013584,FBgn0013585,FBgn0013587,FBgn0013611,FBgn0013612,FBgn0013613,FBgn0013614,FBgn0013615,FBgn0013616,FBgn0013618,FBgn0013621,FBgn0013622,FBgn0013624,FBgn0013625,FBgn0013627,FBgn0013629,FBgn0013632,FBgn0013716,FBgn0013717,FBgn0013720,FBgn0013725,FBgn0013726,FBgn0013733,FBgn0013740,FBgn0013751,FBgn0013756,FBgn0013764,FBgn0013937,FBgn0013938,FBgn0013939,FBgn0013940,FBgn0013984,FBgn0013997,FBgn0014007,FBgn0014009,FBgn0014010,FBgn0014017,FBgn0014018,FBgn0014020,FBgn0014024,FBgn0014037,FBgn0014043,FBgn0014064,FBgn0014067,FBgn0014070,FBgn0014127,FBgn0014135,FBgn0014179,FBgn0014189,FBgn0014208,FBgn0014210,FBgn0014211,FBgn0014212,FBgn0014213,FBgn0014214,FBgn0014215,FBgn0014216,FBgn0014217,FBgn0014218,FBgn0014219,FBgn0014223,FBgn0014224,FBgn0014225,FBgn0014226,FBgn0014227,FBgn0014228,FBgn0014229,FBgn0014230,FBgn0014231,FBgn0014232,FBgn0014233,FBgn0014234,FBgn0014235,FBgn0014236,FBgn0014237,FBgn0014238,FBgn0014239,FBgn0014240,FBgn0014241,FBgn0014242,FBgn0014243,FBgn0014244,FBgn0014245,FBgn0014253,FBgn0014254,FBgn0014255,FBgn0014256,FBgn0014257,FBgn0014260,FBgn0014261,FBgn0014263,FBgn0014264,FBgn0014265,FBgn0014269,FBgn0014271,FBgn0014277,FBgn0014278,FBgn0014280,FBgn0014283,FBgn0014286,FBgn0014290,FBgn0014291,FBgn0014293,FBgn0014294,FBgn0014295,FBgn0014296,FBgn0014297,FBgn0014298,FBgn0014299,FBgn0014300,FBgn0014301,FBgn0014304,FBgn0014305,FBgn0014306,FBgn0014307,FBgn0014308,FBgn0014309,FBgn0014310,FBgn0014311,FBgn0014312,FBgn0014313,FBgn0014314,FBgn0014315,FBgn0014316,FBgn0014317,FBgn0014318,FBgn0014320,FBgn0014322,FBgn0014323,FBgn0014324,FBgn0014325,FBgn0014326,FBgn0014327,FBgn0014328,FBgn0014329,FBgn0014330,FBgn0014331,FBgn0014332,FBgn0014333,FBgn0014343,FBgn0014366,FBgn0014381,FBgn0014387,FBgn0014388,FBgn0014391,FBgn0014394,FBgn0014445,FBgn0014447,FBgn0014467,FBgn0014472,FBgn0014473,FBgn0014474,FBgn0014480,FBgn0014481,FBgn0014484,FBgn0014486,FBgn0014498,FBgn0014516,FBgn0014523,FBgn0014534,FBgn0014536,FBgn0014537,FBgn0014540,FBgn0014541,FBgn0014542,FBgn0014668,FBgn0014670,FBgn0014814,FBgn0014820,FBgn0014859,FBgn0014861,FBgn0014863,FBgn0014893,FBgn0014971,FBgn0014973,FBgn0014974,FBgn0014977,FBgn0014992,FBgn0014993,FBgn0014997,FBgn0015000,FBgn0015014,FBgn0015031,FBgn0015218,FBgn0015221,FBgn0015222,FBgn0015229,FBgn0015245,FBgn0015252,FBgn0015270,FBgn0015271,FBgn0015279,FBgn0015286,FBgn0015288,FBgn0015295,FBgn0015320,FBgn0015331,FBgn0015368,FBgn0015371,FBgn0015372,FBgn0015375,FBgn0015376,FBgn0015391,FBgn0015393,FBgn0015396,FBgn0015399,FBgn0015402,FBgn0015403,FBgn0015404,FBgn0015406,FBgn0015408,FBgn0015409,FBgn0015410,FBgn0015411,FBgn0015412,FBgn0015413,FBgn0015414,FBgn0015415,FBgn0015416,FBgn0015417,FBgn0015418,FBgn0015419,FBgn0015420,FBgn0015421,FBgn0015422,FBgn0015423,FBgn0015424,FBgn0015425,FBgn0015426,FBgn0015427,FBgn0015428,FBgn0015429,FBgn0015430,FBgn0015432,FBgn0015433,FBgn0015434,FBgn0015435,FBgn0015437,FBgn0015438,FBgn0015439,FBgn0015440,FBgn0015441,FBgn0015442,FBgn0015443,FBgn0015444,FBgn0015445,FBgn0015446,FBgn0015447,FBgn0015449,FBgn0015450,FBgn0015451,FBgn0015452,FBgn0015453,FBgn0015456,FBgn0015457,FBgn0015458,FBgn0015459,FBgn0015460,FBgn0015461,FBgn0015462,FBgn0015463,FBgn0015464,FBgn0015465,FBgn0015474,FBgn0015485,FBgn0015486,FBgn0015488,FBgn0015489,FBgn0015490,FBgn0015491,FBgn0015492,FBgn0015493,FBgn0015494,FBgn0015495,FBgn0015496,FBgn0015504,FBgn0015506,FBgn0015509,FBgn0015513,FBgn0015521,FBgn0015533,FBgn0015541,FBgn0015542,FBgn0015544,FBgn0015550,FBgn0015559,FBgn0015560,FBgn0015562,FBgn0015582,FBgn0015600,FBgn0015609,FBgn0015614,FBgn0015623,FBgn0015625,FBgn0015682,FBgn0015694,FBgn0015754,FBgn0015756,FBgn0015777,FBgn0015778,FBgn0015785,FBgn0015790,FBgn0015797,FBgn0015799,FBgn0015805,FBgn0015806,FBgn0015903,FBgn0015904,FBgn0015905,FBgn0015907,FBgn0015918,FBgn0015919,FBgn0015930,FBgn0015949,FBgn0015955,FBgn0015959,FBgn0015960,FBgn0015961,FBgn0015962,FBgn0015963,FBgn0015964,FBgn0015965,FBgn0015966,FBgn0015968,FBgn0015969,FBgn0015970,FBgn0015971,FBgn0015973,FBgn0015975,FBgn0015976,FBgn0015977,FBgn0015978,FBgn0015979,FBgn0015980,FBgn0015981,FBgn0015982,FBgn0015983,FBgn0015984,FBgn0015986,FBgn0015987,FBgn0015988,FBgn0015992,FBgn0015995,FBgn0015996,FBgn0015997,FBgn0016003,FBgn0016004,FBgn0016006,FBgn0016007,FBgn0016010,FBgn0016013,FBgn0016014,FBgn0016018,FBgn0016021,FBgn0016023,FBgn0016024,FBgn0016025,FBgn0016026,FBgn0016028,FBgn0016029,FBgn0016041,FBgn0016048,FBgn0016075,FBgn0016076,FBgn0016078,FBgn0016081,FBgn0016122,FBgn0016123,FBgn0016131,FBgn0016405,FBgn0016407,FBgn0016410,FBgn0016411,FBgn0016412,FBgn0016416,FBgn0016417,FBgn0016421,FBgn0016425,FBgn0016432,FBgn0016433,FBgn0016434,FBgn0016435,FBgn0016436,FBgn0016437,FBgn0016444,FBgn0016445,FBgn0016446,FBgn0016447,FBgn0016448,FBgn0016453,FBgn0016454,FBgn0016465,FBgn0016468,FBgn0016471,FBgn0016473,FBgn0016539,FBgn0016589,FBgn0016625,FBgn0016626,FBgn0016627,FBgn0016628,FBgn0016629,FBgn0016630,FBgn0016631,FBgn0016634,FBgn0016636,FBgn0016638,FBgn0016639,FBgn0016640,FBgn0016641,FBgn0016642,FBgn0016643,FBgn0016644,FBgn0016645,FBgn0016646,FBgn0016647,FBgn0016687,FBgn0016689,FBgn0016690,FBgn0016694,FBgn0016725,FBgn0016731,FBgn0016732,FBgn0016736,FBgn0016737,FBgn0016738,FBgn0016768,FBgn0016792,FBgn0016794,FBgn0016800,FBgn0016801,FBgn0016802,FBgn0016803,FBgn0016804,FBgn0016805,FBgn0016806,FBgn0016807,FBgn0016808,FBgn0016809,FBgn0016810,FBgn0016811,FBgn0016812,FBgn0016813,FBgn0016814,FBgn0016815,FBgn0016816,FBgn0016817,FBgn0016818,FBgn0016819,FBgn0016820,FBgn0016821,FBgn0016822,FBgn0016823,FBgn0016824,FBgn0016825,FBgn0016826,FBgn0016827,FBgn0016828,FBgn0016829,FBgn0016830,FBgn0016831,FBgn0016832,FBgn0016833,FBgn0016834,FBgn0016835,FBgn0016836,FBgn0016837,FBgn0016838,FBgn0016839,FBgn0016840,FBgn0016841,FBgn0016842,FBgn0016843,FBgn0016844,FBgn0016845,FBgn0016846,FBgn0016847,FBgn0016848,FBgn0016849,FBgn0016850,FBgn0016851,FBgn0016852,FBgn0016853,FBgn0016854,FBgn0016855,FBgn0016856,FBgn0016857,FBgn0016858,FBgn0016859,FBgn0016860,FBgn0016861,FBgn0016892,FBgn0016894,FBgn0016895,FBgn0016896,FBgn0016897,FBgn0016898,FBgn0016900,FBgn0016901,FBgn0016916,FBgn0016917,FBgn0016942,FBgn0016968,FBgn0016970,FBgn0016975,FBgn0016976,FBgn0016977,FBgn0016978,FBgn0016983,FBgn0016984,FBgn0016998,FBgn0017358,FBgn0017363,FBgn0017364,FBgn0017367,FBgn0017370,FBgn0017376,FBgn0017377,FBgn0017378,FBgn0017380,FBgn0017381,FBgn0017383,FBgn0017393,FBgn0017394,FBgn0017395,FBgn0017396,FBgn0017397,FBgn0017457,FBgn0017550,FBgn0017551,FBgn0017571,FBgn0017572,FBgn0017574,FBgn0017577,FBgn0017578,FBgn0017579,FBgn0017590,FBgn0017750,FBgn0017751,FBgn0017757,FBgn0017777,FBgn0017778,FBgn0017780,FBgn0018081,FBgn0018082,FBgn0018083,FBgn0018130,FBgn0018179,FBgn0018188,FBgn0018192,FBgn0018210,FBgn0018211,FBgn0018213,FBgn0018214,FBgn0018268,FBgn0018284,FBgn0018302,FBgn0018307,FBgn0018311,FBgn0018314,FBgn0018317,FBgn0018318,FBgn0018320,FBgn0018323,FBgn0018457,FBgn0018509,FBgn0018526,FBgn0018577,FBgn0018585,FBgn0018591,FBgn0018592,FBgn0018603,FBgn0018608,FBgn0018609,FBgn0018611,FBgn0018613,FBgn0018614,FBgn0018615,FBgn0018616,FBgn0018617,FBgn0018618,FBgn0018646,FBgn0018647,FBgn0018648,FBgn0018649,FBgn0018650,FBgn0018651,FBgn0018652,FBgn0018654,FBgn0018655,FBgn0018656,FBgn0018657,FBgn0018658,FBgn0018659,FBgn0018660,FBgn0018707,FBgn0018708,FBgn0018710,FBgn0018711,FBgn0018712,FBgn0018713,FBgn0018714,FBgn0018715,FBgn0018716,FBgn0018717,FBgn0018719,FBgn0018720,FBgn0018782,FBgn0018785,FBgn0018787,FBgn0018823,FBgn0018956,FBgn0018959,FBgn0018960,FBgn0018961,FBgn0018962,FBgn0018963,FBgn0018966,FBgn0018967,FBgn0018968,FBgn0019038,FBgn0019046,FBgn0019137,FBgn0019143,FBgn0019148,FBgn0019174,FBgn0019176,FBgn0019178,FBgn0019179,FBgn0019180,FBgn0019181,FBgn0019185,FBgn0019188,FBgn0019190,FBgn0019191,FBgn0019192,FBgn0019196,FBgn0019197,FBgn0019199,FBgn0019203,FBgn0019204,FBgn0019205,FBgn0019207,FBgn0019208,FBgn0019255,FBgn0019256,FBgn0019292,FBgn0019293,FBgn0019294,FBgn0019295,FBgn0019298,FBgn0019301,FBgn0019303,FBgn0019304,FBgn0019305,FBgn0019310,FBgn0019313,FBgn0019314,FBgn0019383,FBgn0019384,FBgn0019385,FBgn0019386,FBgn0019387,FBgn0019388,FBgn0019390,FBgn0019393,FBgn0019395,FBgn0019396,FBgn0019397,FBgn0019398,FBgn0019400,FBgn0019401,FBgn0019402,FBgn0019403,FBgn0019405,FBgn0019407,FBgn0019408,FBgn0019409,FBgn0019411,FBgn0019413,FBgn0019418,FBgn0019461,FBgn0019555,FBgn0019573,FBgn0019620,FBgn0019622,FBgn0019624,FBgn0019637,FBgn0019650,FBgn0019653,FBgn0019687,FBgn0019695,FBgn0019698,FBgn0019701,FBgn0019702,FBgn0019704,FBgn0019730,FBgn0019731,FBgn0019732,FBgn0019733,FBgn0019734,FBgn0019735,FBgn0019736,FBgn0019737,FBgn0019738,FBgn0019739,FBgn0019740,FBgn0019741,FBgn0019742,FBgn0019743,FBgn0019744,FBgn0019745,FBgn0019746,FBgn0019747,FBgn0019748,FBgn0019749,FBgn0019750,FBgn0019751,FBgn0019752,FBgn0019753,FBgn0019754,FBgn0019755,FBgn0019756,FBgn0019757,FBgn0019758,FBgn0019759,FBgn0019760,FBgn0019761,FBgn0019762,FBgn0019763,FBgn0019764,FBgn0019765,FBgn0019766,FBgn0019767,FBgn0019768,FBgn0019769,FBgn0019770,FBgn0019771,FBgn0019772,FBgn0019773,FBgn0019775,FBgn0019776,FBgn0019778,FBgn0019779,FBgn0019780,FBgn0019781,FBgn0019782,FBgn0019783,FBgn0019785,FBgn0019786,FBgn0019787,FBgn0019788,FBgn0019789,FBgn0019790,FBgn0019791,FBgn0019792,FBgn0019793,FBgn0019794,FBgn0019795,FBgn0019796,FBgn0019797,FBgn0019798,FBgn0019799,FBgn0019800,FBgn0019801,FBgn0019802,FBgn0019805,FBgn0019830,FBgn0019870,FBgn0019871,FBgn0019872,FBgn0019932,FBgn0019933,FBgn0019947,FBgn0019948,FBgn0020052,FBgn0020053,FBgn0020058,FBgn0020224,FBgn0020236,FBgn0020238,FBgn0020245,FBgn0020251,FBgn0020263,FBgn0020271,FBgn0020272,FBgn0020278,FBgn0020282,FBgn0020283,FBgn0020284,FBgn0020285,FBgn0020287,FBgn0020288,FBgn0020290,FBgn0020295,FBgn0020299,FBgn0020303,FBgn0020305,FBgn0020306,FBgn0020307,FBgn0020309,FBgn0020367,FBgn0020370,FBgn0020386,FBgn0020388,FBgn0020389,FBgn0020391,FBgn0020392,FBgn0020412,FBgn0020443,FBgn0020493,FBgn0020496,FBgn0020497,FBgn0020510,FBgn0020513,FBgn0020529,FBgn0020531,FBgn0020534,FBgn0020535,FBgn0020538,FBgn0020540,FBgn0020542,FBgn0020543,FBgn0020544,FBgn0020612,FBgn0020621,FBgn0020653,FBgn0020777,FBgn0020814,FBgn0020817,FBgn0020819,FBgn0020820,FBgn0020821,FBgn0020822,FBgn0020823,FBgn0020824,FBgn0020825,FBgn0020827,FBgn0020829,FBgn0020831,FBgn0020832,FBgn0020833,FBgn0020834,FBgn0020835,FBgn0020836,FBgn0020839,FBgn0020840,FBgn0020841,FBgn0020842,FBgn0020847,FBgn0020865,FBgn0020887,FBgn0021746,FBgn0021761,FBgn0021765,FBgn0021776,FBgn0021779,FBgn0021780,FBgn0021782,FBgn0021783,FBgn0021784,FBgn0021788,FBgn0021789,FBgn0021790,FBgn0021792,FBgn0021793,FBgn0021794,FBgn0021795,FBgn0021796,FBgn0021797,FBgn0021798,FBgn0021799,FBgn0021800,FBgn0021804,FBgn0021805,FBgn0021808,FBgn0021810,FBgn0021811,FBgn0021814,FBgn0021816,FBgn0021818,FBgn0021819,FBgn0021821,FBgn0021822,FBgn0021823,FBgn0021824,FBgn0021825,FBgn0021826,FBgn0021830,FBgn0021832,FBgn0021833,FBgn0021834,FBgn0021836,FBgn0021839,FBgn0021841,FBgn0021842,FBgn0021843,FBgn0021845,FBgn0021846,FBgn0021847,FBgn0021849,FBgn0021850,FBgn0021851,FBgn0021852,FBgn0021855,FBgn0021856,FBgn0021862,FBgn0021863,FBgn0021867,FBgn0021871,FBgn0021872,FBgn0021873,FBgn0021874,FBgn0021875,FBgn0021876,FBgn0021879,FBgn0021880,FBgn0021881,FBgn0021883,FBgn0021884,FBgn0021888,FBgn0021891,FBgn0021894,FBgn0021895,FBgn0021896,FBgn0021899,FBgn0021900,FBgn0021901,FBgn0021902,FBgn0021905,FBgn0021906,FBgn0021907,FBgn0021908,FBgn0021912,FBgn0021914,FBgn0021915,FBgn0021916,FBgn0021917,FBgn0021919,FBgn0021920,FBgn0021921,FBgn0021922,FBgn0021923,FBgn0021925,FBgn0021926,FBgn0021928,FBgn0021930,FBgn0021931,FBgn0021934,FBgn0021935,FBgn0021936,FBgn0021938,FBgn0021939,FBgn0021944,FBgn0021945,FBgn0021947,FBgn0021949,FBgn0021951,FBgn0021953,FBgn0021954,FBgn0021955,FBgn0021956,FBgn0021958,FBgn0021959,FBgn0021960,FBgn0021961,FBgn0021962,FBgn0021965,FBgn0021966,FBgn0021967,FBgn0021968,FBgn0021970,FBgn0021971,FBgn0021972,FBgn0021973,FBgn0021974,FBgn0021975,FBgn0021976,FBgn0021977,FBgn0021978,FBgn0021979,FBgn0021982,FBgn0021983,FBgn0021984,FBgn0021985,FBgn0021986,FBgn0021988,FBgn0021989,FBgn0021991,FBgn0021992,FBgn0021993,FBgn0021995,FBgn0021996,FBgn0021998,FBgn0022001,FBgn0022002,FBgn0022003,FBgn0022004,FBgn0022005,FBgn0022006,FBgn0022007,FBgn0022008,FBgn0022010,FBgn0022011,FBgn0022012,FBgn0022013,FBgn0022014,FBgn0022018,FBgn0022022,FBgn0022023,FBgn0022024,FBgn0022025,FBgn0022026,FBgn0022027,FBgn0022029,FBgn0022030,FBgn0022033,FBgn0022035,FBgn0022036,FBgn0022037,FBgn0022039,FBgn0022040,FBgn0022041,FBgn0022045,FBgn0022051,FBgn0022052,FBgn0022060,FBgn0022063,FBgn0022064,FBgn0022066,FBgn0022067,FBgn0022069,FBgn0022072,FBgn0022075,FBgn0022081,FBgn0022082,FBgn0022083,FBgn0022084,FBgn0022086,FBgn0022087,FBgn0022088,FBgn0022089,FBgn0022090,FBgn0022091,FBgn0022093,FBgn0022094,FBgn0022095,FBgn0022096,FBgn0022097,FBgn0022098,FBgn0022099,FBgn0022101,FBgn0022102,FBgn0022103,FBgn0022104,FBgn0022105,FBgn0022107,FBgn0022108,FBgn0022109,FBgn0022110,FBgn0022111,FBgn0022113,FBgn0022120,FBgn0022121,FBgn0022122,FBgn0022124,FBgn0022126,FBgn0022128,FBgn0022129,FBgn0022130,FBgn0022132,FBgn0022137,FBgn0022138,FBgn0022140,FBgn0022141,FBgn0022143,FBgn0022144,FBgn0022146,FBgn0022147,FBgn0022148,FBgn0022150,FBgn0022153,FBgn0022154,FBgn0022156,FBgn0022158,FBgn0022160,FBgn0022165,FBgn0022166,FBgn0022169,FBgn0022173,FBgn0022174,FBgn0022175,FBgn0022176,FBgn0022177,FBgn0022186,FBgn0022188,FBgn0022191,FBgn0022192,FBgn0022193,FBgn0022195,FBgn0022197,FBgn0022203,FBgn0022205,FBgn0022207,FBgn0022210,FBgn0022211,FBgn0022213,FBgn0022214,FBgn0022216,FBgn0022217,FBgn0022219,FBgn0022221,FBgn0022222,FBgn0022223,FBgn0022224,FBgn0022225,FBgn0022227,FBgn0022229,FBgn0022231,FBgn0022232,FBgn0022234,FBgn0022235,FBgn0022236,FBgn0022238,FBgn0022239,FBgn0022240,FBgn0022241,FBgn0022242,FBgn0022244,FBgn0022246,FBgn0022248,FBgn0022249,FBgn0022253,FBgn0022255,FBgn0022257,FBgn0022258,FBgn0022259,FBgn0022260,FBgn0022261,FBgn0022265,FBgn0022266,FBgn0022267,FBgn0022268,FBgn0022269,FBgn0022273,FBgn0022276,FBgn0022277,FBgn0022279,FBgn0022280,FBgn0022282,FBgn0022284,FBgn0022285,FBgn0022286,FBgn0022287,FBgn0022288,FBgn0022289,FBgn0022291,FBgn0022293,FBgn0022294,FBgn0022295,FBgn0022296,FBgn0022297,FBgn0022298,FBgn0022299,FBgn0022300,FBgn0022301,FBgn0022302,FBgn0022303,FBgn0022304,FBgn0022305,FBgn0022306,FBgn0022307,FBgn0022308,FBgn0022309,FBgn0022310,FBgn0022311,FBgn0022312,FBgn0022313,FBgn0022314,FBgn0022315,FBgn0022316,FBgn0022317,FBgn0022318,FBgn0022319,FBgn0022320,FBgn0022321,FBgn0022322,FBgn0022323,FBgn0022324,FBgn0022325,FBgn0022326,FBgn0022327,FBgn0022328,FBgn0022728,FBgn0022729,FBgn0022730,FBgn0022731,FBgn0022732,FBgn0022733,FBgn0022734,FBgn0022764,FBgn0022765,FBgn0022893,FBgn0022960,FBgn0023001,FBgn0023004,FBgn0023007,FBgn0023008,FBgn0023009,FBgn0023010,FBgn0023015,FBgn0023021,FBgn0023022,FBgn0023027,FBgn0023028,FBgn0023029,FBgn0023039,FBgn0023044,FBgn0023045,FBgn0023046,FBgn0023047,FBgn0023048,FBgn0023049,FBgn0023050,FBgn0023051,FBgn0023052,FBgn0023053,FBgn0023054,FBgn0023055,FBgn0023056,FBgn0023057,FBgn0023058,FBgn0023059,FBgn0023060,FBgn0023061,FBgn0023062,FBgn0023063,FBgn0023064,FBgn0023065,FBgn0023066,FBgn0023067,FBgn0023068,FBgn0023069,FBgn0023070,FBgn0023071,FBgn0023072,FBgn0023073,FBgn0023074,FBgn0023075,FBgn0023081,FBgn0023083,FBgn0023091,FBgn0023095,FBgn0023097,FBgn0023129,FBgn0023143,FBgn0023156,FBgn0023167,FBgn0023171,FBgn0023172,FBgn0023179,FBgn0023214,FBgn0023215,FBgn0023423,FBgn0023429,FBgn002343"	
viable (2730)	2730	unknown	viable	"FBgn0000008,FBgn0000014,FBgn0000015,FBgn0000017,FBgn0000018,FBgn0000022,FBgn0000023,FBgn0000024,FBgn0000028,FBgn0000032,FBgn0000036,FBgn0000042,FBgn0000045,FBgn0000047,FBgn0000057,FBgn0000061,FBgn0000063,FBgn0000064,FBgn0000065,FBgn0000070,FBgn0000074,FBgn0000077,FBgn0000084,FBgn0000097,FBgn0000099,FBgn0000108,FBgn0000116,FBgn0000117,FBgn0000140,FBgn0000144,FBgn0000150,FBgn0000153,FBgn0000154,FBgn0000157,FBgn0000158,FBgn0000163,FBgn0000164,FBgn0000175,FBgn0000179,FBgn0000191,FBgn0000206,FBgn0000210,FBgn0000212,FBgn0000213,FBgn0000214,FBgn0000216,FBgn0000225,FBgn0000229,FBgn0000230,FBgn0000237,FBgn0000239,FBgn0000240,FBgn0000241,FBgn0000242,FBgn0000244,FBgn0000250,FBgn0000253,FBgn0000256,FBgn0000257,FBgn0000259,FBgn0000261,FBgn0000271,FBgn0000273,FBgn0000276,FBgn0000282,FBgn0000283,FBgn0000286,FBgn0000289,FBgn0000299,FBgn0000303,FBgn0000308,FBgn0000310,FBgn0000317,FBgn0000318,FBgn0000320,FBgn0000330,FBgn0000346,FBgn0000348,FBgn0000352,FBgn0000363,FBgn0000370,FBgn0000375,FBgn0000376,FBgn0000378,FBgn0000380,FBgn0000382,FBgn0000388,FBgn0000394,FBgn0000395,FBgn0000400,FBgn0000405,FBgn0000411,FBgn0000413,FBgn0000414,FBgn0000416,FBgn0000419,FBgn0000422,FBgn0000434,FBgn0000438,FBgn0000439,FBgn0000446,FBgn0000447,FBgn0000448,FBgn0000449,FBgn0000454,FBgn0000459,FBgn0000463,FBgn0000470,FBgn0000477,FBgn0000479,FBgn0000482,FBgn0000485,FBgn0000489,FBgn0000490,FBgn0000491,FBgn0000492,FBgn0000496,FBgn0000497,FBgn0000499,FBgn0000504,FBgn0000520,FBgn0000524,FBgn0000526,FBgn0000527,FBgn0000533,FBgn0000535,FBgn0000536,FBgn0000542,FBgn0000546,FBgn0000547,FBgn0000560,FBgn0000562,FBgn0000565,FBgn0000566,FBgn0000568,FBgn0000573,FBgn0000575,FBgn0000577,FBgn0000579,FBgn0000594,FBgn0000602,FBgn0000603,FBgn0000604,FBgn0000605,FBgn0000612,FBgn0000615,FBgn0000617,FBgn0000618,FBgn0000625,FBgn0000629,FBgn0000633,FBgn0000635,FBgn0000636,FBgn0000641,FBgn0000644,FBgn0000653,FBgn0000656,FBgn0000658,FBgn0000667,FBgn0000709,FBgn0000711,FBgn0000716,FBgn0000721,FBgn0000723,FBgn0000724,FBgn0000733,FBgn0000824,FBgn0000826,FBgn0000913,FBgn0000927,FBgn0000928,FBgn0000988,FBgn0001075,FBgn0001078,FBgn0001079,FBgn0001080,FBgn0001083,FBgn0001084,FBgn0001085,FBgn0001092,FBgn0001098,FBgn0001101,FBgn0001104,FBgn0001108,FBgn0001112,FBgn0001122,FBgn0001124,FBgn0001125,FBgn0001128,FBgn0001139,FBgn0001150,FBgn0001164,FBgn0001165,FBgn0001166,FBgn0001168,FBgn0001169,FBgn0001179,FBgn0001180,FBgn0001185,FBgn0001193,FBgn0001197,FBgn0001202,FBgn0001205,FBgn0001213,FBgn0001215,FBgn0001218,FBgn0001219,FBgn0001222,FBgn0001223,FBgn0001224,FBgn0001225,FBgn0001226,FBgn0001228,FBgn0001229,FBgn0001233,FBgn0001234,FBgn0001235,FBgn0001248,FBgn0001250,FBgn0001253,FBgn0001255,FBgn0001257,FBgn0001259,FBgn0001269,FBgn0001278,FBgn0001295,FBgn0001296,FBgn0001297,FBgn0001306,FBgn0001307,FBgn0001316,FBgn0001319,FBgn0001320,FBgn0001332,FBgn0001337,FBgn0001404,FBgn0001565,FBgn0001612,FBgn0001624,FBgn0001965,FBgn0001981,FBgn0001987,FBgn0001990,FBgn0001994,FBgn0002022,FBgn0002036,FBgn0002073,FBgn0002121,FBgn0002306,FBgn0002354,FBgn0002413,FBgn0002431,FBgn0002466,FBgn0002521,FBgn0002522,FBgn0002524,FBgn0002525,FBgn0002543,FBgn0002562,FBgn0002564,FBgn0002566,FBgn0002567,FBgn0002576,FBgn0002577,FBgn0002605,FBgn0002607,FBgn0002622,FBgn0002638,FBgn0002641,FBgn0002642,FBgn0002643,FBgn0002645,FBgn0002673,FBgn0002691,FBgn0002705,FBgn0002707,FBgn0002709,FBgn0002715,FBgn0002716,FBgn0002717,FBgn0002719,FBgn0002723,FBgn0002733,FBgn0002736,FBgn0002738,FBgn0002751,FBgn0002773,FBgn0002774,FBgn0002778,FBgn0002779,FBgn0002780,FBgn0002781,FBgn0002791,FBgn0002794,FBgn0002796,FBgn0002797,FBgn0002799,FBgn0002800,FBgn0002838,FBgn0002843,FBgn0002855,FBgn0002863,FBgn0002872,FBgn0002887,FBgn0002891,FBgn0002894,FBgn0002897,FBgn0002899,FBgn0002900,FBgn0002901,FBgn0002902,FBgn0002905,FBgn0002906,FBgn0002909,FBgn0002911,FBgn0002917,FBgn0002921,FBgn0002922,FBgn0002924,FBgn0002931,FBgn0002932,FBgn0002945,FBgn0002948,FBgn0002962,FBgn0002968,FBgn0002973,FBgn0002981,FBgn0002985,FBgn0002989,FBgn0002990,FBgn0002991,FBgn0002999,FBgn0003000,FBgn0003008,FBgn0003009,FBgn0003011,FBgn0003014,FBgn0003015,FBgn0003016,FBgn0003028,FBgn0003030,FBgn0003044,FBgn0003050,FBgn0003052,FBgn0003053,FBgn0003068,FBgn0003069,FBgn0003074,FBgn0003079,FBgn0003088,FBgn0003089,FBgn0003090,FBgn0003096,FBgn0003114,FBgn0003117,FBgn0003118,FBgn0003124,FBgn0003130,FBgn0003134,FBgn0003135,FBgn0003138,FBgn0003142,FBgn0003156,FBgn0003162,FBgn0003165,FBgn0003169,FBgn0003170,FBgn0003174,FBgn0003175,FBgn0003178,FBgn0003184,FBgn0003187,FBgn0003189,FBgn0003191,FBgn0003192,FBgn0003204,FBgn0003205,FBgn0003210,FBgn0003211,FBgn0003218,FBgn0003250,FBgn0003255,FBgn0003256,FBgn0003257,FBgn0003258,FBgn0003261,FBgn0003262,FBgn0003267,FBgn0003268,FBgn0003270,FBgn0003277,FBgn0003278,FBgn0003284,FBgn0003298,FBgn0003300,FBgn0003302,FBgn0003308,FBgn0003309,FBgn0003310,FBgn0003316,FBgn0003317,FBgn0003319,FBgn0003321,FBgn0003322,FBgn0003328,FBgn0003332,FBgn0003334,FBgn0003337,FBgn0003339,FBgn0003345,FBgn0003360,FBgn0003366,FBgn0003368,FBgn0003371,FBgn0003380,FBgn0003382,FBgn0003388,FBgn0003390,FBgn0003391,FBgn0003397,FBgn0003399,FBgn0003401,FBgn0003410,FBgn0003415,FBgn0003416,FBgn0003419,FBgn0003420,FBgn0003425,FBgn0003427,FBgn0003429,FBgn0003433,FBgn0003434,FBgn0003435,FBgn0003436,FBgn0003437,FBgn0003438,FBgn0003440,FBgn0003441,FBgn0003444,FBgn0003445,FBgn0003447,FBgn0003449,FBgn0003459,FBgn0003460,FBgn0003462,FBgn0003463,FBgn0003464,FBgn0003465,FBgn0003475,FBgn0003479,FBgn0003480,FBgn0003482,FBgn0003486,FBgn0003499,FBgn0003500,FBgn0003503,FBgn0003505,FBgn0003513,FBgn0003515,FBgn0003517,FBgn0003521,FBgn0003523,FBgn0003525,FBgn0003526,FBgn0003527,FBgn0003534,FBgn0003555,FBgn0003559,FBgn0003567,FBgn0003573,FBgn0003575,FBgn0003585,FBgn0003593,FBgn0003598,FBgn0003600,FBgn0003612,FBgn0003623,FBgn0003625,FBgn0003626,FBgn0003627,FBgn0003628,FBgn0003629,FBgn0003630,FBgn0003631,FBgn0003633,FBgn0003635,FBgn0003645,FBgn0003651,FBgn0003654,FBgn0003655,FBgn0003656,FBgn0003659,FBgn0003663,FBgn0003666,FBgn0003669,FBgn0003671,FBgn0003673,FBgn0003678,FBgn0003681,FBgn0003682,FBgn0003688,FBgn0003700,FBgn0003703,FBgn0003714,FBgn0003715,FBgn0003716,FBgn0003718,FBgn0003721,FBgn0003723,FBgn0003725,FBgn0003731,FBgn0003732,FBgn0003733,FBgn0003741,FBgn0003742,FBgn0003744,FBgn0003746,FBgn0003748,FBgn0003861,FBgn0003862,FBgn0003865,FBgn0003866,FBgn0003870,FBgn0003876,FBgn0003878,FBgn0003880,FBgn0003882,FBgn0003884,FBgn0003888,FBgn0003890,FBgn0003892,FBgn0003896,FBgn0003901,FBgn0003906,FBgn0003910,FBgn0003914,FBgn0003943,FBgn0003944,FBgn0003947,FBgn0003949,FBgn0003950,FBgn0003961,FBgn0003962,FBgn0003963,FBgn0003965,FBgn0003966,FBgn0003969,FBgn0003975,FBgn0003976,FBgn0003977,FBgn0003978,FBgn0003984,FBgn0003990,FBgn0003994,FBgn0003996,FBgn0003997,FBgn0004003,FBgn0004005,FBgn0004008,FBgn0004009,FBgn0004023,FBgn0004028,FBgn0004031,FBgn0004034,FBgn0004050,FBgn0004053,FBgn0004057,FBgn0004084,FBgn0004101,FBgn0004102,FBgn0004108,FBgn0004117,FBgn0004126,FBgn0004143,FBgn0004167,FBgn0004169,FBgn0004170,FBgn0004177,FBgn0004179,FBgn0004191,FBgn0004197,FBgn0004198,FBgn0004227,FBgn0004228,FBgn0004237,FBgn0004240,FBgn0004242,FBgn0004244,FBgn0004359,FBgn0004360,FBgn0004362,FBgn0004363,FBgn0004364,FBgn0004367,FBgn0004368,FBgn0004369,FBgn0004370,FBgn0004372,FBgn0004373,FBgn0004374,FBgn0004378,FBgn0004381,FBgn0004390,FBgn0004394,FBgn0004395,FBgn0004396,FBgn0004397,FBgn0004400,FBgn0004414,FBgn0004419,FBgn0004435,FBgn0004449,FBgn0004456,FBgn0004462,FBgn0004465,FBgn0004509,FBgn0004510,FBgn0004511,FBgn0004514,FBgn0004569,FBgn0004573,FBgn0004575,FBgn0004580,FBgn0004581,FBgn0004583,FBgn0004587,FBgn0004595,FBgn0004603,FBgn0004607,FBgn0004611,FBgn0004618,FBgn0004619,FBgn0004620,FBgn0004622,FBgn0004624,FBgn0004635,FBgn0004636,FBgn0004643,FBgn0004644,FBgn0004646,FBgn0004647,FBgn0004648,FBgn0004652,FBgn0004654,FBgn0004655,FBgn0004656,FBgn0004657,FBgn0004666,FBgn0004680,FBgn0004690,FBgn0004697,FBgn0004698,FBgn0004784,FBgn0004811,FBgn0004837,FBgn0004838,FBgn0004839,FBgn0004842,FBgn0004849,FBgn0004856,FBgn0004857,FBgn0004858,FBgn0004859,FBgn0004860,FBgn0004861,FBgn0004863,FBgn0004864,FBgn0004865,FBgn0004875,FBgn0004876,FBgn0004882,FBgn0004885,FBgn0004888,FBgn0004901,FBgn0004907,FBgn0004910,FBgn0004914,FBgn0004924,FBgn0004930,FBgn0004933,FBgn0004934,FBgn0004956,FBgn0004982,FBgn0004993,FBgn0004995,FBgn0005005,FBgn0005010,FBgn0005022,FBgn0005024,FBgn0005029,FBgn0005030,FBgn0005048,FBgn0005049,FBgn0005320,FBgn0005321,FBgn0005341,FBgn0005355,FBgn0005391,FBgn0005399,FBgn0005410,FBgn0005427,FBgn0005536,FBgn0005558,FBgn0005561,FBgn0005564,FBgn0005585,FBgn0005586,FBgn0005592,FBgn0005617,FBgn0005619,FBgn0005624,FBgn0005630,FBgn0005631,FBgn0005632,FBgn0005633,FBgn0005640,FBgn0005642,FBgn0005648,FBgn0005649,FBgn0005654,FBgn0005659,FBgn0005660,FBgn0005672,FBgn0005683,FBgn0005694,FBgn0005695,FBgn0005771,FBgn0005775,FBgn0005779,FBgn0008651,FBgn0008654,FBgn0010014,FBgn0010038,FBgn0010051,FBgn0010053,FBgn0010097,FBgn0010104,FBgn0010114,FBgn0010173,FBgn0010194,FBgn0010213,FBgn0010217,FBgn0010222,FBgn0010223,FBgn0010226,FBgn0010258,FBgn0010263,FBgn0010288,FBgn0010300,FBgn0010303,FBgn0010309,FBgn0010313,FBgn0010314,FBgn0010315,FBgn0010316,FBgn0010329,FBgn0010333,FBgn0010341,FBgn0010342,FBgn0010348,FBgn0010350,FBgn0010355,FBgn0010379,FBgn0010381,FBgn0010382,FBgn0010383,FBgn0010385,FBgn0010388,FBgn0010395,FBgn0010397,FBgn0010400,FBgn0010403,FBgn0010408,FBgn0010415,FBgn0010434,FBgn0010438,FBgn0010441,FBgn0010470,FBgn0010488,FBgn0010504,FBgn0010575,FBgn0010611,FBgn0010620,FBgn0010651,FBgn0010762,FBgn0010768,FBgn0010786,FBgn0010803,FBgn0010808,FBgn0010812,FBgn0010813,FBgn0010825,FBgn0010830,FBgn0010905,FBgn0011202,FBgn0011206,FBgn0011207,FBgn0011208,FBgn0011211,FBgn0011217,FBgn0011224,FBgn0011225,FBgn0011227,FBgn0011232,FBgn0011241,FBgn0011259,FBgn0011260,FBgn0011274,FBgn0011288,FBgn0011289,FBgn0011297,FBgn0011559,FBgn0011569,FBgn0011574,FBgn0011577,FBgn0011582,FBgn0011586,FBgn0011591,FBgn0011596,FBgn0011603,FBgn0011640,FBgn0011648,FBgn0011655,FBgn0011656,FBgn0011661,FBgn0011666,FBgn0011668,FBgn0011669,FBgn0011670,FBgn0011672,FBgn0011674,FBgn0011676,FBgn0011692,FBgn0011693,FBgn0011695,FBgn0011701,FBgn0011706,FBgn0011715,FBgn0011725,FBgn0011726,FBgn0011737,FBgn0011740,FBgn0011746,FBgn0011754,FBgn0011760,FBgn0011763,FBgn0011766,FBgn0011768,FBgn0011771,FBgn0011802,FBgn0011817,FBgn0011818,FBgn0011823,FBgn0011828,FBgn0011836,FBgn0011837,FBgn0012016,FBgn0012034,FBgn0012036,FBgn0012037,FBgn0012042,FBgn0013269,FBgn0013275,FBgn0013277,FBgn0013334,FBgn0013342,FBgn0013343,FBgn0013433,FBgn0013469,FBgn0013576,FBgn0013718,FBgn0013726,FBgn0013750,FBgn0013751,FBgn0013755,FBgn0013756,FBgn0013759,FBgn0013764,FBgn0013765,FBgn0013770,FBgn0013810,FBgn0013811,FBgn0013948,FBgn0013953,FBgn0013973,FBgn0013983,FBgn0013984,FBgn0013995,FBgn0013997,FBgn0013998,FBgn0014002,FBgn0014007,FBgn0014011,FBgn0014018,FBgn0014023,FBgn0014026,FBgn0014028,FBgn0014029,FBgn0014032,FBgn0014076,FBgn0014127,FBgn0014133,FBgn0014141,FBgn0014145,FBgn0014163,FBgn0014179,FBgn0014184,FBgn0014189,FBgn0014269,FBgn0014342,FBgn0014343,FBgn0014366,FBgn0014380,FBgn0014388,FBgn0014391,FBgn0014396,FBgn0014417,FBgn0014443,FBgn0014445,FBgn0014447,FBgn0014448,FBgn0014450,FBgn0014459,FBgn0014467,FBgn0014469,FBgn0014471,FBgn0014476,FBgn0014522,FBgn0014533,FBgn0014537,FBgn0014555,FBgn0014557,FBgn0014562,FBgn0014603,FBgn0014626,FBgn0014629,FBgn0014849,FBgn0014879,FBgn0014949,FBgn0015075,FBgn0015218,FBgn0015221,FBgn0015240,FBgn0015247,FBgn0015268,FBgn0015269,FBgn0015270,FBgn0015277,FBgn0015279,FBgn0015283,FBgn0015286,FBgn0015299,FBgn0015351,FBgn0015371,FBgn0015374,FBgn0015376,FBgn0015380,FBgn0015381,FBgn0015386,FBgn0015396,FBgn0015520,FBgn0015541,FBgn0015542,FBgn0015544,FBgn0015565,FBgn0015571,FBgn0015582,FBgn0015583,FBgn0015584,FBgn0015585,FBgn0015586,FBgn0015589,FBgn0015600,FBgn0015602,FBgn0015609,FBgn0015625,FBgn0015663,FBgn0015664,FBgn0015754,FBgn0015765,FBgn0015772,FBgn0015774,FBgn0015778,FBgn0015790,FBgn0015791,FBgn0015795,FBgn0015797,FBgn0015799,FBgn0015803,FBgn0015805,FBgn0015806,FBgn0015829,FBgn0015838,FBgn0015872,FBgn0015903,FBgn0015904,FBgn0015905,FBgn0015907,FBgn0015919,FBgn0015921,FBgn0015922,FBgn0015924,FBgn0015925,FBgn0015926,FBgn0015930,FBgn0015949,FBgn0015950,FBgn0016031,FBgn0016070,FBgn0016075,FBgn0016076,FBgn0016078,FBgn0016081,FBgn0016123,FBgn0016126,FBgn0016131,FBgn0016641,FBgn0016660,FBgn0016670,FBgn0016673,FBgn0016674,FBgn0016684,FBgn0016685,FBgn0016693,FBgn0016694,FBgn0016753,FBgn0016756,FBgn0016794,FBgn0016797,FBgn0016917,FBgn0016926,FBgn0016930,FBgn0016976,FBgn0016977,FBgn0016997,FBgn0017397,FBgn0017403,FBgn0017407,FBgn0017409,FBgn0017418,FBgn0017453,FBgn0017482,FBgn0017484,FBgn0017485,FBgn0017550,FBgn0017551,FBgn0017558,FBgn0017561,FBgn0017577,FBgn0017581,FBgn0017590,FBgn0017592,FBgn0017659,FBgn0018002,FBgn0018610,FBgn0018618,FBgn0018737,FBgn0019191,FBgn0019302,FBgn0019488,FBgn0019629,FBgn0019644,FBgn0019661,FBgn0019662,FBgn0019819,FBgn0019828,FBgn0019890,FBgn0019908,FBgn0019925,FBgn0019929,FBgn0019948,FBgn0019970,FBgn0019972,FBgn0019985,FBgn0020224,FBgn0020236,FBgn0020238,FBgn0020245,FBgn0020248,FBgn0020251,FBgn0020255,FBgn0020261,FBgn0020269,FBgn0020272,FBgn0020277,FBgn0020278,FBgn0020279,FBgn0020294,FBgn0020306,FBgn0020307,FBgn0020309,FBgn0020369,FBgn0020379,FBgn0020381,FBgn0020385,FBgn0020386,FBgn0020407,FBgn0020412,FBgn0020439,FBgn0020440,FBgn0020443,FBgn0020496,FBgn0020521,FBgn0020545,FBgn0020546,FBgn0020621,FBgn0020622,FBgn0020626,FBgn0020633,FBgn0020647,FBgn0020653,FBgn0020782,FBgn0020785,FBgn0020793,FBgn0020796,FBgn0020884,FBgn0020930,FBgn0021744,FBgn0021753,FBgn0021755,FBgn0021760,FBgn0021761,FBgn0021765,FBgn0021768,FBgn0021774,FBgn0021800,FBgn0021818,FBgn0021825,FBgn0021856,FBgn0021873,FBgn0021874,FBgn0021895,FBgn0022029,FBgn0022153,FBgn0022160,FBgn0022191,FBgn0022238,FBgn0022343,FBgn0022344,FBgn0022349,FBgn0022355,FBgn0022382,FBgn0022720,FBgn0022724,FBgn0022764,FBgn0022765,FBgn0022773,FBgn0022807,FBgn0022810,FBgn0022811,FBgn0022812,FBgn0022813,FBgn0022814,FBgn0022893,FBgn0022959,FBgn0022960,FBgn0022984,FBgn0023000,FBgn0023001,FBgn0023023,FBgn0023076,FBgn0023081,FBgn0023083,FBgn0023086,FBgn0023091,FBgn0023095,FBgn0023096,FBgn0023172,FBgn0023215,FBgn0023388,FBgn0023395,FBgn0023407,FBgn0023414,FBgn0023415,FBgn0023416,FBgn0023479,FBgn0023489,FBgn0023508,FBgn0023509,FBgn0023511,FBgn0023515,FBgn0023517,FBgn0023518,FBgn0023525,FBgn0023535,FBgn0023536,FBgn0023540,FBgn0024177,FBgn0024179,FBgn0024182,FBgn0024183,FBgn0024187,FBgn0024196,FBgn0024219,FBgn0024220,FBgn0024222,FBgn0024234,FBgn0024238,FBgn0024248,FBgn0024249,FBgn0024250,FBgn0024251,FBgn0024256,FBgn0024257,FBgn0024258,FBgn0024259,FBgn0024260,FBgn0024261,FBgn0024262,FBgn0024263,FBgn0024264,FBgn0024265,FBgn0024266,FBgn0024267,FBgn0024268,FBgn0024273,FBgn0024277,FBgn0024290,FBgn0024291,FBgn0024308,FBgn0024314,FBgn0024320,FBgn0024321,FBgn0024329,FBgn0024330,FBgn0024353,FBgn0024362,FBgn0024371,FBgn0024432,FBgn0024491,FBgn0024555,FBgn0024599,FBgn0024600,FBgn0024601,FBgn0024602,FBgn0024615,FBgn0024686,FBgn0024687,FBgn0024732,FBgn0024734,FBgn0024740,FBgn0024752,FBgn0024753,FBgn0024798,FBgn0024806,FBgn0024836,FBgn0024841,FBgn0024870,FBgn0024944,FBgn0024955,FBgn0024957,FBgn0024958,FBgn0024975,FBgn0024977,FBgn0024983,FBgn0024984,FBgn0024985,FBgn0024986,FBgn0024987,FBgn0024989,FBgn0024992,FBgn0024994,FBgn0025111,FBgn0025140,FBgn0025166,FBgn0025186,FBgn0025355,FBgn0025373,FBgn0025381,FBgn0025382,FBgn0025394,FBgn0025454,FBgn0025458,FBgn0025463,FBgn0025494,FBgn0025571,FBgn0025574,FBgn0025587,FBgn0025595,FBgn0025608,FBgn0025628,FBgn0025631,FBgn0025637,FBgn0025639,FBgn0025640,FBgn0025641,FBgn0025643,FBgn0025676,FBgn0025678,FBgn0025679,FBgn0025680,FBgn0025683,FBgn0025687,FBgn0025693,FBgn0025697,FBgn0025702,FBgn0025725,FBgn0025726,FBgn0025739,FBgn0025743,FBgn0025744,FBgn0025777,FBgn0025790,FBgn0025803,FBgn0025811,FBgn0025814,FBgn0025815,FBgn0025833,FBgn0025838,FBgn0025865,FBgn0025866,FBgn0025868,FBgn0025878,FBgn0025936,FBgn0026015,FBgn0026056,FBgn0026058,FBgn0026061,FBgn0026080,FBgn0026083,FBgn0026084,FBgn0026085,FBgn0026086,FBgn0026144,FBgn0026149,FBgn0026179,FBgn0026181,FBgn0026190,FBgn0026206,FBgn0026238,FBgn0026239,FBgn0026250,FBgn0026257,FBgn0026259,FBgn0026266,FBgn0026313,FBgn0026316,FBgn0026318,FBgn0026323,FBgn0026346,FBgn0026367,FBgn0026372,FBgn0026375,FBgn0026376,FBgn0026379,FBgn0026393,FBgn0026400,FBgn0026401,FBgn0026404,FBgn0026415,FBgn0026417,FBgn0026428,FBgn0026431,FBgn0026433,FBgn0026533,FBgn0026565,FBgn0026575,FBgn0026577,FBgn0026592,FBgn0026593,FBgn0026597,FBgn0026598,FBgn0026602,FBgn0026609,FBgn0026630,FBgn0026713,FBgn0026718,FBgn0026721,FBgn0026738,FBgn0026751,FBgn0026761,FBgn0026778,FBgn0026785,FBgn0026876,FBgn0027053,FBgn0027054,FBgn0027057,FBgn0027066,FBgn0027074,FBgn0027101,FBgn0027103,FBgn0027106,FBgn0027108,FBgn0027111,FBgn0027209,FBgn0027259,FBgn0027287,FBgn0027291,FBgn0027338,FBgn0027339,FBgn0027343,FBgn0027346,FBgn0027347,FBgn0027348,FBgn0027356,FBgn0027363,FBgn0027364,FBgn0027375,FBgn0027376,FBgn0027378,FBgn0027383,FBgn0027491,FBgn0027492,FBgn0027500,FBgn0027504,FBgn0027506,FBgn0027508,FBgn0027518,FBgn0027528,FBgn0027529,FBgn0027538,FBgn0027539,FBgn0027547,FBgn0027556,FBgn0027558,FBgn0027559,FBgn0027562,FBgn0027569,FBgn0027572,FBgn0027581,FBgn0027594,FBgn0027597,FBgn0027598,FBgn0027601,FBgn0027603,FBgn0027608,FBgn0027609,FBgn0027620,FBgn0027621,FBgn0027625,FBgn0027654,FBgn0027655,FBgn0027660,FBgn0027779,FBgn0027783,FBgn0027784,FBgn0027791,FBgn0027796,FBgn0027835,FBgn0027836,FBgn0027864,FBgn0027865,FBgn0027889,FBgn0027932,FBgn0027948,FBgn0027949,FBgn0027950,FBgn0027951,FBgn0028069,FBgn0028131,FBgn0028185,FBgn0028220,FBgn0028327,FBgn0028331,FBgn0028341,FBgn0028342,FBgn0028343,FBgn0028360,FBgn0028369,FBgn0028371,FBgn0028379,FBgn0028381,FBgn0028399,FBgn0028400,FBgn0028408,FBgn0028414,FBgn0028420,FBgn0028425,FBgn0028433,FBgn0028436,FBgn0028468,FBgn0028476,FBgn0028480,FBgn0028481,FBgn0028494,FBgn0028496,FBgn0028499,FBgn0028500,FBgn0028506,FBgn0028507,FBgn0028509,FBgn0028516,FBgn0028523,FBgn0028525,FBgn0028539,FBgn0028541,FBgn0028546,FBgn0028554,FBgn0028563,FBgn0028572,FBgn0028577,FBgn0028581,FBgn0028582,FBgn0028622,FBgn0028634,FBgn0028635,FBgn0028637,FBgn0028638,FBgn0028639,FBgn0028640,FBgn0028642,FBgn0028645,FBgn0028665,FBgn0028668,FBgn0028670,FBgn0028675,FBgn0028681,FBgn0028697,FBgn0028704,FBgn0028707,FBgn0028717,FBgn0028724,FBgn0028734,FBgn0028737,FBgn0028833,FBgn0028839,FBgn0028850,FBgn0028862,FBgn0028880,FBgn0028883,FBgn0028884,FBgn0028919,FBgn0028932,FBgn0028938,FBgn0028944,FBgn0028953,FBgn0028954,FBgn0028955,FBgn0028956,FBgn0028965,FBgn0028968,FBgn0028979,FBgn0028980,FBgn0028982,FBgn0028985,FBgn0028986,FBgn0028990,FBgn0028996,FBgn0028999,FBgn0029002,FBgn0029003,FBgn0029006,FBgn0029082,FBgn0029085,FBgn0029092,FBgn0029093,FBgn0029114,FBgn0029131,FBgn0029133,FBgn0029150,FBgn0029151,FBgn0029152,FBgn0029155,FBgn0029161,FBgn0029167,FBgn0029174,FBgn0029176,FBgn0029506,FBgn0029522,FBgn0029535,FBgn0029596,FBgn0029659,FBgn0029662,FBgn0029687,FBgn0029689,FBgn0029693,FBgn0029706,FBgn0029708,FBgn0029714,FBgn0029720,FBgn0029737,FBgn0029761,FBgn0029764,FBgn0029766,FBgn0029775,FBgn0029778,FBgn0029791,FBgn0029799,FBgn0029804,FBgn0029813,FBgn0029814,FBgn0029824,FBgn0029836,FBgn0029846,FBgn0029859,FBgn0029860,FBgn0029863,FBgn0029864,FBgn0029866,FBgn0029873,FBgn0029874,FBgn0029878,FBgn0029879,FBgn0029881,FBgn0029890,FBgn0029891,FBgn0029893,FBgn0029895,FBgn0029897,FBgn0029898,FBgn0029899,FBgn0029903,FBgn0029907,FBgn0029913,FBgn0029915,FBgn0029924,FBgn0029931,FBgn0029933,FBgn0029941,FBgn0029943,FBgn0029955,FBgn0029958,FBgn0029969,FBgn0029975,FBgn0029986,FBgn0029997,FBgn0030001,FBgn0030010,FBgn0030013,FBgn0030026,FBgn0030038,FBgn0030039,FBgn0030048,FBgn0030049,FBgn0030052,FBgn0030055,FBgn0030065,FBgn0030073,FBgn0030079,FBgn0030082,FBgn0030090,FBgn0030092,FBgn0030093,FBgn0030102,FBgn0030105,FBgn0030107,FBgn0030114,FBgn0030122,FBgn0030174,FBgn0030178,FBgn0030189,FBgn0030206,FBgn0030215,FBgn0030223,FBgn0030239,FBgn0030242,FBgn0030243,FBgn0030252,FBgn0030262,FBgn0030263,FBgn0030268,FBgn0030274,FBgn0030276,FBgn0030286,FBgn0030292,FBgn0030294,FBgn0030296,FBgn0030298,FBgn0030300,FBgn0030301,FBgn0030311,FBgn0030316,FBgn0030318,FBgn0030319,FBgn0030320,FBgn0030323,FBgn0030327,FBgn0030329,FBgn0030336,FBgn0030341,FBgn0030362,FBgn0030366,FBgn0030369,FBgn0030376,FBgn0030390,FBgn0030391,FBgn0030396,FBgn0030398,FBgn0030400,FBgn0030410,FBgn0030421,FBgn0030438,FBgn0030452,FBgn0030457,FBgn0030465,FBgn0030467,FBgn0030469,FBgn0030478,FBgn0030479,FBgn0030484,FBgn0030504,FBgn0030505,FBgn0030506,FBgn0030507,FBgn0030529,FBgn0030530,FBgn0030551,FBgn0030555,FBgn0030571,FBgn0030574,FBgn0030576,FBgn0030600,FBgn0030606,FBgn0030607,FBgn0030608,FBgn0030613,FBgn0030615,FBgn0030617,FBgn0030619,FBgn0030625,FBgn0030628,FBgn0030631,FBgn0030634,FBgn0030638,FBgn0030648,FBgn0030658,FBgn0030660,FBgn0030666,FBgn0030668,FBgn0030672,FBgn0030685,FBgn0030686,FBgn0030695,FBgn0030701,FBgn0030717,FBgn0030721,FBgn0030735,FBgn0030740,FBgn0030758,FBgn0030766,FBgn0030778,FBgn0030782,FBgn0030791,FBgn0030798,FBgn0030815,FBgn0030838,FBgn0030839,FBgn0030842,FBgn0030844,FBgn0030852,FBgn0030854,FBgn0030863,FBgn0030871,FBgn0030883,FBgn0030890,FBgn0030894,FBgn0030912,FBgn0030915,FBgn0030930,FBgn0030933,FBgn0030941,FBgn0030943,FBgn0030945,FBgn0030946,FBgn0030963,FBgn0030964,FBgn0030993,FBgn0030997,FBgn0030998,FBgn0031004,FBgn0031006,FBgn0031016,FBgn0031020,FBgn0031040,FBgn0031045,FBgn0031047,FBgn0031052,FBgn0031059,FBgn0031099,FBgn0031114,FBgn0031115,FBgn0031126,FBgn0031129,FBgn0031130,FBgn0031148,FBgn0031150,FBgn0031159,FBgn0031161,FBgn0031182,FBgn0031189,FBgn0031190,FBgn0031195,FBgn0031209,FBgn0031229,FBgn0031232,FBgn0031233,FBgn0031238,FBgn0031245,FBgn0031251,FBgn0031270,FBgn0031281,FBgn0031285,FBgn0031304,FBgn0031305,FBgn0031310,FBgn0031319,FBgn0031320,FBgn0031322,FBgn0031343,FBgn0031344,FBgn0031362,FBgn0031375,FBgn0031381,FBgn0031390,FBgn0031413,FBgn0031414,FBgn0031418,FBgn0031424,FBgn0031449,FBgn0031453,FBgn0031478,FBgn0031485,FBgn0031495,FBgn0031515,FBgn0031516,FBgn0031517,FBgn0031522,FBgn0031529,FBgn0031540,FBgn0031581,FBgn0031597,FBgn0031601,FBgn0031603,FBgn0031606,FBgn0031609,FBgn0031610,FBgn0031617,FBgn0031628,FBgn0031629,FBgn0031632,FBgn0031634,FBgn0031638,FBgn0031639,FBgn0031644,FBgn0031645,FBgn0031661,FBgn0031663,FBgn0031673,FBgn0031696,FBgn0031711,FBgn0031715,FBgn0031731,FBgn0031736,FBgn0031738,FBgn0031739,FBgn0031745,FBgn0031746,FBgn0031751,FBgn0031757,FBgn0031759,FBgn0031766,FBgn0031769,FBgn0031774,FBgn0031778,FBgn0031779,FBgn0031782,FBgn0031800,FBgn0031818,FBgn0031820,FBgn0031832,FBgn0031835,FBgn0031865,FBgn0031866,FBgn0031872,FBgn0031875,FBgn0031883,FBgn0031885,FBgn0031888,FBgn0031895,FBgn0031896,FBgn0031904,FBgn0031909,FBgn0031914,FBgn0031925,FBgn0031934,FBgn0031935,FBgn0031940,FBgn0031945,FBgn0031948,FBgn0031950,FBgn0031952,FBgn0031959,FBgn0031968,FBgn0031969,FBgn0031972,FBgn0031990,FBgn0032006,FBgn0032010,FBgn0032015,FBgn0032016,FBgn0032018,FBgn0032025,FBgn0032026,FBgn0032030,FBgn0032048,FBgn0032057,FBgn0032058,FBgn0032076,FBgn0032077,FBgn0032078,FBgn0032083,FBgn0032085,FBgn0032090,FBgn0032123,FBgn0032129,FBgn0032135,FBgn0032147,FBgn0032151,FBgn0032154,FBgn0032156,FBgn0032160,FBgn0032161,FBgn0032170,FBgn0032172,FBgn0032175,FBgn0032202,FBgn0032210,FBgn0032216,FBgn0032217,FBgn0032222,FBgn0032230,FBgn0032253,FBgn0032264,FBgn0032291,FBgn0032297,FBgn0032298,FBgn0032330,FBgn0032338,FBgn0032358,FBgn0032361,FBgn0032364,FBgn0032365,FBgn0032367,FBgn0032368,FBgn0032376,FBgn0032387,FBgn0032391,FBgn0032401,FBgn0032422,FBgn0032451,FBgn0032454,FBgn0032456,FBgn0032471,FBgn0032474,FBgn0032485,FBgn0032492,FBgn0032515,FBgn0032516,FBgn0032519,FBgn0032521,FBgn0032524,FBgn0032582,FBgn0032587,FBgn0032596,FBgn0032633,FBgn0032644,FBgn0032646,FBgn0032666,FBgn0032677,FBgn0032679,FBgn0032680,FBgn0032689,FBgn0032691,FBgn0032694,FBgn0032698,FBgn0032703,FBgn0032717,FBgn0032723,FBgn0032729,FBgn0032731,FBgn0032744,FBgn0032748,FBgn0032751,FBgn0032752,FBgn0032763,FBgn0032772,FBgn0032773,FBgn0032774,FBgn0032775,FBgn0032781,FBgn0032785,FBgn0032787,FBgn0032793,FBgn0032803,FBgn0032813,FBgn0032820,FBgn0032821,FBgn0032845,FBgn0032848,FBgn0032863,FBgn0032864,FBgn0032876,FBgn0032882,FBgn0032883,FBgn0032889,FBgn0032901,FBgn0032910,FBgn0032911,FBgn0032922,FBgn0032924,FBgn0032929,FBgn0032935,FBgn0032940,FBgn0032949,FBgn0032956,FBgn0032957,FBgn0033010,FBgn0033017,FBgn0033039,FBgn0033041,FBgn0033043,FBgn0033047,FBgn0033050,FBgn0033054,FBgn0033055,FBgn0033067,FBgn0033075,FBgn0033095,FBgn0033107,FBgn0033108,FBgn0033109,FBgn0033122,FBgn0033127,FBgn0033130,FBgn0033131,FBgn0033132,FBgn0033133,FBgn0033137,FBgn0033138,FBgn0033155,FBgn0033159,FBgn0033177,FBgn0033184,FBgn0033186,FBgn0033188,FBgn0033214,FBgn0033215,FBgn0033226,FBgn0033233,FBgn0033234,FBgn0033235,FBgn0033257,FBgn0033258,FBgn0033265,FBgn0033266,FBgn0033268,FBgn0033271,FBgn0033275,FBgn0033304,FBgn0033310,FBgn0033313,FBgn0033317,FBgn0033327,FBgn0033352,FBgn0033356,FBgn0033363,FBgn0033369,FBgn0033377,FBgn0033378,FBgn0033387,FBgn0033402,FBgn0033421,FBgn0033434,FBgn0033452,FBgn0033459,FBgn0033464,FBgn0033469,FBgn0033471,FBgn0033474,FBgn0033476,FBgn0033483,FBgn0033486,FBgn0033494,FBgn0033495,FBgn0033501,FBgn0033504,FBgn0033526,FBgn0033528,FBgn0033543,FBgn0033554,FBgn0033558,FBgn0033562,FBgn0033564,FBgn0033581,FBgn0033605,FBgn0033607,FBgn0033609,FBgn0033627,FBgn0033633,FBgn0033636,FBgn0033652,FBgn0033656,FBgn0033659,FBgn0033663,FBgn0033665,FBgn0033672,FBgn0033679,FBgn0033686,FBgn0033690,FBgn0033691,FBgn0033692,FBgn0033716,FBgn0033718,FBgn0033723,FBgn0033727,FBgn0033734,FBgn0033735,FBgn0033742,FBgn0033749,FBgn0033753,FBgn0033757,FBgn0033760,FBgn0033761,FBgn0033767,FBgn0033773,FBgn0033777,FBgn0033778,FBgn0033781,FBgn0033785,FBgn0033792,FBgn0033799,FBgn0033802,FBgn0033812,FBgn0033813,FBgn0033845,FBgn0033853,FBgn0033855,FBgn0033874,FBgn0033879,FBgn0033884,FBgn0033885,FBgn0033901,FBgn0033904,FBgn0033905,FBgn0033906,FBgn0033918,FBgn0033921,FBgn0033927,FBgn0033935,FBgn0033943,FBgn0033963,FBgn0033972,FBgn0033988,FBgn0033993,FBgn0033998,FBgn0034008,FBgn0034020,FBgn0034025,FBgn0034046,FBgn0034058,FBgn0034060,FBgn0034063,FBgn0034068,FBgn0034072,FBgn0034075,FBgn0034087,FBgn0034089,FBgn0034093,FBgn0034109,FBgn0034113,FBgn0034135,FBgn0034137,FBgn0034139,FBgn0034153,FBgn0034158,FBgn0034162,FBgn0034179,FBgn0034181,FBgn0034187,FBgn0034195,FBgn0034229,FBgn0034237,FBgn0034240,FBgn0034253,FBgn0034259,FBgn0034261,FBgn0034268,FBgn0034271,FBgn0034277,FBgn0034282,FBgn0034294,FBgn0034299,FBgn0034312,FBgn0034314,FBgn0034335,FBgn0034345,FBgn0034346,FBgn0034354,FBgn0034356,FBgn0034365,FBgn0034366,FBgn0034371,FBgn0034389,FBgn0034390,FBgn0034392,FBgn0034394,FBgn0034406,FBgn0034410,FBgn0034412,FBgn0034417,FBgn0034418,FBgn0034425,FBgn0034430,FBgn0034432,FBgn0034442,FBgn0034446,FBgn0034451,FBgn0034454,FBgn0034462,FBgn0034484,FBgn0034487,FBgn0034493,FBgn0034494,FBgn0034496,FBgn0034499,FBgn0034520,FBgn0034530,FBgn0034538,FBgn0034611,FBgn0034627,FBgn0034642,FBgn0034644,FBgn0034647,FBgn0034689,FBgn0034693,FBgn0034709,FBgn0034720,FBgn0034731,FBgn0034733,FBgn0034739,FBgn0034786,FBgn0034802,FBgn0034808,FBgn0034821,FBgn0034859,FBgn0034860,FBgn0034876,FBgn0034886,FBgn0034889,FBgn0034894,FBgn0034903,FBgn0034909,FBgn0034919,FBgn0034923,FBgn0034933,FBgn0034936,FBgn0034946,FBgn0034948,FBgn0034959,FBgn0034962,FBgn0034965,FBgn0034966,FBgn0034971,FBgn0034985,FBgn0034986,FBgn0034988,FBgn0034990,FBgn0034997,FBgn0035004,FBgn0035010,FBgn0035020,FBgn0035021,FBgn0035022,FBgn0035025,FBgn0035033,FBgn0035034,FBgn0035041,FBgn0035047,FBgn0035049,FBgn0035050,FBgn0035056,FBgn0035065,FBgn0035084,FBgn0035090,FBgn0035092,FBgn0035100,FBgn0035104,FBgn0035113,FBgn0035120,FBgn0035121,FBgn0035138,FBgn0035142,FBgn0035144,FBgn0035146,FBgn0035147,FBgn0035151,FBgn0035152,FBgn0035158,FBgn0035166,FBgn0035168,FBgn0035169,FBgn0035181,FBgn0035187,FBgn0035199,FBgn0035203,FBgn0035209,FBgn0035227,FBgn0035229,FBgn0035232,FBgn0035233,FBgn0035235,FBgn0035236,FBgn0035243,FBgn0035245,FBgn0035246,FBgn0035255,FBgn0035298,FBgn0035318,FBgn0035321,FBgn0035323,FBgn0035333,FBgn0035343,FBgn0035347,FBgn0035355,FBgn0035356,FBgn0035372,FBgn0035375,FBgn0035379,FBgn0035388,FBgn0035390,FBgn0035397,FBgn0035400,FBgn0035404,FBgn0035424,FBgn0035425,FBgn0035427,FBgn0035432,FBgn0035437,FBgn0035449,FBgn0035461,FBgn0035470,FBgn0035471,FBgn0035475,FBgn0035481,FBgn0035483,FBgn0035496,FBgn0035497,FBgn0035499,FBgn0035500,FBgn0035515,FBgn0035518,FBgn0035522,FBgn0035528,FBgn0035533,FBgn0035540,FBgn0035543,FBgn0035544,FBgn0035558,FBgn0035567,FBgn0035571,FBgn0035574,FBgn0035581,FBgn0035592,FBgn0035593,FBgn0035612,FBgn0035619,FBgn0035620,FBgn0035623,FBgn0035627,FBgn0035630,FBgn0035640,FBgn0035647,FBgn0035649,FBgn0035674,FBgn0035689,FBgn0035710,FBgn0035719,FBgn0035720,FBgn0035727,FBgn0035761,FBgn0035765,FBgn0035769,FBgn0035771,FBgn0035793,FBgn0035799,FBgn0035802,FBgn0035806,FBgn0035807,FBgn0035829,FBgn0035830,FBgn0035838,FBgn0035855,FBgn0035867,FBgn0035871,FBgn0035872,FBgn0035876,FBgn0035879,FBgn0035888,FBgn0035900,FBgn0035903,FBgn0035904,FBgn0035906,FBgn0035909,FBgn0035916,FBgn0035917,FBgn0035933,FBgn0035945,FBgn0035969,FBgn0035975,FBgn0035976,FBgn0035981,FBgn0035985,FBgn0035986,FBgn0035995,FBgn0035997,FBgn0036004,FBgn0036005,FBgn0036008,FBgn0036017,FBgn0036035,FBgn0036046,FBgn0036052,FBgn0036056,FBgn0036099,FBgn0036117,FBgn0036134,FBgn0036141,FBgn0036144,FBgn0036147,FBgn0036150,FBgn0036153,FBgn0036154,FBgn0036165,FBgn0036169,FBgn0036170,FBgn0036191,FBgn0036194,FBgn0036196,FBgn0036199,FBgn0036202,FBgn0036208,FBgn0036230,FBgn0036240,FBgn0036262,FBgn0036263,FBgn0036272,FBgn0036279,FBgn0036282,FBgn0036287,FBgn0036289,FBgn0036290,FBgn0036300,FBgn0036302,FBgn0036305,FBgn0036317,FBgn0036323,FBgn0036331,FBgn0036332,FBgn0036333,FBgn0036335,FBgn0036337,FBgn0036338,FBgn0036342,FBgn0036354,FBgn0036372,FBgn0036373,FBgn0036390,FBgn0036395,FBgn0036405,FBgn0036414,FBgn0036422,FBgn0036426,FBgn0036433,FBgn0036436,FBgn0036449,FBgn0036454,FBgn0036479,FBgn0036480,FBgn0036485,FBgn0036486,FBgn0036490,FBgn0036493,FBgn0036498,FBgn0036501,FBgn0036509,FBgn0036527,FBgn0036538,FBgn0036545,FBgn0036549,FBgn0036556,FBgn0036560,FBgn0036565,FBgn0036568,FBgn0036573,FBgn0036577,FBgn0036579,FBgn0036600,FBgn0036609,FBgn0036616,FBgn0036617,FBgn0036618,FBgn0036621,FBgn0036622,FBgn0036623,FBgn0036626,FBgn0036628,FBgn0036641,FBgn0036655,FBgn0036660,FBgn0036663,FBgn0036688,FBgn0036714,FBgn0036715,FBgn0036725,FBgn0036728,FBgn0036735,FBgn0036746,FBgn0036752,FBgn0036759,FBgn0036761,FBgn0036763,FBgn0036765,FBgn0036768,FBgn0036781,FBgn0036789,FBgn0036796,FBgn0036804,FBgn0036810,FBgn0036813,FBgn0036816,FBgn0036820,FBgn0036821,FBgn0036837,FBgn0036838,FBgn0036844,FBgn0036846,FBgn0036848,FBgn0036856,FBgn0036862,FBgn0036888,FBgn0036896,FBgn0036897,FBgn0036905,FBgn0036909,FBgn0036911,FBgn0036921,FBgn0036927,FBgn0036929,FBgn0036937,FBgn0036970,FBgn0036975,FBgn0036978,FBgn0036987,FBgn0036988,FBgn0036993,FBgn0036998,FBgn0037000,FBgn0037007,FBgn0037009,FBgn0037012,FBgn0037017,FBgn0037019,FBgn0037021,FBgn0037022,FBgn0037028,FBgn0037039,FBgn0037042,FBgn0037044,FBgn0037060,FBgn0037063,FBgn0037070,FBgn0037073,FBgn0037076,FBgn0037084,FBgn0037086,FBgn0037092,FBgn0037094,FBgn0037106,FBgn0037110,FBgn0037117,FBgn0037120,FBgn0037129,FBgn0037133,FBgn0037135,FBgn0037141,FBgn0037144,FBgn0037156,FBgn0037163,FBgn0037181,FBgn0037185,FBgn0037195,FBgn0037203,FBgn0037207,FBgn0037217,FBgn0037218,FBgn0037228,FBgn0037236,FBgn0037239,FBgn0037241,FBgn0037245,FBgn0037248,FBgn0037261,FBgn0037295,FBgn0037297,FBgn0037298,FBgn0037299,FBgn0037312,FBgn0037315,FBgn0037323,FBgn0037326,FBgn0037327,FBgn0037329,FBgn0037332,FBgn0037338,FBgn0037339,FBgn0037341,FBgn0037344,FBgn0037354,FBgn0037358,FBgn0037364,FBgn0037370,FBgn0037375,FBgn0037376,FBgn0037378,FBgn0037384,FBgn0037385,FBgn0037387,FBgn0037391,FBgn0037405,FBgn0037408,FBgn0037410,FBgn0037420,FBgn0037431,FBgn0037433,FBgn0037436,FBgn0037439,FBgn0037440,FBgn0037459,FBgn0037461,FBgn0037464,FBgn0037465,FBgn0037469,FBgn0037513,FBgn0037514,FBgn0037515,FBgn0037533,FBgn0037535,FBgn0037536,FBgn0037539,FBgn0037541,FBgn0037549,FBgn0037555,FBgn0037560,FBgn0037566,FBgn0037580,FBgn0037583,FBgn0037592,FBgn0037594,FBgn0037607,FBgn0037620,FBgn0037625,FBgn0037626,FBgn0037627,FBgn0037634,FBgn0037636,FBgn0037638,FBgn0037648,FBgn0037656,FBgn0037666,FBgn0037671,FBgn0037684,FBgn0037687,FBgn0037690,FBgn0037702,FBgn0037703,FBgn0037705,FBgn0037708,FBgn0037710,FBgn0037715,FBgn0037717,FBgn0037719,FBgn0037727,FBgn0037728,FBgn0037730,FBgn0037734,FBgn0037744,FBgn0037747,FBgn0037750,FBgn0037751,FBgn0037754,FBgn0037760,FBgn0037770,FBgn0037773,FBgn0037788,FBgn0037789,FBgn0037810,FBgn0037814,FBgn0037818,FBgn0037831,FBgn0037832,FBgn0037834,FBgn0037835,FBgn0037837,FBgn0037841,FBgn0037842,FBgn0037843,FBgn0037844,FBgn0037846,FBgn0037850,FBgn0037856,FBgn0037857,FBgn0037874,FBgn0037882,FBgn0037884,FBgn0037888,FBgn0037890,FBgn0037893,FBgn0037896,FBgn0037901,FBgn0037911,FBgn0037912,FBgn0037913,FBgn0037916,FBgn0037920,FBgn0037923,FBgn0037934,FBgn0037949,FBgn0037950,FBgn0037955,FBgn0037958,FBgn0037963,FBgn0037964,FBgn0037973,FBgn0037976,FBgn0037980,FBgn0037989,FBgn0037992,FBgn0038006,FBgn0038013,FBgn0038017"	
lethal (2685)	2685	unknown	"_lethal, with Scer\GAL4[pnr-MD237]_"	"FBgn0000008,FBgn0000014,FBgn0000015,FBgn0000017,FBgn0000024,FBgn0000054,FBgn0000061,FBgn0000075,FBgn0000097,FBgn0000099,FBgn0000115,FBgn0000116,FBgn0000117,FBgn0000119,FBgn0000139,FBgn0000140,FBgn0000153,FBgn0000163,FBgn0000164,FBgn0000179,FBgn0000181,FBgn0000210,FBgn0000212,FBgn0000229,FBgn0000239,FBgn0000250,FBgn0000253,FBgn0000258,FBgn0000259,FBgn0000261,FBgn0000273,FBgn0000283,FBgn0000299,FBgn0000303,FBgn0000308,FBgn0000330,FBgn0000339,FBgn0000346,FBgn0000352,FBgn0000370,FBgn0000377,FBgn0000403,FBgn0000404,FBgn0000409,FBgn0000413,FBgn0000414,FBgn0000419,FBgn0000439,FBgn0000447,FBgn0000448,FBgn0000463,FBgn0000464,FBgn0000482,FBgn0000490,FBgn0000492,FBgn0000497,FBgn0000499,FBgn0000546,FBgn0000547,FBgn0000556,FBgn0000559,FBgn0000567,FBgn0000568,FBgn0000575,FBgn0000577,FBgn0000579,FBgn0000591,FBgn0000606,FBgn0000615,FBgn0000625,FBgn0000635,FBgn0000649,FBgn0000658,FBgn0000662,FBgn0000667,FBgn0000711,FBgn0000721,FBgn0000996,FBgn0001075,FBgn0001078,FBgn0001108,FBgn0001112,FBgn0001122,FBgn0001128,FBgn0001137,FBgn0001138,FBgn0001139,FBgn0001142,FBgn0001148,FBgn0001150,FBgn0001168,FBgn0001177,FBgn0001179,FBgn0001185,FBgn0001189,FBgn0001195,FBgn0001197,FBgn0001215,FBgn0001218,FBgn0001219,FBgn0001233,FBgn0001250,FBgn0001257,FBgn0001259,FBgn0001291,FBgn0001297,FBgn0001308,FBgn0001320,FBgn0001321,FBgn0001325,FBgn0001330,FBgn0001332,FBgn0001334,FBgn0001336,FBgn0001339,FBgn0001346,FBgn0001349,FBgn0001350,FBgn0001352,FBgn0001353,FBgn0001354,FBgn0001355,FBgn0001356,FBgn0001357,FBgn0001358,FBgn0001359,FBgn0001360,FBgn0001361,FBgn0001362,FBgn0001364,FBgn0001365,FBgn0001366,FBgn0001371,FBgn0001372,FBgn0001383,FBgn0001384,FBgn0001385,FBgn0001387,FBgn0001388,FBgn0001392,FBgn0001398,FBgn0001399,FBgn0001400,FBgn0001401,FBgn0001404,FBgn0001415,FBgn0001418,FBgn0001424,FBgn0001429,FBgn0001433,FBgn0001437,FBgn0001438,FBgn0001441,FBgn0001442,FBgn0001443,FBgn0001451,FBgn0001461,FBgn0001464,FBgn0001471,FBgn0001472,FBgn0001476,FBgn0001478,FBgn0001479,FBgn0001480,FBgn0001484,FBgn0001485,FBgn0001486,FBgn0001488,FBgn0001490,FBgn0001491,FBgn0001492,FBgn0001493,FBgn0001494,FBgn0001504,FBgn0001505,FBgn0001509,FBgn0001512,FBgn0001513,FBgn0001514,FBgn0001517,FBgn0001521,FBgn0001522,FBgn0001523,FBgn0001524,FBgn0001528,FBgn0001529,FBgn0001530,FBgn0001531,FBgn0001532,FBgn0001533,FBgn0001534,FBgn0001535,FBgn0001536,FBgn0001538,FBgn0001541,FBgn0001542,FBgn0001543,FBgn0001544,FBgn0001545,FBgn0001548,FBgn0001552,FBgn0001553,FBgn0001554,FBgn0001555,FBgn0001557,FBgn0001559,FBgn0001565,FBgn0001569,FBgn0001570,FBgn0001572,FBgn0001575,FBgn0001579,FBgn0001580,FBgn0001581,FBgn0001582,FBgn0001584,FBgn0001585,FBgn0001587,FBgn0001588,FBgn0001589,FBgn0001590,FBgn0001591,FBgn0001592,FBgn0001593,FBgn0001594,FBgn0001624,FBgn0001626,FBgn0001628,FBgn0001633,FBgn0001676,FBgn0001770,FBgn0001787,FBgn0001812,FBgn0001813,FBgn0001814,FBgn0001818,FBgn0001820,FBgn0001843,FBgn0001877,FBgn0001878,FBgn0001879,FBgn0001880,FBgn0001881,FBgn0001882,FBgn0001883,FBgn0001887,FBgn0001888,FBgn0001889,FBgn0001890,FBgn0001891,FBgn0001892,FBgn0001893,FBgn0001894,FBgn0001895,FBgn0001896,FBgn0001897,FBgn0001898,FBgn0001899,FBgn0001900,FBgn0001901,FBgn0001902,FBgn0001903,FBgn0001904,FBgn0001905,FBgn0001906,FBgn0001907,FBgn0001909,FBgn0001911,FBgn0001913,FBgn0001914,FBgn0001915,FBgn0001916,FBgn0001917,FBgn0001918,FBgn0001919,FBgn0001922,FBgn0001923,FBgn0001924,FBgn0001925,FBgn0001941,FBgn0001942,FBgn0001946,FBgn0001948,FBgn0001949,FBgn0001950,FBgn0001952,FBgn0001953,FBgn0001954,FBgn0001961,FBgn0001970,FBgn0001981,FBgn0001983,FBgn0001986,FBgn0001987,FBgn0001992,FBgn0002000,FBgn0002003,FBgn0002009,FBgn0002010,FBgn0002011,FBgn0002012,FBgn0002013,FBgn0002014,FBgn0002015,FBgn0002016,FBgn0002018,FBgn0002019,FBgn0002022,FBgn0002027,FBgn0002028,FBgn0002031,FBgn0002041,FBgn0002043,FBgn0002044,FBgn0002046,FBgn0002049,FBgn0002050,FBgn0002051,FBgn0002052,FBgn0002054,FBgn0002055,FBgn0002056,FBgn0002057,FBgn0002058,FBgn0002059,FBgn0002061,FBgn0002069,FBgn0002080,FBgn0002086,FBgn0002087,FBgn0002091,FBgn0002092,FBgn0002093,FBgn0002094,FBgn0002096,FBgn0002097,FBgn0002098,FBgn0002099,FBgn0002100,FBgn0002101,FBgn0002103,FBgn0002104,FBgn0002106,FBgn0002113,FBgn0002115,FBgn0002116,FBgn0002121,FBgn0002128,FBgn0002129,FBgn0002130,FBgn0002131,FBgn0002132,FBgn0002133,FBgn0002134,FBgn0002135,FBgn0002136,FBgn0002137,FBgn0002138,FBgn0002139,FBgn0002140,FBgn0002141,FBgn0002142,FBgn0002143,FBgn0002144,FBgn0002145,FBgn0002146,FBgn0002147,FBgn0002148,FBgn0002149,FBgn0002150,FBgn0002151,FBgn0002152,FBgn0002155,FBgn0002158,FBgn0002160,FBgn0002161,FBgn0002162,FBgn0002163,FBgn0002164,FBgn0002165,FBgn0002167,FBgn0002168,FBgn0002170,FBgn0002171,FBgn0002173,FBgn0002175,FBgn0002176,FBgn0002178,FBgn0002194,FBgn0002199,FBgn0002203,FBgn0002204,FBgn0002205,FBgn0002209,FBgn0002211,FBgn0002212,FBgn0002215,FBgn0002216,FBgn0002219,FBgn0002223,FBgn0002225,FBgn0002234,FBgn0002236,FBgn0002238,FBgn0002241,FBgn0002242,FBgn0002243,FBgn0002244,FBgn0002245,FBgn0002246,FBgn0002247,FBgn0002248,FBgn0002249,FBgn0002250,FBgn0002251,FBgn0002252,FBgn0002253,FBgn0002254,FBgn0002255,FBgn0002256,FBgn0002257,FBgn0002259,FBgn0002260,FBgn0002262,FBgn0002263,FBgn0002264,FBgn0002265,FBgn0002266,FBgn0002267,FBgn0002269,FBgn0002270,FBgn0002271,FBgn0002272,FBgn0002273,FBgn0002274,FBgn0002275,FBgn0002276,FBgn0002277,FBgn0002282,FBgn0002283,FBgn0002288,FBgn0002289,FBgn0002290,FBgn0002291,FBgn0002292,FBgn0002293,FBgn0002295,FBgn0002300,FBgn0002301,FBgn0002308,FBgn0002309,FBgn0002311,FBgn0002313,FBgn0002314,FBgn0002315,FBgn0002316,FBgn0002320,FBgn0002321,FBgn0002322,FBgn0002324,FBgn0002325,FBgn0002328,FBgn0002332,FBgn0002336,FBgn0002337,FBgn0002340,FBgn0002343,FBgn0002348,FBgn0002350,FBgn0002351,FBgn0002352,FBgn0002354,FBgn0002355,FBgn0002356,FBgn0002357,FBgn0002358,FBgn0002359,FBgn0002360,FBgn0002361,FBgn0002362,FBgn0002371,FBgn0002374,FBgn0002389,FBgn0002400,FBgn0002401,FBgn0002402,FBgn0002403,FBgn0002404,FBgn0002405,FBgn0002406,FBgn0002407,FBgn0002408,FBgn0002409,FBgn0002410,FBgn0002413,FBgn0002431,FBgn0002432,FBgn0002433,FBgn0002434,FBgn0002435,FBgn0002441,FBgn0002445,FBgn0002447,FBgn0002511,FBgn0002512,FBgn0002513,FBgn0002514,FBgn0002515,FBgn0002516,FBgn0002517,FBgn0002518,FBgn0002519,FBgn0002520,FBgn0002521,FBgn0002522,FBgn0002525,FBgn0002526,FBgn0002543,FBgn0002552,FBgn0002566,FBgn0002573,FBgn0002593,FBgn0002648,FBgn0002702,FBgn0002715,FBgn0002720,FBgn0002721,FBgn0002774,FBgn0002778,FBgn0002781,FBgn0002783,FBgn0002791,FBgn0002838,FBgn0002878,FBgn0002905,FBgn0002914,FBgn0002917,FBgn0002921,FBgn0002922,FBgn0002930,FBgn0002941,FBgn0002962,FBgn0002963,FBgn0002965,FBgn0002967,FBgn0002968,FBgn0002973,FBgn0003016,FBgn0003017,FBgn0003028,FBgn0003034,FBgn0003041,FBgn0003044,FBgn0003053,FBgn0003071,FBgn0003079,FBgn0003087,FBgn0003088,FBgn0003124,FBgn0003142,FBgn0003145,FBgn0003149,FBgn0003156,FBgn0003165,FBgn0003169,FBgn0003174,FBgn0003178,FBgn0003186,FBgn0003204,FBgn0003205,FBgn0003206,FBgn0003254,FBgn0003255,FBgn0003261,FBgn0003270,FBgn0003277,FBgn0003278,FBgn0003300,FBgn0003310,FBgn0003317,FBgn0003319,FBgn0003321,FBgn0003330,FBgn0003334,FBgn0003339,FBgn0003360,FBgn0003380,FBgn0003391,FBgn0003392,FBgn0003396,FBgn0003415,FBgn0003416,FBgn0003430,FBgn0003444,FBgn0003449,FBgn0003459,FBgn0003460,FBgn0003463,FBgn0003491,FBgn0003499,FBgn0003512,FBgn0003517,FBgn0003557,FBgn0003559,FBgn0003575,FBgn0003607,FBgn0003651,FBgn0003654,FBgn0003659,FBgn0003660,FBgn0003701,FBgn0003714,FBgn0003716,FBgn0003718,FBgn0003719,FBgn0003720,FBgn0003721,FBgn0003731,FBgn0003733,FBgn0003744,FBgn0003862,FBgn0003865,FBgn0003866,FBgn0003870,FBgn0003884,FBgn0003887,FBgn0003892,FBgn0003905,FBgn0003935,FBgn0003944,FBgn0003964,FBgn0003976,FBgn0003977,FBgn0003978,FBgn0003984,FBgn0003997,FBgn0004009,FBgn0004028,FBgn0004049,FBgn0004057,FBgn0004102,FBgn0004103,FBgn0004106,FBgn0004110,FBgn0004117,FBgn0004122,FBgn0004128,FBgn0004129,FBgn0004130,FBgn0004131,FBgn0004132,FBgn0004137,FBgn0004138,FBgn0004139,FBgn0004143,FBgn0004147,FBgn0004148,FBgn0004149,FBgn0004150,FBgn0004151,FBgn0004152,FBgn0004153,FBgn0004155,FBgn0004159,FBgn0004165,FBgn0004167,FBgn0004169,FBgn0004179,FBgn0004197,FBgn0004198,FBgn0004199,FBgn0004200,FBgn0004201,FBgn0004202,FBgn0004203,FBgn0004204,FBgn0004205,FBgn0004206,FBgn0004207,FBgn0004208,FBgn0004209,FBgn0004211,FBgn0004214,FBgn0004215,FBgn0004216,FBgn0004217,FBgn0004220,FBgn0004222,FBgn0004223,FBgn0004224,FBgn0004225,FBgn0004227,FBgn0004231,FBgn0004232,FBgn0004234,FBgn0004242,FBgn0004244,FBgn0004360,FBgn0004362,FBgn0004363,FBgn0004374,FBgn0004378,FBgn0004380,FBgn0004394,FBgn0004396,FBgn0004435,FBgn0004449,FBgn0004511,FBgn0004516,FBgn0004520,FBgn0004535,FBgn0004537,FBgn0004540,FBgn0004569,FBgn0004583,FBgn0004587,FBgn0004595,FBgn0004603,FBgn0004607,FBgn0004618,FBgn0004620,FBgn0004624,FBgn0004635,FBgn0004638,FBgn0004643,FBgn0004644,FBgn0004646,FBgn0004647,FBgn0004652,FBgn0004654,FBgn0004655,FBgn0004656,FBgn0004657,FBgn0004660,FBgn0004666,FBgn0004702,FBgn0004703,FBgn0004704,FBgn0004705,FBgn0004734,FBgn0004735,FBgn0004736,FBgn0004737,FBgn0004738,FBgn0004739,FBgn0004740,FBgn0004741,FBgn0004742,FBgn0004743,FBgn0004744,FBgn0004745,FBgn0004746,FBgn0004747,FBgn0004748,FBgn0004749,FBgn0004750,FBgn0004751,FBgn0004752,FBgn0004753,FBgn0004754,FBgn0004755,FBgn0004756,FBgn0004757,FBgn0004758,FBgn0004759,FBgn0004760,FBgn0004761,FBgn0004762,FBgn0004763,FBgn0004764,FBgn0004765,FBgn0004766,FBgn0004767,FBgn0004768,FBgn0004769,FBgn0004770,FBgn0004772,FBgn0004773,FBgn0004774,FBgn0004837,FBgn0004838,FBgn0004846,FBgn0004856,FBgn0004858,FBgn0004859,FBgn0004860,FBgn0004861,FBgn0004862,FBgn0004864,FBgn0004867,FBgn0004868,FBgn0004869,FBgn0004870,FBgn0004876,FBgn0004878,FBgn0004885,FBgn0004889,FBgn0004893,FBgn0004901,FBgn0004907,FBgn0004921,FBgn0004926,FBgn0004927,FBgn0004928,FBgn0004957,FBgn0004961,FBgn0004963,FBgn0005113,FBgn0005114,FBgn0005115,FBgn0005120,FBgn0005122,FBgn0005136,FBgn0005137,FBgn0005138,FBgn0005139,FBgn0005140,FBgn0005149,FBgn0005150,FBgn0005151,FBgn0005152,FBgn0005153,FBgn0005154,FBgn0005155,FBgn0005156,FBgn0005157,FBgn0005158,FBgn0005159,FBgn0005160,FBgn0005161,FBgn0005162,FBgn0005163,FBgn0005164,FBgn0005165,FBgn0005166,FBgn0005167,FBgn0005168,FBgn0005169,FBgn0005170,FBgn0005171,FBgn0005172,FBgn0005173,FBgn0005175,FBgn0005178,FBgn0005182,FBgn0005185,FBgn0005193,FBgn0005195,FBgn0005196,FBgn0005197,FBgn0005198,FBgn0005199,FBgn0005209,FBgn0005210,FBgn0005225,FBgn0005229,FBgn0005231,FBgn0005232,FBgn0005233,FBgn0005236,FBgn0005237,FBgn0005238,FBgn0005239,FBgn0005240,FBgn0005242,FBgn0005243,FBgn0005245,FBgn0005246,FBgn0005251,FBgn0005386,FBgn0005399,FBgn0005404,FBgn0005405,FBgn0005406,FBgn0005407,FBgn0005409,FBgn0005410,FBgn0005418,FBgn0005419,FBgn0005420,FBgn0005423,FBgn0005424,FBgn0005427,FBgn0005432,FBgn0005512,FBgn0005513,FBgn0005515,FBgn0005516,FBgn0005521,FBgn0005532,FBgn0005533,FBgn0005535,FBgn0005536,FBgn0005537,FBgn0005538,FBgn0005539,FBgn0005540,FBgn0005541,FBgn0005543,FBgn0005544,FBgn0005545,FBgn0005546,FBgn0005547,FBgn0005548,FBgn0005549,FBgn0005552,FBgn0005553,FBgn0005554,FBgn0005555,FBgn0005556,FBgn0005558,FBgn0005561,FBgn0005572,FBgn0005573,FBgn0005574,FBgn0005585,FBgn0005592,FBgn0005616,FBgn0005626,FBgn0005630,FBgn0005631,FBgn0005634,FBgn0005636,FBgn0005640,FBgn0005654,FBgn0005655,FBgn0005666,FBgn0005671,FBgn0005672,FBgn0005677,FBgn0005683,FBgn0005730,FBgn0005741,FBgn0010100,FBgn0010113,FBgn0010117,FBgn0010118,FBgn0010119,FBgn0010120,FBgn0010137,FBgn0010143,FBgn0010148,FBgn0010152,FBgn0010226,FBgn0010238,FBgn0010269,FBgn0010280,FBgn0010303,FBgn0010313,FBgn0010316,FBgn0010328,FBgn0010332,FBgn0010333,FBgn0010341,FBgn0010379,FBgn0010382,FBgn0010389,FBgn0010397,FBgn0010422,FBgn0010423,FBgn0010424,FBgn0010438,FBgn0010473,FBgn0010564,FBgn0010593,FBgn0010729,FBgn0010768,FBgn0010772,FBgn0010786,FBgn0010793,FBgn0010808,FBgn0010825,FBgn0010840,FBgn0010844,FBgn0010891,FBgn0010896,FBgn0010909,FBgn0010926,FBgn0011042,FBgn0011043,FBgn0011044,FBgn0011045,FBgn0011046,FBgn0011047,FBgn0011048,FBgn0011049,FBgn0011050,FBgn0011051,FBgn0011052,FBgn0011053,FBgn0011054,FBgn0011055,FBgn0011056,FBgn0011057,FBgn0011058,FBgn0011059,FBgn0011060,FBgn0011061,FBgn0011062,FBgn0011063,FBgn0011064,FBgn0011065,FBgn0011066,FBgn0011067,FBgn0011068,FBgn0011069,FBgn0011070,FBgn0011071,FBgn0011072,FBgn0011073,FBgn0011074,FBgn0011075,FBgn0011076,FBgn0011077,FBgn0011078,FBgn0011079,FBgn0011080,FBgn0011081,FBgn0011082,FBgn0011083,FBgn0011084,FBgn0011085,FBgn0011086,FBgn0011087,FBgn0011088,FBgn0011089,FBgn0011090,FBgn0011091,FBgn0011092,FBgn0011093,FBgn0011094,FBgn0011095,FBgn0011096,FBgn0011097,FBgn0011098,FBgn0011099,FBgn0011100,FBgn0011101,FBgn0011102,FBgn0011103,FBgn0011104,FBgn0011105,FBgn0011106,FBgn0011107,FBgn0011108,FBgn0011109,FBgn0011110,FBgn0011111,FBgn0011112,FBgn0011113,FBgn0011114,FBgn0011115,FBgn0011116,FBgn0011117,FBgn0011118,FBgn0011119,FBgn0011120,FBgn0011121,FBgn0011122,FBgn0011123,FBgn0011124,FBgn0011125,FBgn0011126,FBgn0011127,FBgn0011128,FBgn0011129,FBgn0011130,FBgn0011131,FBgn0011132,FBgn0011133,FBgn0011134,FBgn0011135,FBgn0011136,FBgn0011137,FBgn0011138,FBgn0011139,FBgn0011140,FBgn0011141,FBgn0011142,FBgn0011143,FBgn0011144,FBgn0011145,FBgn0011146,FBgn0011147,FBgn0011148,FBgn0011149,FBgn0011150,FBgn0011151,FBgn0011152,FBgn0011153,FBgn0011154,FBgn0011155,FBgn0011156,FBgn0011157,FBgn0011158,FBgn0011159,FBgn0011160,FBgn0011161,FBgn0011162,FBgn0011163,FBgn0011164,FBgn0011165,FBgn0011166,FBgn0011167,FBgn0011168,FBgn0011208,FBgn0011217,FBgn0011224,FBgn0011225,FBgn0011236,FBgn0011259,FBgn0011274,FBgn0011278,FBgn0011286,FBgn0011288,FBgn0011330,FBgn0011361,FBgn0011481,FBgn0011570,FBgn0011577,FBgn0011591,FBgn0011604,FBgn0011607,FBgn0011608,FBgn0011609,FBgn0011610,FBgn0011611,FBgn0011612,FBgn0011613,FBgn0011614,FBgn0011615,FBgn0011616,FBgn0011617,FBgn0011618,FBgn0011619,FBgn0011620,FBgn0011621,FBgn0011622,FBgn0011624,FBgn0011625,FBgn0011626,FBgn0011627,FBgn0011628,FBgn0011629,FBgn0011630,FBgn0011631,FBgn0011632,FBgn0011633,FBgn0011634,FBgn0011635,FBgn0011636,FBgn0011648,FBgn0011655,FBgn0011656,FBgn0011692,FBgn0011706,FBgn0011708,FBgn0011715,FBgn0011723,FBgn0011726,FBgn0011760,FBgn0011763,FBgn0011764,FBgn0011766,FBgn0011785,FBgn0011802,FBgn0011817,FBgn0011818,FBgn0011826,FBgn0013272,FBgn0013484,FBgn0013495,FBgn0013498,FBgn0013499,FBgn0013505,FBgn0013509,FBgn0013524,FBgn0013526,FBgn0013529,FBgn0013530,FBgn0013532,FBgn0013536,FBgn0013539,FBgn0013540,FBgn0013541,FBgn0013542,FBgn0013558,FBgn0013563,FBgn0013565,FBgn0013567,FBgn0013570,FBgn0013576,FBgn0013594,FBgn0013595,FBgn0013596,FBgn0013597,FBgn0013598,FBgn0013600,FBgn0013601,FBgn0013602,FBgn0013609,FBgn0013610,FBgn0013619,FBgn0013636,FBgn0013820,FBgn0013948,FBgn0013984,FBgn0014001,FBgn0014002,FBgn0014007,FBgn0014009,FBgn0014011,FBgn0014020,FBgn0014037,FBgn0014163,FBgn0014179,FBgn0014201,FBgn0014204,FBgn0014206,FBgn0014207,FBgn0014209,FBgn0014248,FBgn0014249,FBgn0014250,FBgn0014251,FBgn0014252,FBgn0014253,FBgn0014254,FBgn0014255,FBgn0014256,FBgn0014257,FBgn0014260,FBgn0014261,FBgn0014263,FBgn0014269,FBgn0014271,FBgn0014343,FBgn0014380,FBgn0014391,FBgn0014443,FBgn0014445,FBgn0014446,FBgn0014450,FBgn0014459,FBgn0014467,FBgn0014859,FBgn0014863,FBgn0014976,FBgn0014978,FBgn0014979,FBgn0014981,FBgn0014982,FBgn0014983,FBgn0014985,FBgn0014986,FBgn0014987,FBgn0014988,FBgn0014989,FBgn0014990,FBgn0014991,FBgn0015031,FBgn0015218,FBgn0015221,FBgn0015222,FBgn0015229,FBgn0015240,FBgn0015245,FBgn0015268,FBgn0015270,FBgn0015273,FBgn0015277,FBgn0015279,FBgn0015286,FBgn0015300,FBgn0015323,FBgn0015324,FBgn0015396,FBgn0015399,FBgn0015454,FBgn0015455,FBgn0015475,FBgn0015481,FBgn0015485,FBgn0015486,FBgn0015488,FBgn0015489,FBgn0015490,FBgn0015497,FBgn0015498,FBgn0015499,FBgn0015502,FBgn0015513,FBgn0015520,FBgn0015521,FBgn0015622,FBgn0015625,FBgn0015664,FBgn0015756,FBgn0015790,FBgn0015799,FBgn0015805,FBgn0015903,FBgn0015907,FBgn0015946,FBgn0015949,FBgn0015958,FBgn0015998,FBgn0016007,FBgn0016030,FBgn0016076,FBgn0016095,FBgn0016657,FBgn0016700,FBgn0016753,FBgn0016756,FBgn0016792,FBgn0016797,FBgn0016800,FBgn0016801,FBgn0016802,FBgn0016803,FBgn0016804,FBgn0016805,FBgn0016806,FBgn0016807,FBgn0016808,FBgn0016809,FBgn0016810,FBgn0016811,FBgn0016812,FBgn0016813,FBgn0016814,FBgn0016816,FBgn0016817,FBgn0016818,FBgn0016819,FBgn0016820,FBgn0016821,FBgn0016822,FBgn0016823,FBgn0016824,FBgn0016825,FBgn0016826,FBgn0016827,FBgn0016828,FBgn0016829,FBgn0016830,FBgn0016831,FBgn0016832,FBgn0016833,FBgn0016834,FBgn0016835,FBgn0016836,FBgn0016837,FBgn0016838,FBgn0016839,FBgn0016840,FBgn0016841,FBgn0016842,FBgn0016844,FBgn0016845,FBgn0016846,FBgn0016847,FBgn0016848,FBgn0016849,FBgn0016850,FBgn0016851,FBgn0016852,FBgn0016853,FBgn0016855,FBgn0016856,FBgn0016857,FBgn0016858,FBgn0016859,FBgn0016860,FBgn0016861,FBgn0016863,FBgn0016864,FBgn0016865,FBgn0016866,FBgn0016867,FBgn0016868,FBgn0016871,FBgn0016875,FBgn0016876,FBgn0016877,FBgn0016878,FBgn0016879,FBgn0016880,FBgn0016881,FBgn0016882,FBgn0016883,FBgn0016884,FBgn0016885,FBgn0016886,FBgn0016887,FBgn0016888,FBgn0016889,FBgn0016890,FBgn0016944,FBgn0016976,FBgn0016977,FBgn0016978,FBgn0016984,FBgn0017375,FBgn0017384,FBgn0017385,FBgn0017386,FBgn0017387,FBgn0017388,FBgn0017389,FBgn0017390,FBgn0017391,FBgn0017392,FBgn0017397,FBgn0017409,FBgn0017418,FBgn0017550,FBgn0017561,FBgn0017577,FBgn0017578,FBgn0017581,FBgn0019650,FBgn0019661,FBgn0019690,FBgn0019691,FBgn0019692,FBgn0019693,FBgn0019694,FBgn0019700,FBgn0019728,FBgn0019869,FBgn0019875,FBgn0019925,FBgn0019947,FBgn0019966,FBgn0020224,FBgn0020238,FBgn0020245,FBgn0020292,FBgn0020299,FBgn0020307,FBgn0020309,FBgn0020386,FBgn0020388,FBgn0020389,FBgn0020412,FBgn0020493,FBgn0020496,FBgn0020497,FBgn0020509,FBgn0020621,FBgn0020653,FBgn0020815,FBgn0020838,FBgn0020840,FBgn0020845,FBgn0020846,FBgn0021767,FBgn0021785,FBgn0021786,FBgn0021796,FBgn0021818,FBgn0021872,FBgn0021873,FBgn0021875,FBgn0021895,FBgn0021971,FBgn0021972,FBgn0022027,FBgn0022093,FBgn0022213,FBgn0022724,FBgn0022740,FBgn0022764,FBgn0022773,FBgn0022959,FBgn0023003,FBgn0023007,FBgn0023009,FBgn0023010,FBgn0023015,FBgn0023033,FBgn0023034,FBgn0023035,FBgn0023036,FBgn0023039,FBgn0023040,FBgn0023041,FBgn0023042,FBgn0023044,FBgn0023076,FBgn0023091,FBgn0023167,FBgn0023172,FBgn0023214,FBgn0023216,FBgn0023388,FBgn0023423,FBgn0023444,FBgn0023546,FBgn0024179,FBgn0024189,FBgn0024194,FBgn0024214,FBgn0024215,FBgn0024218,FBgn0024221,FBgn0024234,FBgn0024244,FBgn0024250,FBgn0024273,FBgn0024277,FBgn0024315,FBgn0024320,FBgn0024330,FBgn0024349,FBgn0024485,FBgn0024510,FBgn0024598,FBgn0024807,FBgn0024870,FBgn0024871,FBgn0024876,FBgn0024877,FBgn0024878,FBgn0024879,FBgn0024883,FBgn0024958,FBgn0024961,FBgn0025176,FBgn0025494,FBgn0025506,FBgn0025525,FBgn0025587,FBgn0025594,FBgn0025631,FBgn0025641,FBgn0025712,FBgn0025726,FBgn0025777,FBgn0025806,FBgn0025815,FBgn0025823,FBgn0025920,FBgn0025921,FBgn0026080,FBgn0026086,FBgn0026136,FBgn0026170,FBgn0026179,FBgn0026181,FBgn0026192,FBgn0026199,FBgn0026207,FBgn0026213,FBgn0026216,FBgn0026218,FBgn0026219,FBgn0026220,FBgn0026221,FBgn0026222,FBgn0026224,FBgn0026225,FBgn0026226,FBgn0026319,FBgn0026320,FBgn0026323,FBgn0026367,FBgn0026369,FBgn0026375,FBgn0026379,FBgn0026401,FBgn0026402,FBgn0026404,FBgn0026405,FBgn0026411,FBgn0026418,FBgn0026427,FBgn0026428,FBgn0026432,FBgn0026479,FBgn0026562,FBgn0026573,FBgn0026575,FBgn0026576,FBgn0026577,FBgn0026636,FBgn0026641,FBgn0026642,FBgn0026753,FBgn0026790,FBgn0027053,FBgn0027108,FBgn0027126,FBgn0027167,FBgn0027168,FBgn0027175,FBgn0027179,FBgn0027182,FBgn0027183,FBgn0027187,FBgn0027188,FBgn0027190,FBgn0027191,FBgn0027194,FBgn0027259,FBgn0027336,FBgn0027338,FBgn0027339,FBgn0027385,FBgn0027492,FBgn0027493,FBgn0027560,FBgn0027619,FBgn0027644,FBgn0027645,FBgn0027646,FBgn0027648,FBgn0027649,FBgn0027865,FBgn0027889,FBgn0027930,FBgn0027932,FBgn0027959,FBgn0027962,FBgn0027966,FBgn0027970,FBgn0027972,FBgn0027973,FBgn0027980,FBgn0027986,FBgn0027991,FBgn0027997,FBgn0027998,FBgn0028001,FBgn0028003,FBgn0028005,FBgn0028007,FBgn0028015,FBgn0028017,FBgn0028029,FBgn0028041,FBgn0028042,FBgn0028044,FBgn0028045,FBgn0028069,FBgn0028091,FBgn0028092,FBgn0028098,FBgn0028099,FBgn0028100,FBgn0028101,FBgn0028102,FBgn0028104,FBgn0028105,FBgn0028109,FBgn0028110,FBgn0028113,FBgn0028115,FBgn0028119,FBgn0028128,FBgn0028135,FBgn0028137,FBgn0028139,FBgn0028146,FBgn0028147,FBgn0028154,FBgn0028158,FBgn0028161,FBgn0028165,FBgn0028166,FBgn0028168,FBgn0028171,FBgn0028173,FBgn0028175,FBgn0028176,FBgn0028187,FBgn0028188,FBgn0028189,FBgn0028190,FBgn0028195,FBgn0028199,FBgn0028200,FBgn0028202,FBgn0028203,FBgn0028211,FBgn0028213,FBgn0028215,FBgn0028216,FBgn0028218,FBgn0028220,FBgn0028223,FBgn0028229,FBgn0028232,FBgn0028234,FBgn0028235,FBgn0028237,FBgn0028246,FBgn0028264,FBgn0028274,FBgn0028291,FBgn0028292,FBgn0028342,FBgn0028367,FBgn0028369,FBgn0028402,FBgn0028420,FBgn0028426,FBgn0028427,FBgn0028468,FBgn0028540,FBgn0028577,FBgn0028582,FBgn0028622,FBgn0028662,FBgn0028692,FBgn0028734,FBgn0028968,FBgn0028987,FBgn0028991,FBgn0028992,FBgn0028996,FBgn0029094,FBgn0029128,FBgn0029161,FBgn0029176,FBgn0029687,FBgn0029775,FBgn0029939,FBgn0030018,FBgn0030082,FBgn0030241,FBgn0030505,FBgn0030695,FBgn0031037,FBgn0031057,FBgn0031268,FBgn0031375,FBgn0031424,FBgn0031432,FBgn0031450,FBgn0031458,FBgn0031629,FBgn0031759,FBgn0031820,FBgn0031853,FBgn0032006,FBgn0032078,FBgn0032421,FBgn0032638,FBgn0032660,FBgn0032683,FBgn0032725,FBgn0032901,FBgn0033062,FBgn0033081,FBgn0033153,FBgn0033159,FBgn0033166,FBgn0033378,FBgn0033845,FBgn0033901,FBgn0033998,FBgn0034013,FBgn0034049,FBgn0034051,FBgn0034073,FBgn0034240,FBgn0034243,FBgn0034335,FBgn0034433,FBgn0034494,FBgn0034577,FBgn0034638,FBgn0034641,FBgn0034708,FBgn0034763,FBgn0034834,FBgn0034878,FBgn0034894,FBgn0034962,FBgn0034970,FBgn0035026,FBgn0035060,FBgn0035106,FBgn0035142,FBgn0035147,FBgn0035195,FBgn0035370,FBgn0035473,FBgn0035533,FBgn0035601,FBgn0035608,FBgn0035725,FBgn0035772,FBgn0035876,FBgn0035917,FBgn0035956,FBgn0035993,FBgn0036046,FBgn0036213,FBgn0036257,FBgn0036282,FBgn0036402,FBgn0036448,FBgn0036534,FBgn0036641,FBgn0036752,FBgn0036801,FBgn0036856,FBgn0036899,FBgn0036921,FBgn0036974,FBgn0037207,FBgn0037218,FBgn0037240,FBgn0037249,FBgn0037515,FBgn0037573,FBgn0037607,FBgn0037632,FBgn0037636,FBgn0037645,FBgn0037671,FBgn0037912,FBgn0038139,FBgn0038167,FBgn0038168,FBgn0038197,FBgn0038309,FBgn0038524,FBgn0038747,FBgn0038853,FBgn0038872,FBgn0038922,FBgn0038925,FBgn0038947,FBgn0038965,FBgn0039039,FBgn0039044,FBgn0039066,FBgn0039102,FBgn0039141,FBgn0039172,FBgn0039213,FBgn0039234,FBgn0039257,FBgn0039258,FBgn0039272,FBgn0039283,FBgn0039286,FBgn0039338,FBgn0039402,FBgn0039464,FBgn0039481,FBgn0039486,FBgn0039488,FBgn0039489,FBgn0039632,FBgn0039747,FBgn0039759,FBgn0039858,FBgn0039882,FBgn0040007,FBgn0040066,FBgn0040071,FBgn0040112,FBgn0040113,FBgn0040114,FBgn0040192,FBgn0040206,FBgn0040271,FBgn0040283,FBgn0040290,FBgn0040294,FBgn0040477,FBgn0040487,FBgn0040765,FBgn0040918,FBgn0041092,FBgn0041096,FBgn0041111,FBgn0041112,FBgn0041113,FBgn0041119,FBgn0041120,FBgn0041121,FBgn0041147,FBgn0041152,FBgn0041171,FBgn0041186,FBgn0041188,FBgn0041191,FBgn0041203,FBgn0041208,FBgn0041591,FBgn0041593,FBgn0041716,FBgn0041736,FBgn0041737,FBgn0041739,FBgn0041740,FBgn0041775,FBgn0042633,FBgn0042634,FBgn0042635,FBgn0042641,FBgn0042693,FBgn0043058,FBgn0043887,FBgn0043898,FBgn0043900,FBgn0044028,FBgn0044347,FBgn0044348,FBgn0044424,FBgn0044439,FBgn0044512,FBgn0044513,FBgn0045039,FBgn0045073,FBgn0045759,FBgn0045848,FBgn0045849,FBgn0045850,FBgn0045851,FBgn0045971,FBgn0045972,FBgn0045973,FBgn0045974,FBgn0045975,FBgn0045976,FBgn0045978,FBgn0045979,FBgn0045980,FBgn0046327,FBgn0046687,FBgn0046704,FBgn0046837,FBgn0046838,FBgn0046839,FBgn0050069,FBgn0051133,FBgn0051217,FBgn0051314,FBgn0051481,FBgn0051619,FBgn0051641,FBgn0052133,FBgn0052179,FBgn0052479,FBgn0052486,FBgn0052528,FBgn0053193,FBgn0053196,FBgn0053526,FBgn0053555,FBgn0053556,FBgn0053653,FBgn0053936,FBgn0060303,FBgn0060304,FBgn0060308,FBgn0060309,FBgn0060310,FBgn0060313,FBgn0060316,FBgn0060317,FBgn0060318,FBgn0060320,FBgn0060322,FBgn0060323,FBgn0060326,FBgn0060336,FBgn0060337,FBgn0060338,FBgn0060345,FBgn0060346,FBgn0060348,FBgn0060354,FBgn0060357,FBgn0060359,FBgn0060363,FBgn0060364,FBgn0060371,FBgn0060373,FBgn0060376,FBgn0060383,FBgn0060386,FBgn0060388,FBgn0060392,FBgn0060394,FBgn0060395,FBgn0060397,FBgn0060398,FBgn0060410,FBgn0060412,FBgn0060417,FBgn0060423,FBgn0060426,FBgn0060431,FBgn0060432,FBgn0060435,FBgn0060445,FBgn0060446,FBgn0060447,FBgn0060452,FBgn0060455,FBgn0060456,FBgn0060457,FBgn0060458,FBgn0060462,FBgn0060463,FBgn0060467,FBgn0060469,FBgn0060471,FBgn0060481,FBgn0060491,FBgn0060505,FBgn0060506,FBgn0060507,FBgn0060510,FBgn0060521,FBgn0060526,FBgn0060531,FBgn0060532,FBgn0060533,FBgn0060542,FBgn0060552,FBgn0060555,FBgn0060556,FBgn0060557,FBgn0060560,FBgn0060561,FBgn0060583,FBgn0060591,FBgn0060606,FBgn0060607,FBgn0060619,FBgn0060655,FBgn0060656,FBgn0060658,FBgn0060659,FBgn0060661,FBgn0060664,FBgn0060665,FBgn0060684,FBgn0060694,FBgn0060700,FBgn0060702,FBgn0060705,FBgn0060715,FBgn0060716,FBgn0060720,FBgn0060728,FBgn0060742,FBgn0060743,FBgn0060746,FBgn0060752,FBgn0060753,FBgn0060754,FBgn0060755,FBgn0060759,FBgn0060760,FBgn0060761,FBgn0060762,FBgn0060766,FBgn0060773,FBgn0060776,FBgn0060778,FBgn0060783,FBgn0060784,FBgn0060785,FBgn0060788,FBgn0060789,FBgn0060790,FBgn0060794,FBgn0060796,FBgn0060797,FBgn0060803,FBgn0060805,FBgn0060807,FBgn0060810,FBgn0060811,FBgn0060812,FBgn0060813,FBgn0060824,FBgn0060834,FBgn0060836,FBgn0060839,FBgn0060841,FBgn0060842,FBgn0060853,FBgn0060856,FBgn0060874,FBgn0060876,FBgn0060878,FBgn0060881,FBgn0060884,FBgn0060890,FBgn0060895,FBgn0060909,FBgn0060910,FBgn0060912,FBgn0060929,FBgn0060935,FBgn0060936,FBgn0060937,FBgn0060942,FBgn0060945,FBgn0060947,FBgn0060950,FBgn0060953,FBgn0060958,FBgn0060964,FBgn0060970,FBgn0060976,FBgn0060981,FBgn0060982,FBgn0060989,FBgn0060990,FBgn0060999,FBgn0061014,FBgn0061028,FBgn0061034,FBgn0061035,FBgn0061038,FBgn0061041,FBgn0061045,FBgn0061048,FBgn0061049,FBgn0061052,FBgn0061054,FBgn0061063,FBgn0061066,FBgn0061070,FBgn0061074,FBgn0061076,FBgn0061077,FBgn0061079,FBgn0061080,FBgn0061081,FBgn0061082,FBgn0061084,FBgn0061087,FBgn0061088,FBgn0061089,FBgn0061093,FBgn0061103,FBgn0061107,FBgn0061108,FBgn0061112,FBgn0061113,FBgn0061119,FBgn0061120,FBgn0061122,FBgn0061124,FBgn0061126,FBgn0061127,FBgn0061129,FBgn0061131,FBgn0061132,FBgn0061135,FBgn0061136,FBgn0061137,FBgn0061138,FBgn0061139,FBgn0061140,FBgn0061141,FBgn0061142,FBgn0061143,FBgn0061144,FBgn0061148,FBgn0061469,FBgn0061478,FBgn0061515,FBgn0062412,FBgn0062413,FBgn0062526,FBgn0062528,FBgn0062681,FBgn0063403,FBgn0063404,FBgn0063405,FBgn0063406,FBgn0064167,FBgn0064168,FBgn0064169,FBgn0064171,FBgn0064240,FBgn0067040,FBgn0067042,FBgn0067043,FBgn0067044,FBgn0067045,FBgn0067053,FBgn0067054,FBgn0067055,FBgn0067056,FBgn0067062,FBgn0067063,FBgn0067068,FBgn0067069,FBgn0067084,FBgn0067085,FBgn0067089,FBgn0067090,FBgn0067096,FBgn0067097,FBgn0067098,FBgn0067099,FBgn0067100,FBgn0067103,FBgn0067104,FBgn0067304,FBgn0067305,FBgn0067320,FBgn0067321,FBgn0067326,FBgn0067327,FBgn0067342,FBgn0067343,FBgn0067344,FBgn0067345,FBgn0067356,FBgn0067357,FBgn0067358,FBgn0067639,FBgn0067643,FBgn0067646,FBgn0067648,FBgn0067652,FBgn0067653,FBgn0067658,FBgn0067676,FBgn0067727,FBgn0067766,FBgn0067770,FBgn0067776,FBgn0067779,FBgn0067780,FBgn0067854,FBgn0067911,FBgn0069202,FBgn0069203,FBgn0069204,FBgn0069205,FBgn0069206,FBgn0069207,FBgn0069210,FBgn0069359,FBgn0082185,FBgn0082186,FBgn0082187,FBgn0082188,FBgn0082582,FBgn0082665,FBgn0082667,FBgn0083083,FBgn0083946,FBgn0083959,FBgn0083983,FBgn0084437,FBgn0084500,FBgn0085387,FBgn0085424,FBgn0085432,FBgn0085442,FBgn0085450,FBgn0086134,FBgn0086356,FBgn0086357,FBgn0086359,FBgn0086362,FBgn0086370,FBgn0086372,FBgn0086384,FBgn0086442,FBgn0086443,FBgn0086444,FBgn0086446,FBgn0086451,FBgn0086484,FBgn0086532,FBgn0086653,FBgn0086654,FBgn0086675,FBgn0086676,FBgn0086680,FBgn0086687,FBgn0086689,FBgn0086694,FBgn0086695,FBgn0086697,FBgn0086706,FBgn0086708,FBgn0086710,FBgn0086711,FBgn0086782,FBgn0086783,FBgn0086784,FBgn0086901,FBgn0086902,FBgn0086906,FBgn0086908,FBgn0086910,FBgn0087013,FBgn0087014,FBgn0087015,FBgn0087016,FBgn0087017,FBgn0087018,FBgn0087021,FBgn0243486,FBgn0243499,FBgn0243502,FBgn0243512,FBgn0243516,FBgn0250732,FBgn0250733,FBgn0250734,FBgn0250735,FBgn0250736,FBgn0250737,FBgn0250738,FBgn0250739,FBgn0250740,FBgn0250741,FBgn0250742,FBgn0250743,FBgn0250744,FBgn0250749,FBgn0250753,FBgn0250785,FBgn0250788,FBgn0250791,FBgn0250843,FBgn0250848,FBgn0250850,FBgn0250874,FBgn0250906,FBgn0259108,FBgn0259113,FBgn0259139,FBgn0259172,FBgn0259176,FBgn0259211,FBgn0259214,FBgn0259220,FBgn0259240,FBgn0259243,FBgn0259254,FBgn0259272,FBgn0259276,FBgn0259301,FBgn0259303,FBgn0259307,FBgn0259331,FBgn0259332,FBgn0259343,FBgn0259346,FBgn0259351,FBgn0259354,FBgn0259369,FBgn0259387,FBgn0259391,FBgn0259413,FBgn0259425,FBgn0259442,FBgn0259446,FBgn0259468,FBgn0259483,FBgn0259539,FBgn0259558,FBgn0259594,FBgn0259618,FBgn0259619,FBgn0259660,FBgn0259661,FBgn0259676,FBgn0259685,FBgn0259749,FBgn0259785,FBgn0259789,FBgn0259876,FBgn0259937,FBgn0259981,FBgn0259982,FBgn0259984,FBgn0260067,FBgn0260068,FBgn0260241,FBgn0260244,FBgn0260245,FBgn0260246,FBgn0260247,FBgn0260248,FBgn0260249,FBgn0260250,FBgn0260251,FBgn0260252,FBgn0260253,FBgn0260254,FBgn0260255,FBgn0260256,FBgn0260257,FBgn0260258,FBgn0260259,FBgn0260260,FBgn0260261,FBgn0260262,FBgn0260263,FBgn0260264,FBgn0260265,FBgn0260266,FBgn0260267,FBgn0260268,FBgn0260269,FBgn0260270,FBgn0260271,FBgn0260272,FBgn0260273,FBgn0260274,FBgn0260275,FBgn0260276,FBgn0260277,FBgn0260278,FBgn0260279,FBgn0260280,FBgn0260281,FBgn0260282,FBgn0260283,FBgn0260284,FBgn0260286,FBgn0260287,FBgn0260288,FBgn0260289,FBgn0260290,FBgn0260291,FBgn0260292,FBgn0260293,FBgn0260294,FBgn0260295,FBgn0260296,FBgn0260297,FBgn0260298,FBgn0260299,FBgn0260300,FBgn0260301,FBgn0260302,FBgn0260303,FBgn0260304,FBgn0260305,FBgn0260306,FBgn0260307,FBgn0260308,FBgn0260309,FBgn0260310,FBgn0260311,FBgn0260312,FBgn0260313,FBgn0260314,FBgn0260315,FBgn0260316,FBgn0260317,FBgn0260318,FBgn0260319,FBgn0260320,FBgn0260321,FBgn0260322,FBgn0260323,FBgn0260324,FBgn0260325,FBgn0260326,FBgn0260327,FBgn0260328,FBgn0260329,FBgn0260330,FBgn0260331,FBgn0260332,FBgn0260333,FBgn0260334,FBgn0260335,FBgn0260336,FBgn0260337,FBgn0260338,FBgn0260339,FBgn0260340,FBgn0260341,FBgn0260342,FBgn0260343,FBgn0260344,FBgn0260345,FBgn0260346,FBgn0260347,FBgn0260348,FBgn0260349,FBgn0260350,FBgn0260351,FBgn0260352,FBgn0260353,FBgn0260354,FBgn0260355,FBgn0260356,FBgn0260357,FBgn0260358,FBgn0260359,FBgn0260360,FBgn0260361,FBgn0260362,FBgn0260363,FBgn0260364,FBgn0260365,FBgn0260366,FBgn0260367,FBgn0260368,FBgn0260369,FBgn0260370,FBgn0260371,FBgn0260372,FBgn0260373,FBgn0260374,FBgn0260375,FBgn0260376,FBgn0260377,FBgn0260378,FBgn0260379,FBgn0260380,FBgn0260381,FBgn0260382,FBgn0260383,FBgn0260384,FBgn0260385,FBgn0260400,FBgn0260440,FBgn0260442,FBgn0260632,FBgn0260635,FBgn0260636,FBgn0260639,FBgn0260642,FBgn0260653,FBgn0260655,FBgn0260794,FBgn0260800,FBgn0260817,FBgn0260935,FBgn0260936,FBgn0260938,FBgn0260939,FBgn0260940,FBgn0260960,FBgn0260962,FBgn0260964,FBgn0260987,FBgn0260991,FBgn0260993,FBgn0261004,FBgn0261014,FBgn0261019,FBgn0261041,FBgn0261064,FBgn0261084,FBgn0261109,FBgn0261238,FBgn0261239,FBgn0261243,FBgn0261256,FBgn0261277,FBgn0261283,FBgn0261285,FBgn0261286,FBgn0261373,FBgn0261376,FBgn0261383,FBgn0261403,FBgn0261434,FBgn0261439,FBgn0261451,FBgn0261456,FBgn0261458,FBgn0261480,FBgn0261513,FBgn0261524,FBgn0261530,FBgn0261532,FBgn0261563,FBgn0261575,FBgn0261592,FBgn0261617,FBgn0261642,FBgn0261648,FBgn0261671,FBgn0261674,FBgn0261675,FBgn0261688,FBgn0261722,FBgn0261788,FBgn0261793,FBgn0261794,FBgn0261799,FBgn0261809,FBgn0261810,FBgn0261850,FBgn0261882,FBgn0261885,FBgn0261910,FBgn0261914,FBgn0261915,FBgn0261922,FBgn0261930,FBgn0261933,FBgn0261954,FBgn0261955,FBgn0261956,FBgn0261966,FBgn0261968,FBgn0261972,FBgn0262057,FBgn0262081,FBgn0262114,FBgn0262115,FBgn0262116,FBgn0262117,FBgn0262120,FBgn0262123,FBgn0262124,FBgn0262127,FBgn0262160,FBgn0262350,FBgn0262402,FBgn0262436,FBgn0262441,FBgn0262450,FBgn0262451,FBgn0262461,FBgn0262468,FBgn0262516,FBgn0262517,FBgn0262519,FBgn0262526,FBgn0262527,FBgn0262560,FBgn0262573,FBgn0262582,FBgn0262603,FBgn0262624,FBgn0262645,FBgn0262646,FBgn0262648,FBgn0262649,FBgn0262650,FBgn0262651,FBgn0262653,FBgn0262654,FBgn0262656,FBgn0262699,FBgn0262704,FBgn0262705,FBgn0262706,FBgn0262707,FBgn0262733,FBgn0262735,FBgn0262736,FBgn0262743,FBgn0262767,FBgn0262829,FBgn0262872,FBgn0262907,FBgn0262975,FBgn0262976,FBgn0262978,FBgn0263006,FBgn0263098,FBgn0263102,FBgn0263107,FBgn0263120,FBgn0263133,FBgn0263198,FBgn0263231,FBgn0263251,FBgn0263347,FBgn0263350,FBgn0263396"	
visible_recessive (2233)	2233	unknown	visible | recessive	"FBgn0000008,FBgn0000010,FBgn0000012,FBgn0000014,FBgn0000015,FBgn0000017,FBgn0000019,FBgn0000020,FBgn0000021,FBgn0000022,FBgn0000023,FBgn0000047,FBgn0000048,FBgn0000052,FBgn0000053,FBgn0000061,FBgn0000067,FBgn0000068,FBgn0000074,FBgn0000077,FBgn0000080,FBgn0000081,FBgn0000085,FBgn0000096,FBgn0000097,FBgn0000098,FBgn0000099,FBgn0000110,FBgn0000112,FBgn0000113,FBgn0000135,FBgn0000136,FBgn0000140,FBgn0000141,FBgn0000143,FBgn0000148,FBgn0000149,FBgn0000151,FBgn0000153,FBgn0000154,FBgn0000157,FBgn0000161,FBgn0000164,FBgn0000168,FBgn0000174,FBgn0000177,FBgn0000179,FBgn0000185,FBgn0000189,FBgn0000191,FBgn0000194,FBgn0000198,FBgn0000201,FBgn0000202,FBgn0000203,FBgn0000204,FBgn0000205,FBgn0000210,FBgn0000212,FBgn0000213,FBgn0000214,FBgn0000215,FBgn0000216,FBgn0000217,FBgn0000219,FBgn0000222,FBgn0000226,FBgn0000236,FBgn0000237,FBgn0000238,FBgn0000239,FBgn0000240,FBgn0000241,FBgn0000242,FBgn0000244,FBgn0000245,FBgn0000247,FBgn0000252,FBgn0000257,FBgn0000260,FBgn0000263,FBgn0000267,FBgn0000271,FBgn0000272,FBgn0000273,FBgn0000284,FBgn0000289,FBgn0000301,FBgn0000305,FBgn0000306,FBgn0000307,FBgn0000308,FBgn0000309,FBgn0000317,FBgn0000320,FBgn0000324,FBgn0000328,FBgn0000329,FBgn0000330,FBgn0000337,FBgn0000342,FBgn0000345,FBgn0000347,FBgn0000348,FBgn0000352,FBgn0000354,FBgn0000362,FBgn0000365,FBgn0000375,FBgn0000376,FBgn0000380,FBgn0000386,FBgn0000394,FBgn0000395,FBgn0000396,FBgn0000398,FBgn0000399,FBgn0000400,FBgn0000401,FBgn0000404,FBgn0000434,FBgn0000447,FBgn0000463,FBgn0000490,FBgn0000492,FBgn0000496,FBgn0000497,FBgn0000499,FBgn0000504,FBgn0000520,FBgn0000524,FBgn0000527,FBgn0000538,FBgn0000542,FBgn0000547,FBgn0000555,FBgn0000560,FBgn0000575,FBgn0000577,FBgn0000587,FBgn0000588,FBgn0000591,FBgn0000608,FBgn0000612,FBgn0000618,FBgn0000621,FBgn0000622,FBgn0000628,FBgn0000629,FBgn0000641,FBgn0000658,FBgn0000662,FBgn0000663,FBgn0000711,FBgn0000746,FBgn0000762,FBgn0001075,FBgn0001079,FBgn0001083,FBgn0001084,FBgn0001085,FBgn0001101,FBgn0001108,FBgn0001113,FBgn0001135,FBgn0001139,FBgn0001168,FBgn0001169,FBgn0001171,FBgn0001179,FBgn0001189,FBgn0001202,FBgn0001208,FBgn0001234,FBgn0001250,FBgn0001259,FBgn0001279,FBgn0001296,FBgn0001297,FBgn0001316,FBgn0001319,FBgn0001320,FBgn0001322,FBgn0001332,FBgn0001340,FBgn0001341,FBgn0001548,FBgn0001624,FBgn0001959,FBgn0001965,FBgn0001981,FBgn0001990,FBgn0001994,FBgn0002221,FBgn0002222,FBgn0002223,FBgn0002227,FBgn0002233,FBgn0002235,FBgn0002237,FBgn0002241,FBgn0002302,FBgn0002388,FBgn0002396,FBgn0002466,FBgn0002522,FBgn0002523,FBgn0002524,FBgn0002544,FBgn0002547,FBgn0002566,FBgn0002567,FBgn0002576,FBgn0002577,FBgn0002605,FBgn0002635,FBgn0002691,FBgn0002696,FBgn0002705,FBgn0002717,FBgn0002721,FBgn0002725,FBgn0002739,FBgn0002749,FBgn0002770,FBgn0002771,FBgn0002779,FBgn0002791,FBgn0002843,FBgn0002847,FBgn0002901,FBgn0002905,FBgn0002913,FBgn0002914,FBgn0002917,FBgn0002931,FBgn0002934,FBgn0002936,FBgn0002969,FBgn0002977,FBgn0002981,FBgn0002999,FBgn0003003,FBgn0003008,FBgn0003014,FBgn0003016,FBgn0003017,FBgn0003026,FBgn0003038,FBgn0003042,FBgn0003050,FBgn0003079,FBgn0003090,FBgn0003112,FBgn0003116,FBgn0003125,FBgn0003141,FBgn0003156,FBgn0003157,FBgn0003158,FBgn0003162,FBgn0003165,FBgn0003166,FBgn0003167,FBgn0003169,FBgn0003171,FBgn0003173,FBgn0003174,FBgn0003175,FBgn0003189,FBgn0003199,FBgn0003204,FBgn0003205,FBgn0003210,FBgn0003211,FBgn0003215,FBgn0003225,FBgn0003228,FBgn0003240,FBgn0003243,FBgn0003246,FBgn0003247,FBgn0003255,FBgn0003256,FBgn0003258,FBgn0003267,FBgn0003270,FBgn0003281,FBgn0003285,FBgn0003292,FBgn0003295,FBgn0003296,FBgn0003298,FBgn0003299,FBgn0003302,FBgn0003303,FBgn0003307,FBgn0003309,FBgn0003317,FBgn0003318,FBgn0003319,FBgn0003326,FBgn0003345,FBgn0003366,FBgn0003367,FBgn0003368,FBgn0003370,FBgn0003382,FBgn0003389,FBgn0003391,FBgn0003398,FBgn0003413,FBgn0003416,FBgn0003418,FBgn0003419,FBgn0003427,FBgn0003434,FBgn0003436,FBgn0003438,FBgn0003441,FBgn0003446,FBgn0003447,FBgn0003448,FBgn0003460,FBgn0003465,FBgn0003466,FBgn0003478,FBgn0003489,FBgn0003499,FBgn0003513,FBgn0003515,FBgn0003521,FBgn0003525,FBgn0003534,FBgn0003540,FBgn0003544,FBgn0003557,FBgn0003559,FBgn0003657,FBgn0003666,FBgn0003673,FBgn0003678,FBgn0003679,FBgn0003681,FBgn0003694,FBgn0003699,FBgn0003700,FBgn0003703,FBgn0003704,FBgn0003716,FBgn0003723,FBgn0003730,FBgn0003731,FBgn0003750,FBgn0003752,FBgn0003862,FBgn0003866,FBgn0003868,FBgn0003870,FBgn0003888,FBgn0003892,FBgn0003896,FBgn0003900,FBgn0003907,FBgn0003910,FBgn0003944,FBgn0003949,FBgn0003952,FBgn0003957,FBgn0003958,FBgn0003963,FBgn0003965,FBgn0003966,FBgn0003975,FBgn0003976,FBgn0003984,FBgn0003994,FBgn0003996,FBgn0003999,FBgn0004009,FBgn0004018,FBgn0004024,FBgn0004027,FBgn0004028,FBgn0004029,FBgn0004032,FBgn0004034,FBgn0004050,FBgn0004062,FBgn0004097,FBgn0004101,FBgn0004102,FBgn0004147,FBgn0004148,FBgn0004167,FBgn0004169,FBgn0004170,FBgn0004197,FBgn0004198,FBgn0004360,FBgn0004366,FBgn0004390,FBgn0004406,FBgn0004473,FBgn0004475,FBgn0004555,FBgn0004569,FBgn0004583,FBgn0004595,FBgn0004603,FBgn0004618,FBgn0004635,FBgn0004636,FBgn0004638,FBgn0004644,FBgn0004647,FBgn0004648,FBgn0004657,FBgn0004671,FBgn0004674,FBgn0004680,FBgn0004837,FBgn0004854,FBgn0004857,FBgn0004858,FBgn0004859,FBgn0004860,FBgn0004861,FBgn0004864,FBgn0004867,FBgn0004870,FBgn0004880,FBgn0004901,FBgn0004930,FBgn0004933,FBgn0004943,FBgn0004946,FBgn0004949,FBgn0004956,FBgn0004978,FBgn0004979,FBgn0004983,FBgn0004984,FBgn0004985,FBgn0004992,FBgn0004995,FBgn0005023,FBgn0005025,FBgn0005026,FBgn0005029,FBgn0005048,FBgn0005198,FBgn0005320,FBgn0005321,FBgn0005348,FBgn0005385,FBgn0005399,FBgn0005427,FBgn0005558,FBgn0005561,FBgn0005632,FBgn0005642,FBgn0005666,FBgn0005672,FBgn0005677,FBgn0005680,FBgn0005681,FBgn0005683,FBgn0005684,FBgn0005685,FBgn0005686,FBgn0005687,FBgn0005771,FBgn0010168,FBgn0010269,FBgn0010303,FBgn0010313,FBgn0010379,FBgn0010382,FBgn0010433,FBgn0010434,FBgn0010602,FBgn0010813,FBgn0010848,FBgn0010872,FBgn0011175,FBgn0011327,FBgn0011577,FBgn0011580,FBgn0011591,FBgn0011648,FBgn0011655,FBgn0011666,FBgn0011739,FBgn0011758,FBgn0011760,FBgn0011763,FBgn0011766,FBgn0011774,FBgn0011817,FBgn0012058,FBgn0012079,FBgn0012140,FBgn0012306,FBgn0012386,FBgn0012387,FBgn0012518,FBgn0012527,FBgn0012572,FBgn0012574,FBgn0012575,FBgn0012576,FBgn0012577,FBgn0012578,FBgn0012718,FBgn0012800,FBgn0012846,FBgn0012862,FBgn0012863,FBgn0012870,FBgn0012890,FBgn0012891,FBgn0012893,FBgn0012894,FBgn0012902,FBgn0012903,FBgn0012970,FBgn0013103,FBgn0013106,FBgn0013136,FBgn0013139,FBgn0013272,FBgn0013469,FBgn0013552,FBgn0013719,FBgn0013751,FBgn0013764,FBgn0013770,FBgn0013840,FBgn0013863,FBgn0013882,FBgn0013884,FBgn0013892,FBgn0014020,FBgn0014126,FBgn0014133,FBgn0014164,FBgn0014210,FBgn0014343,FBgn0014388,FBgn0014531,FBgn0014555,FBgn0014578,FBgn0014623,FBgn0014681,FBgn0014712,FBgn0014713,FBgn0014714,FBgn0014717,FBgn0014769,FBgn0014773,FBgn0014811,FBgn0014843,FBgn0014859,FBgn0014893,FBgn0014951,FBgn0015169,FBgn0015179,FBgn0015210,FBgn0015296,FBgn0015371,FBgn0015376,FBgn0015402,FBgn0015544,FBgn0015602,FBgn0015655,FBgn0015663,FBgn0015688,FBgn0015689,FBgn0015690,FBgn0015778,FBgn0015790,FBgn0015797,FBgn0015838,FBgn0015904,FBgn0015905,FBgn0015922,FBgn0015949,FBgn0016406,FBgn0016421,FBgn0016475,FBgn0016476,FBgn0016477,FBgn0016479,FBgn0016480,FBgn0016481,FBgn0016482,FBgn0016483,FBgn0016484,FBgn0016486,FBgn0016487,FBgn0016488,FBgn0016489,FBgn0016490,FBgn0016491,FBgn0016492,FBgn0016493,FBgn0016494,FBgn0016495,FBgn0016497,FBgn0016498,FBgn0016499,FBgn0016500,FBgn0016501,FBgn0016502,FBgn0016503,FBgn0016504,FBgn0016505,FBgn0016507,FBgn0016508,FBgn0016509,FBgn0016510,FBgn0016511,FBgn0016512,FBgn0016513,FBgn0016514,FBgn0016515,FBgn0016516,FBgn0016517,FBgn0016518,FBgn0016519,FBgn0016520,FBgn0016521,FBgn0016522,FBgn0016523,FBgn0016524,FBgn0016525,FBgn0016526,FBgn0016527,FBgn0016528,FBgn0016529,FBgn0016530,FBgn0016531,FBgn0016532,FBgn0016533,FBgn0016534,FBgn0016535,FBgn0016536,FBgn0016540,FBgn0016541,FBgn0016542,FBgn0016543,FBgn0016544,FBgn0016545,FBgn0016546,FBgn0016548,FBgn0016549,FBgn0016550,FBgn0016551,FBgn0016553,FBgn0016554,FBgn0016555,FBgn0016556,FBgn0016557,FBgn0016558,FBgn0016559,FBgn0016560,FBgn0016561,FBgn0016562,FBgn0016563,FBgn0016564,FBgn0016565,FBgn0016566,FBgn0016567,FBgn0016568,FBgn0016569,FBgn0016570,FBgn0016571,FBgn0016572,FBgn0016573,FBgn0016574,FBgn0016575,FBgn0016576,FBgn0016577,FBgn0016578,FBgn0016579,FBgn0016580,FBgn0016581,FBgn0016582,FBgn0016583,FBgn0016586,FBgn0016587,FBgn0016588,FBgn0016589,FBgn0016590,FBgn0016591,FBgn0016592,FBgn0016593,FBgn0016594,FBgn0016595,FBgn0016596,FBgn0016597,FBgn0016599,FBgn0016600,FBgn0016601,FBgn0016602,FBgn0016603,FBgn0016605,FBgn0016606,FBgn0016607,FBgn0016608,FBgn0016609,FBgn0016610,FBgn0016611,FBgn0016612,FBgn0016613,FBgn0016614,FBgn0016641,FBgn0016930,FBgn0017397,FBgn0017418,FBgn0017457,FBgn0017488,FBgn0017489,FBgn0017490,FBgn0017491,FBgn0017492,FBgn0017493,FBgn0017494,FBgn0017495,FBgn0017496,FBgn0017497,FBgn0017498,FBgn0017499,FBgn0017500,FBgn0017501,FBgn0017502,FBgn0017503,FBgn0017504,FBgn0017505,FBgn0017506,FBgn0017507,FBgn0017508,FBgn0017509,FBgn0017510,FBgn0017511,FBgn0017512,FBgn0017513,FBgn0017514,FBgn0017515,FBgn0017516,FBgn0017517,FBgn0017518,FBgn0017519,FBgn0017520,FBgn0017521,FBgn0017522,FBgn0017523,FBgn0017524,FBgn0017525,FBgn0017526,FBgn0017527,FBgn0017528,FBgn0017529,FBgn0017530,FBgn0017531,FBgn0017532,FBgn0017533,FBgn0017534,FBgn0017535,FBgn0017550,FBgn0017658,FBgn0017659,FBgn0017661,FBgn0017662,FBgn0017663,FBgn0017664,FBgn0017665,FBgn0017666,FBgn0017668,FBgn0017669,FBgn0017670,FBgn0017671,FBgn0017672,FBgn0017673,FBgn0017674,FBgn0017675,FBgn0017676,FBgn0017677,FBgn0017678,FBgn0017679,FBgn0017680,FBgn0017682,FBgn0017683,FBgn0017684,FBgn0017685,FBgn0017686,FBgn0017687,FBgn0017688,FBgn0017689,FBgn0017690,FBgn0017691,FBgn0017692,FBgn0017693,FBgn0017694,FBgn0017695,FBgn0017696,FBgn0017697,FBgn0017698,FBgn0017699,FBgn0017702,FBgn0017703,FBgn0017704,FBgn0017706,FBgn0017707,FBgn0017708,FBgn0017709,FBgn0017710,FBgn0017711,FBgn0017712,FBgn0017714,FBgn0017715,FBgn0017716,FBgn0017718,FBgn0017719,FBgn0017720,FBgn0017721,FBgn0017722,FBgn0017724,FBgn0017725,FBgn0017726,FBgn0017727,FBgn0017728,FBgn0017729,FBgn0017730,FBgn0017731,FBgn0017732,FBgn0017733,FBgn0017734,FBgn0017736,FBgn0017737,FBgn0017738,FBgn0017739,FBgn0017740,FBgn0017741,FBgn0017742,FBgn0017743,FBgn0017788,FBgn0017790,FBgn0017800,FBgn0017806,FBgn0017821,FBgn0017822,FBgn0017823,FBgn0017824,FBgn0017825,FBgn0017826,FBgn0017827,FBgn0017828,FBgn0017829,FBgn0017830,FBgn0017831,FBgn0017832,FBgn0017833,FBgn0017834,FBgn0017835,FBgn0017836,FBgn0017838,FBgn0017839,FBgn0017840,FBgn0017842,FBgn0017843,FBgn0017845,FBgn0017846,FBgn0017847,FBgn0017848,FBgn0017849,FBgn0017850,FBgn0017851,FBgn0017852,FBgn0017853,FBgn0017854,FBgn0017855,FBgn0017856,FBgn0017857,FBgn0017858,FBgn0017859,FBgn0017860,FBgn0017861,FBgn0017862,FBgn0017863,FBgn0017864,FBgn0017865,FBgn0017866,FBgn0017867,FBgn0017868,FBgn0017869,FBgn0017870,FBgn0017871,FBgn0017872,FBgn0017873,FBgn0017874,FBgn0017875,FBgn0017876,FBgn0017877,FBgn0017878,FBgn0017879,FBgn0017880,FBgn0017881,FBgn0017882,FBgn0017883,FBgn0017884,FBgn0017885,FBgn0017886,FBgn0017887,FBgn0017888,FBgn0017889,FBgn0017890,FBgn0017891,FBgn0017892,FBgn0017893,FBgn0017894,FBgn0017895,FBgn0017896,FBgn0017897,FBgn0017898,FBgn0017899,FBgn0017900,FBgn0017901,FBgn0017902,FBgn0017903,FBgn0017905,FBgn0017906,FBgn0017907,FBgn0017908,FBgn0017909,FBgn0017910,FBgn0017911,FBgn0017912,FBgn0017913,FBgn0017914,FBgn0017915,FBgn0017916,FBgn0017917,FBgn0017918,FBgn0017919,FBgn0017936,FBgn0017937,FBgn0017938,FBgn0017939,FBgn0017941,FBgn0017944,FBgn0017945,FBgn0017946,FBgn0017947,FBgn0017948,FBgn0017949,FBgn0017950,FBgn0017951,FBgn0017952,FBgn0017953,FBgn0017954,FBgn0017956,FBgn0017957,FBgn0017958,FBgn0017959,FBgn0017960,FBgn0017961,FBgn0017962,FBgn0017963,FBgn0017965,FBgn0017967,FBgn0017968,FBgn0017969,FBgn0017970,FBgn0017972,FBgn0017973,FBgn0017974,FBgn0017975,FBgn0017976,FBgn0017977,FBgn0017979,FBgn0017980,FBgn0017981,FBgn0017982,FBgn0017983,FBgn0017985,FBgn0017986,FBgn0017987,FBgn0017988,FBgn0017989,FBgn0017990,FBgn0017991,FBgn0017992,FBgn0017993,FBgn0017994,FBgn0017995,FBgn0017996,FBgn0017997,FBgn0017998,FBgn0017999,FBgn0018000,FBgn0018001,FBgn0018002,FBgn0018003,FBgn0018004,FBgn0018005,FBgn0018006,FBgn0018007,FBgn0018008,FBgn0018009,FBgn0018010,FBgn0018011,FBgn0018012,FBgn0018013,FBgn0018014,FBgn0018015,FBgn0018017,FBgn0018018,FBgn0018020,FBgn0018022,FBgn0018023,FBgn0018024,FBgn0018025,FBgn0018026,FBgn0018027,FBgn0018028,FBgn0018029,FBgn0018030,FBgn0018031,FBgn0018032,FBgn0018033,FBgn0018034,FBgn0018035,FBgn0018036,FBgn0018038,FBgn0018039,FBgn0018040,FBgn0018041,FBgn0018042,FBgn0018043,FBgn0018044,FBgn0018045,FBgn0018046,FBgn0018047,FBgn0018048,FBgn0018049,FBgn0018050,FBgn0018051,FBgn0018053,FBgn0018054,FBgn0018055,FBgn0018056,FBgn0018057,FBgn0018058,FBgn0018059,FBgn0018060,FBgn0018061,FBgn0018062,FBgn0018063,FBgn0018064,FBgn0018065,FBgn0018066,FBgn0018067,FBgn0018068,FBgn0018069,FBgn0018070,FBgn0018071,FBgn0018072,FBgn0018073,FBgn0018074,FBgn0018075,FBgn0018076,FBgn0018077,FBgn0018078,FBgn0018079,FBgn0018080,FBgn0018085,FBgn0018086,FBgn0018088,FBgn0018089,FBgn0018090,FBgn0018091,FBgn0018092,FBgn0018093,FBgn0018094,FBgn0018096,FBgn0018098,FBgn0018099,FBgn0018100,FBgn0018101,FBgn0018102,FBgn0018105,FBgn0018106,FBgn0018107,FBgn0018108,FBgn0018109,FBgn0018110,FBgn0018111,FBgn0018112,FBgn0018113,FBgn0018114,FBgn0018115,FBgn0018116,FBgn0018117,FBgn0018118,FBgn0018119,FBgn0018121,FBgn0018122,FBgn0018123,FBgn0018124,FBgn0018125,FBgn0018126,FBgn0018127,FBgn0018128,FBgn0018130,FBgn0018131,FBgn0018132,FBgn0018133,FBgn0018134,FBgn0018135,FBgn0018136,FBgn0018137,FBgn0018138,FBgn0018139,FBgn0018140,FBgn0018141,FBgn0018142,FBgn0018143,FBgn0018144,FBgn0018146,FBgn0018147,FBgn0018148,FBgn0018149,FBgn0018150,FBgn0018152,FBgn0018153,FBgn0018154,FBgn0018155,FBgn0018156,FBgn0018157,FBgn0018158,FBgn0018159,FBgn0018160,FBgn0018161,FBgn0018164,FBgn0018165,FBgn0018166,FBgn0018167,FBgn0018168,FBgn0018169,FBgn0018170,FBgn0018171,FBgn0018172,FBgn0018174,FBgn0018175,FBgn0018176,FBgn0018177,FBgn0018191,FBgn0018200,FBgn0018221,FBgn0018222,FBgn0018223,FBgn0018225,FBgn0018226,FBgn0018227,FBgn0018228,FBgn0018229,FBgn0018230,FBgn0018231,FBgn0018232,FBgn0018236,FBgn0018239,FBgn0018240,FBgn0018241,FBgn0018242,FBgn0018243,FBgn0018244,FBgn0018245,FBgn0018246,FBgn0018247,FBgn0018249,FBgn0018250,FBgn0018251,FBgn0018253,FBgn0018254,FBgn0018255,FBgn0018257,FBgn0018258,FBgn0018259,FBgn0018266,FBgn0018267,FBgn0018270,FBgn0018271,FBgn0018272,FBgn0018274,FBgn0018275,FBgn0018276,FBgn0018277,FBgn0018279,FBgn0018280,FBgn0018281,FBgn0018282,FBgn0018285,FBgn0018288,FBgn0018289,FBgn0018290,FBgn0018291,FBgn0018292,FBgn0018295,FBgn0018296,FBgn0018297,FBgn0018300,FBgn0018303,FBgn0018305,FBgn0018320,FBgn0018329,FBgn0018330,FBgn0018331,FBgn0018333,FBgn0018335,FBgn0018336,FBgn0018337,FBgn0018338,FBgn0018339,FBgn0018340,FBgn0018341,FBgn0018342,FBgn0018343,FBgn0018344,FBgn0018345,FBgn0018346,FBgn0018347,FBgn0018348,FBgn0018349,FBgn0018350,FBgn0018351,FBgn0018352,FBgn0018353,FBgn0018355,FBgn0018356,FBgn0018357,FBgn0018358,FBgn0018359,FBgn0018360,FBgn0018361,FBgn0018362,FBgn0018363,FBgn0018364,FBgn0018365,FBgn0018366,FBgn0018367,FBgn0018368,FBgn0018369,FBgn0018370,FBgn0018371,FBgn0018372,FBgn0018373,FBgn0018374,FBgn0018375,FBgn0018376,FBgn0018377,FBgn0018378,FBgn0018379,FBgn0018380,FBgn0018381,FBgn0018382,FBgn0018383,FBgn0018384,FBgn0018385,FBgn0018388,FBgn0018390,FBgn0018391,FBgn0018392,FBgn0018393,FBgn0018394,FBgn0018395,FBgn0018396,FBgn0018397,FBgn0018398,FBgn0018399,FBgn0018400,FBgn0018401,FBgn0018402,FBgn0018403,FBgn0018404,FBgn0018405,FBgn0018406,FBgn0018407,FBgn0018408,FBgn0018410,FBgn0018411,FBgn0018412,FBgn0018413,FBgn0018414,FBgn0018415,FBgn0018416,FBgn0018417,FBgn0018418,FBgn0018419,FBgn0018420,FBgn0018421,FBgn0018422,FBgn0018423,FBgn0018424,FBgn0018425,FBgn0018426,FBgn0018427,FBgn0018428,FBgn0018429,FBgn0018430,FBgn0018431,FBgn0018432,FBgn0018433,FBgn0018434,FBgn0018435,FBgn0018436,FBgn0018437,FBgn0018438,FBgn0018439,FBgn0018440,FBgn0018441,FBgn0018442,FBgn0018443,FBgn0018444,FBgn0018445,FBgn0018446,FBgn0018447,FBgn0018448,FBgn0018449,FBgn0018450,FBgn0018451,FBgn0018452,FBgn0018453,FBgn0018454,FBgn0018458,FBgn0018459,FBgn0018460,FBgn0018461,FBgn0018463,FBgn0018464,FBgn0018465,FBgn0018466,FBgn0018467,FBgn0018468,FBgn0018470,FBgn0018471,FBgn0018472,FBgn0018473,FBgn0018474,FBgn0018476,FBgn0018478,FBgn0018479,FBgn0018480,FBgn0018481,FBgn0018483,FBgn0018484,FBgn0018485,FBgn0018486,FBgn0018487,FBgn0018488,FBgn0018489,FBgn0018490,FBgn0018491,FBgn0018492,FBgn0018493,FBgn0018495,FBgn0018496,FBgn0018497,FBgn0018498,FBgn0018499,FBgn0018500,FBgn0018501,FBgn0018502,FBgn0018503,FBgn0018504,FBgn0018505,FBgn0018506,FBgn0018507,FBgn0018508,FBgn0018509,FBgn0018510,FBgn0018511,FBgn0018512,FBgn0018513,FBgn0018515,FBgn0018516,FBgn0018517,FBgn0018518,FBgn0018519,FBgn0018521,FBgn0018522,FBgn0018523,FBgn0018524,FBgn0018525,FBgn0018527,FBgn0018528,FBgn0018529,FBgn0018530,FBgn0018531,FBgn0018532,FBgn0018533,FBgn0018534,FBgn0018535,FBgn0018536,FBgn0018537,FBgn0018538,FBgn0018539,FBgn0018540,FBgn0018541,FBgn0018542,FBgn0018543,FBgn0018544,FBgn0018545,FBgn0018546,FBgn0018548,FBgn0018549,FBgn0018550,FBgn0018551,FBgn0018552,FBgn0018553,FBgn0018554,FBgn0018555,FBgn0018556,FBgn0018557,FBgn0018558,FBgn0018559,FBgn0018560,FBgn0018561,FBgn0018562,FBgn0018563,FBgn0018564,FBgn0018565,FBgn0018566,FBgn0018567,FBgn0018568,FBgn0018569,FBgn0018570,FBgn0018571,FBgn0018572,FBgn0018574,FBgn0018575,FBgn0018600,FBgn0018603,FBgn0018628,FBgn0018629,FBgn0018630,FBgn0018631,FBgn0018632,FBgn0018633,FBgn0018634,FBgn0018635,FBgn0018636,FBgn0018637,FBgn0018638,FBgn0018639,FBgn0018640,FBgn0018641,FBgn0018642,FBgn0018643,FBgn0018644,FBgn0018645,FBgn0018661,FBgn0018662,FBgn0018663,FBgn0018664,FBgn0018665,FBgn0018666,FBgn0018667,FBgn0018668,FBgn0018669,FBgn0018670,FBgn0018679,FBgn0018697,FBgn0018698,FBgn0018699,FBgn0018700,FBgn0018701,FBgn0018703,FBgn0018704,FBgn0018705,FBgn0018706,FBgn0018721,FBgn0018722,FBgn0018723,FBgn0018724,FBgn0018725,FBgn0018726,FBgn0018727,FBgn0018728,FBgn0018729,FBgn0018730,FBgn0018731,FBgn0018732,FBgn0018733,FBgn0018734,FBgn0018735,FBgn0018738,FBgn0018739,FBgn0018740,FBgn0018742,FBgn0018743,FBgn0018744,FBgn0018751,FBgn0018753,FBgn0018754,FBgn0018755,FBgn0018756,FBgn0018757,FBgn0018758,FBgn0018759,FBgn0018760,FBgn0018761,FBgn0018762,FBgn0018764,FBgn0018765,FBgn0018768,FBgn0018769,FBgn0018770,FBgn0018771,FBgn0018772,FBgn0018773,FBgn0018774,FBgn0018775,FBgn0018776,FBgn0018777,FBgn0018778,FBgn0018779,FBgn0018780,FBgn0018781,FBgn0018788,FBgn0018814,FBgn0018815,FBgn0018816,FBgn0018819,FBgn0018825,FBgn0018826,FBgn0018827,FBgn0018828,FBgn0018830,FBgn0018831,FBgn0018833,FBgn0018834,FBgn0018835,FBgn0018836,FBgn0018837,FBgn0018839,FBgn0018840,FBgn0018842,FBgn0018843,FBgn0018844,FBgn0018845,FBgn0018846,FBgn0018847,FBgn0018848,FBgn0018849,FBgn0018856,FBgn0018857,FBgn0018858,FBgn0018859,FBgn0018860,FBgn0018861,FBgn0018862,FBgn0018863,FBgn0018864,FBgn0018865,FBgn0018867,FBgn0018876,FBgn0018877,FBgn0018878,FBgn0018879,FBgn0018880,FBgn0018881,FBgn0018882,FBgn0018883,FBgn0018884,FBgn0018886,FBgn0018887,FBgn0018888,FBgn0018889,FBgn0018890,FBgn0018891,FBgn0018892,FBgn0018893,FBgn0018894,FBgn0018895,FBgn0018910,FBgn0018911,FBgn0018912,FBgn0018913,FBgn0018914,FBgn0018915,FBgn0018916,FBgn0018917,FBgn0018918,FBgn0018919,FBgn0018920,FBgn0018921,FBgn0018922,FBgn0018923,FBgn0018924,FBgn0018925,FBgn0018926,FBgn0018927,FBgn0018928,FBgn0018929,FBgn0018930,FBgn0018931,FBgn0018933,FBgn0018934,FBgn0018935,FBgn0018936,FBgn0018937,FBgn0018938,FBgn0018939,FBgn0018940,FBgn0018941,FBgn0018942,FBgn0018943,FBgn0018944,FBgn0018945,FBgn0018948,FBgn0018949,FBgn0018950,FBgn0018951,FBgn0018952,FBgn0018953,FBgn0018954,FBgn0018955,FBgn0018971,FBgn0018972,FBgn0018973,FBgn0018975,FBgn0018976,FBgn0018978,FBgn0018979,FBgn0018980,FBgn0018981,FBgn0018982,FBgn0018983,FBgn0018984,FBgn0018985,FBgn0018986,FBgn0018987,FBgn0018988,FBgn0018989,FBgn0018990,FBgn0018991,FBgn0018992,FBgn0018993,FBgn0018994,FBgn0018995,FBgn0018996,FBgn0018997,FBgn0018998,FBgn0018999,FBgn0019000,FBgn0019001,FBgn0019002,FBgn0019003,FBgn0019004,FBgn0019005,FBgn0019006,FBgn0019007,FBgn0019008,FBgn0019009,FBgn0019010,FBgn0019011,FBgn0019012,FBgn0019014,FBgn0019015,FBgn0019016,FBgn0019017,FBgn0019018,FBgn0019019,FBgn0019020,FBgn0019021,FBgn0019023,FBgn0019024,FBgn0019025,FBgn0019026,FBgn0019029,FBgn0019030,FBgn0019031,FBgn0019032,FBgn0019033,FBgn0019034,FBgn0019035,FBgn0019036,FBgn0019037,FBgn0019038,FBgn0019039,FBgn0019040,FBgn0019041,FBgn0019042,FBgn0019043,FBgn0019044,FBgn0019045,FBgn0019046,FBgn0019047,FBgn0019048,FBgn0019049,FBgn0019050,FBgn0019051,FBgn0019052,FBgn0019053,FBgn0019055,FBgn0019056,FBgn0019057,FBgn0019058,FBgn0019059,FBgn0019060,FBgn0019062,FBgn0019063,FBgn0019064,FBgn0019065,FBgn0019066,FBgn0019067,FBgn0019068,FBgn0019069,FBgn0019070,FBgn0019071,FBgn0019072,FBgn0019073,FBgn0019074,FBgn0019075,FBgn0019076,FBgn0019077,FBgn0019078,FBgn0019079,FBgn0019080,FBgn0019081,FBgn0019082,FBgn0019083,FBgn0019084,FBgn0019085,FBgn0019086,FBgn0019087,FBgn0019088,FBgn0019089,FBgn0019090,FBgn0019091,FBgn0019102,FBgn0019103,FBgn0019104,FBgn0019105,FBgn0019106,FBgn0019107,FBgn0019108,FBgn0019109,FBgn0019113,FBgn0019114,FBgn0019115,FBgn0019116,FBgn0019117,FBgn0019118,FBgn0019119,FBgn0019120,FBgn0019121,FBgn0019122,FBgn0019123,FBgn0019124,FBgn0019125,FBgn0019126,FBgn0019127,FBgn0019128,FBgn0019129,FBgn0019130,FBgn0019132,FBgn0019133,FBgn0019134,FBgn0019135,FBgn0019136,FBgn0019138,FBgn0019139,FBgn0019140,FBgn0019141,FBgn0019142,FBgn0019143,FBgn0019144,FBgn0019145,FBgn0019146,FBgn0019147,FBgn0019148,FBgn0019149,FBgn0019150,FBgn0019151,FBgn0019152,FBgn0019153,FBgn0019154,FBgn0019155,FBgn0019156,FBgn0019157,FBgn0019158,FBgn0019159,FBgn0019160,FBgn0019161,FBgn0019162,FBgn0019164,FBgn0019165,FBgn0019166,FBgn0019167,FBgn0019168,FBgn0019169,FBgn0019170,FBgn0019186,FBgn0019187,FBgn0019197,FBgn0019220,FBgn0019221,FBgn0019222,FBgn0019223,FBgn0019224,FBgn0019225,FBgn0019226,FBgn0019227,FBgn0019228,FBgn0019230,FBgn0019231,FBgn0019232,FBgn0019233,FBgn0019234,FBgn0019235,FBgn0019236,FBgn0019237,FBgn0019238,FBgn0019239,FBgn0019240,FBgn0019241,FBgn0019242,FBgn0019244,FBgn0019245,FBgn0019246,FBgn0019247,FBgn0019248,FBgn0019251,FBgn0019252,FBgn0019253,FBgn0019254,FBgn0019257,FBgn0019260,FBgn0019261,FBgn0019262,FBgn0019263,FBgn0019264,FBgn0019265,FBgn0019266,FBgn0019267,FBgn0019268,FBgn0019269,FBgn0019270,FBgn0019271,FBgn0019272,FBgn0019273,FBgn0019274,FBgn0019275,FBgn0019276,FBgn0019277,FBgn0019278,FBgn0019279,FBgn0019281,FBgn0019282,FBgn0019321,FBgn0019332,FBgn0019333,FBgn0019345,FBgn0019351,FBgn0019353,FBgn0019354,FBgn0019355,FBgn0019356,FBgn0019357,FBgn0019359,FBgn0019360,FBgn0019361,FBgn0019363,FBgn0019364,FBgn0019365,FBgn0019366,FBgn0019367,FBgn0019368,FBgn0019370,FBgn0019371,FBgn0019372,FBgn0019373,FBgn0019374,FBgn0019375,FBgn0019377,FBgn0019378,FBgn0019379,FBgn0019380,FBgn0019381,FBgn0019382,FBgn0019406,FBgn0019416,FBgn0019424,FBgn0019425,FBgn0019426,FBgn0019427,FBgn0019428,FBgn0019429,FBgn0019430,FBgn0019431,FBgn0019437,FBgn0019438,FBgn0019439,FBgn0019440,FBgn0019441,FBgn0019442,FBgn0019443,FBgn0019444,FBgn0019445,FBgn0019447,FBgn0019448,FBgn0019449,FBgn0019450,FBgn0019451,FBgn0019452,FBgn0019453,FBgn0019454,FBgn0019455,FBgn0019456,FBgn0019457,FBgn0019458,FBgn0019459,FBgn0019464,FBgn0019465,FBgn0019466,FBgn0019467,FBgn0019475,FBgn0019476,FBgn0019477,FBgn0019478,FBgn0019482,FBgn0019483,FBgn0019486,FBgn0019487,FBgn0019493,FBgn0019494,FBgn0019495,FBgn0019496,FBgn0019497,FBgn0019498,FBgn0019499,FBgn0019500,FBgn0019501,FBgn0019502,FBgn0019503,FBgn0019504,FBgn0019505,FBgn0019506,FBgn0019507,FBgn0019508,FBgn0019509,FBgn0019510,FBgn0019511,FBgn0019512,FBgn0019513,FBgn0019514,FBgn0019515,FBgn0019516,FBgn0019517,FBgn0019518,FBgn0019519,FBgn0019520,FBgn0019521,FBgn0019522,FBgn0019523,FBgn0019526,FBgn0019527,FBgn0019528,FBgn0019529,FBgn0019530,FBgn0019531,FBgn0019532,FBgn0019533,FBgn0019534,FBgn0019535,FBgn0019536,FBgn0019537,FBgn0019538,FBgn0019539,FBgn0019540,FBgn0019541,FBgn0019542,FBgn0019543,FBgn0019545,FBgn0019546,FBgn0019547,FBgn0019548,FBgn0019549,FBgn0019550,FBgn0019551,FBgn0019552,FBgn0019553,FBgn0019554,FBgn0019556,FBgn0019557,FBgn0019558,FBgn0019559,FBgn0019560,FBgn0019562,FBgn0019563,FBgn0019564,FBgn0019565,FBgn0019566,FBgn0019567,FBgn0019568,FBgn0019569,FBgn0019570,FBgn0019577,FBgn0019578,FBgn0019579,FBgn0019580,FBgn0019581,FBgn0019582,FBgn0019583,FBgn0019584,FBgn0019585,FBgn0019586,FBgn0019587,FBgn0019588,FBgn0019589,FBgn0019590,FBgn0019591,FBgn0019592,FBgn0019593,FBgn0019594,FBgn0019595,FBgn0019596,FBgn0019597,FBgn0019598,FBgn0019599,FBgn0019600,FBgn0019602,FBgn0019603,FBgn0019604,FBgn0019605,FBgn0019606,FBgn0019607,FBgn0019608,FBgn0019609,FBgn0019610,FBgn0019611,FBgn0019612,FBgn0019613,FBgn0019614,FBgn0019615,FBgn0019616,FBgn0019617,FBgn0019618,FBgn0019662,FBgn0019932,FBgn0020070,FBgn0020238,FBgn0020385,FBgn0020546,FBgn0020621,FBgn0020852,FBgn0021113,FBgn0021192,FBgn0021755,FBgn0021760,FBgn0021764,FBgn0021818,FBgn0021873,FBgn0022039,FBgn0022272,FBgn0022787,FBgn0022842,FBgn0022887,FBgn0022923,FBgn0022924,FBgn0023157,FBgn0023161,FBgn0023407,FBgn0023438,FBgn0023444,FBgn0024208,FBgn0024234,FBgn0024248,FBgn0024252,FBgn0024277,FBgn0024642,FBgn0024645,FBgn0024656,FBgn0024657,FBgn0024658,FBgn0025117,FBgn0025373,FBgn0025525,FBgn0025743,FBgn0025744,FBgn0025861,FBgn0026183,FBgn0026261,FBgn0026411,FBgn0026470,FBgn0026598,FBgn0027558,FBgn0028375,FBgn0028634,FBgn0028635,FBgn0028636,FBgn0028637,FBgn0028638,FBgn0028639,FBgn0028640,FBgn0028712,FBgn0028977,FBgn0028980,FBgn0029014,FBgn0029015,FBgn0029082,FBgn0029085,FBgn0029176,FBgn0031016,FBgn0031145,FBgn0031537,FBgn0032230,FBgn0033033,FBgn0033081,FBgn0033107,FBgn0033636,FBgn0034012,FBgn0034520,FBgn0034876,FBgn0036341,FBgn0037364,FBgn0038901,FBgn0038916,FBgn0040470,FBgn0041111,FBgn0043070,FBgn0043558,FBgn0044950,FBgn0046117,FBgn0051481,FBgn0052296,FBgn0053193,FBgn0053196,FBgn0062413,FBgn0064486,FBgn0065990,FBgn0067156,FBgn0067472,FBgn0067474,FBgn0067490,FBgn0067494,FBgn0067499,FBgn0067502,FBgn0067541,FBgn0067548,FBgn0067549,FBgn0067550,FBgn0067552,FBgn0067559,FBgn0067561,FBgn0067562,FBgn0067563,FBgn0067564,FBgn0067574,FBgn0067575,FBgn0067576,FBgn0067577,FBgn0067591,FBgn0067601,FBgn0067602,FBgn0067603,FBgn0067604,FBgn0067605,FBgn0067612,FBgn0067613,FBgn0067614,FBgn0067615,FBgn0067616,FBgn0067617,FBgn0067878,FBgn0069440,FBgn0082401,FBgn0083489,FBgn0083859,FBgn0084734,FBgn0085432,FBgn0086348,FBgn0086363,FBgn0086367,FBgn0086384,FBgn0086679,FBgn0086698,FBgn0086783,FBgn0086784,FBgn0086879,FBgn0086901,FBgn0086902,FBgn0087008,FBgn0243486,FBgn0243563,FBgn0259172,FBgn0259212,FBgn0259489,FBgn0259676,FBgn0259750,FBgn0259937,FBgn0259984,FBgn0260003,FBgn0260397,FBgn0260635,FBgn0260789,FBgn0260941,FBgn0260960,FBgn0260963,FBgn0261270,FBgn0261367,FBgn0261456,FBgn0261563,FBgn0261648,FBgn0261786,FBgn0261808,FBgn0261862,FBgn0261983,FBgn0262090,FBgn0262091,FBgn0262111,FBgn0262124,FBgn0262169,FBgn0262614,FBgn0262656,FBgn0262699,FBgn0262700,FBgn0262866,FBgn0263097,FBgn0263133"	
wing (2069)	2069	unknown	wing (with zip[02957])	"FBgn0000008,FBgn0000010,FBgn0000014,FBgn0000015,FBgn0000019,FBgn0000020,FBgn0000021,FBgn0000022,FBgn0000023,FBgn0000047,FBgn0000048,FBgn0000052,FBgn0000053,FBgn0000061,FBgn0000063,FBgn0000070,FBgn0000080,FBgn0000081,FBgn0000097,FBgn0000099,FBgn0000101,FBgn0000108,FBgn0000110,FBgn0000113,FBgn0000117,FBgn0000119,FBgn0000136,FBgn0000139,FBgn0000140,FBgn0000144,FBgn0000148,FBgn0000149,FBgn0000157,FBgn0000161,FBgn0000174,FBgn0000176,FBgn0000177,FBgn0000179,FBgn0000189,FBgn0000191,FBgn0000194,FBgn0000198,FBgn0000203,FBgn0000204,FBgn0000208,FBgn0000210,FBgn0000212,FBgn0000213,FBgn0000215,FBgn0000217,FBgn0000222,FBgn0000226,FBgn0000233,FBgn0000237,FBgn0000241,FBgn0000242,FBgn0000243,FBgn0000244,FBgn0000245,FBgn0000247,FBgn0000259,FBgn0000263,FBgn0000264,FBgn0000267,FBgn0000271,FBgn0000273,FBgn0000284,FBgn0000287,FBgn0000289,FBgn0000306,FBgn0000308,FBgn0000317,FBgn0000320,FBgn0000328,FBgn0000329,FBgn0000330,FBgn0000331,FBgn0000335,FBgn0000342,FBgn0000344,FBgn0000345,FBgn0000347,FBgn0000348,FBgn0000352,FBgn0000354,FBgn0000362,FBgn0000365,FBgn0000370,FBgn0000376,FBgn0000378,FBgn0000380,FBgn0000382,FBgn0000386,FBgn0000388,FBgn0000389,FBgn0000391,FBgn0000393,FBgn0000395,FBgn0000400,FBgn0000401,FBgn0000403,FBgn0000405,FBgn0000411,FBgn0000417,FBgn0000419,FBgn0000420,FBgn0000422,FBgn0000423,FBgn0000424,FBgn0000432,FBgn0000433,FBgn0000434,FBgn0000438,FBgn0000440,FBgn0000441,FBgn0000446,FBgn0000447,FBgn0000458,FBgn0000463,FBgn0000470,FBgn0000482,FBgn0000484,FBgn0000489,FBgn0000490,FBgn0000491,FBgn0000496,FBgn0000497,FBgn0000499,FBgn0000502,FBgn0000511,FBgn0000512,FBgn0000514,FBgn0000515,FBgn0000517,FBgn0000520,FBgn0000522,FBgn0000523,FBgn0000524,FBgn0000526,FBgn0000527,FBgn0000542,FBgn0000546,FBgn0000547,FBgn0000560,FBgn0000568,FBgn0000573,FBgn0000575,FBgn0000577,FBgn0000578,FBgn0000580,FBgn0000584,FBgn0000608,FBgn0000618,FBgn0000622,FBgn0000625,FBgn0000635,FBgn0000653,FBgn0000655,FBgn0000658,FBgn0000660,FBgn0000663,FBgn0000672,FBgn0000675,FBgn0000680,FBgn0000711,FBgn0000716,FBgn0000717,FBgn0000720,FBgn0000724,FBgn0000763,FBgn0000767,FBgn0000956,FBgn0001075,FBgn0001079,FBgn0001083,FBgn0001085,FBgn0001097,FBgn0001101,FBgn0001103,FBgn0001108,FBgn0001113,FBgn0001123,FBgn0001131,FBgn0001132,FBgn0001137,FBgn0001140,FBgn0001148,FBgn0001168,FBgn0001169,FBgn0001179,FBgn0001189,FBgn0001190,FBgn0001213,FBgn0001233,FBgn0001235,FBgn0001237,FBgn0001238,FBgn0001250,FBgn0001252,FBgn0001265,FBgn0001269,FBgn0001278,FBgn0001279,FBgn0001297,FBgn0001300,FBgn0001319,FBgn0001320,FBgn0001340,FBgn0001372,FBgn0001426,FBgn0001428,FBgn0001434,FBgn0001549,FBgn0001596,FBgn0001612,FBgn0001624,FBgn0001738,FBgn0001740,FBgn0001777,FBgn0001795,FBgn0001959,FBgn0001981,FBgn0001985,FBgn0001989,FBgn0001990,FBgn0001991,FBgn0001992,FBgn0001994,FBgn0002022,FBgn0002031,FBgn0002041,FBgn0002044,FBgn0002058,FBgn0002059,FBgn0002060,FBgn0002069,FBgn0002121,FBgn0002159,FBgn0002199,FBgn0002223,FBgn0002227,FBgn0002233,FBgn0002235,FBgn0002241,FBgn0002322,FBgn0002380,FBgn0002387,FBgn0002389,FBgn0002396,FBgn0002413,FBgn0002421,FBgn0002428,FBgn0002429,FBgn0002430,FBgn0002523,FBgn0002524,FBgn0002526,FBgn0002547,FBgn0002548,FBgn0002554,FBgn0002556,FBgn0002566,FBgn0002573,FBgn0002577,FBgn0002616,FBgn0002623,FBgn0002624,FBgn0002633,FBgn0002643,FBgn0002649,FBgn0002690,FBgn0002691,FBgn0002705,FBgn0002717,FBgn0002718,FBgn0002720,FBgn0002721,FBgn0002738,FBgn0002744,FBgn0002749,FBgn0002771,FBgn0002774,FBgn0002779,FBgn0002781,FBgn0002783,FBgn0002786,FBgn0002790,FBgn0002843,FBgn0002847,FBgn0002866,FBgn0002870,FBgn0002876,FBgn0002905,FBgn0002911,FBgn0002913,FBgn0002914,FBgn0002917,FBgn0002931,FBgn0002932,FBgn0002934,FBgn0002941,FBgn0002945,FBgn0002962,FBgn0002963,FBgn0002968,FBgn0002969,FBgn0002973,FBgn0002974,FBgn0002976,FBgn0002977,FBgn0002978,FBgn0002981,FBgn0002999,FBgn0003000,FBgn0003001,FBgn0003003,FBgn0003014,FBgn0003016,FBgn0003017,FBgn0003026,FBgn0003030,FBgn0003032,FBgn0003038,FBgn0003042,FBgn0003044,FBgn0003047,FBgn0003079,FBgn0003083,FBgn0003087,FBgn0003090,FBgn0003108,FBgn0003115,FBgn0003117,FBgn0003118,FBgn0003125,FBgn0003135,FBgn0003143,FBgn0003157,FBgn0003161,FBgn0003162,FBgn0003163,FBgn0003164,FBgn0003165,FBgn0003166,FBgn0003169,FBgn0003170,FBgn0003171,FBgn0003172,FBgn0003173,FBgn0003175,FBgn0003180,FBgn0003182,FBgn0003189,FBgn0003192,FBgn0003205,FBgn0003206,FBgn0003215,FBgn0003219,FBgn0003223,FBgn0003241,FBgn0003242,FBgn0003243,FBgn0003255,FBgn0003256,FBgn0003258,FBgn0003262,FBgn0003282,FBgn0003293,FBgn0003295,FBgn0003296,FBgn0003303,FBgn0003305,FBgn0003306,FBgn0003309,FBgn0003310,FBgn0003316,FBgn0003317,FBgn0003321,FBgn0003322,FBgn0003326,FBgn0003327,FBgn0003334,FBgn0003336,FBgn0003337,FBgn0003338,FBgn0003342,FBgn0003345,FBgn0003350,FBgn0003369,FBgn0003370,FBgn0003371,FBgn0003379,FBgn0003380,FBgn0003386,FBgn0003387,FBgn0003390,FBgn0003391,FBgn0003396,FBgn0003397,FBgn0003400,FBgn0003408,FBgn0003410,FBgn0003413,FBgn0003414,FBgn0003416,FBgn0003418,FBgn0003420,FBgn0003421,FBgn0003427,FBgn0003434,FBgn0003439,FBgn0003442,FBgn0003443,FBgn0003444,FBgn0003446,FBgn0003463,FBgn0003465,FBgn0003473,FBgn0003478,FBgn0003488,FBgn0003489,FBgn0003493,FBgn0003494,FBgn0003496,FBgn0003505,FBgn0003513,FBgn0003514,FBgn0003516,FBgn0003518,FBgn0003525,FBgn0003526,FBgn0003534,FBgn0003539,FBgn0003542,FBgn0003544,FBgn0003545,FBgn0003557,FBgn0003559,FBgn0003598,FBgn0003653,FBgn0003654,FBgn0003663,FBgn0003666,FBgn0003667,FBgn0003679,FBgn0003684,FBgn0003693,FBgn0003699,FBgn0003703,FBgn0003704,FBgn0003712,FBgn0003713,FBgn0003716,FBgn0003719,FBgn0003728,FBgn0003729,FBgn0003730,FBgn0003731,FBgn0003733,FBgn0003743,FBgn0003744,FBgn0003746,FBgn0003862,FBgn0003864,FBgn0003865,FBgn0003866,FBgn0003868,FBgn0003869,FBgn0003870,FBgn0003874,FBgn0003892,FBgn0003896,FBgn0003899,FBgn0003900,FBgn0003901,FBgn0003903,FBgn0003913,FBgn0003914,FBgn0003944,FBgn0003947,FBgn0003949,FBgn0003950,FBgn0003951,FBgn0003953,FBgn0003954,FBgn0003957,FBgn0003959,FBgn0003966,FBgn0003968,FBgn0003969,FBgn0003975,FBgn0003984,FBgn0003985,FBgn0003990,FBgn0003992,FBgn0003994,FBgn0003997,FBgn0003999,FBgn0004000,FBgn0004004,FBgn0004005,FBgn0004007,FBgn0004009,FBgn0004010,FBgn0004011,FBgn0004016,FBgn0004022,FBgn0004024,FBgn0004025,FBgn0004026,FBgn0004027,FBgn0004028,FBgn0004029,FBgn0004030,FBgn0004031,FBgn0004034,FBgn0004052,FBgn0004062,FBgn0004063,FBgn0004101,FBgn0004167,FBgn0004169,FBgn0004170,FBgn0004179,FBgn0004197,FBgn0004198,FBgn0004242,FBgn0004360,FBgn0004364,FBgn0004374,FBgn0004390,FBgn0004395,FBgn0004406,FBgn0004435,FBgn0004456,FBgn0004511,FBgn0004527,FBgn0004555,FBgn0004569,FBgn0004583,FBgn0004587,FBgn0004603,FBgn0004607,FBgn0004624,FBgn0004635,FBgn0004638,FBgn0004643,FBgn0004644,FBgn0004647,FBgn0004648,FBgn0004652,FBgn0004655,FBgn0004657,FBgn0004674,FBgn0004680,FBgn0004683,FBgn0004684,FBgn0004689,FBgn0004690,FBgn0004697,FBgn0004837,FBgn0004854,FBgn0004857,FBgn0004858,FBgn0004859,FBgn0004861,FBgn0004864,FBgn0004867,FBgn0004880,FBgn0004884,FBgn0004885,FBgn0004924,FBgn0004943,FBgn0004956,FBgn0004957,FBgn0004965,FBgn0004976,FBgn0004977,FBgn0004980,FBgn0004981,FBgn0004983,FBgn0004984,FBgn0004985,FBgn0004986,FBgn0004988,FBgn0004991,FBgn0004992,FBgn0004993,FBgn0005002,FBgn0005005,FBgn0005007,FBgn0005010,FBgn0005022,FBgn0005025,FBgn0005026,FBgn0005028,FBgn0005029,FBgn0005030,FBgn0005032,FBgn0005048,FBgn0005049,FBgn0005133,FBgn0005184,FBgn0005186,FBgn0005193,FBgn0005194,FBgn0005198,FBgn0005221,FBgn0005317,FBgn0005321,FBgn0005326,FBgn0005333,FBgn0005334,FBgn0005335,FBgn0005336,FBgn0005340,FBgn0005341,FBgn0005350,FBgn0005385,FBgn0005386,FBgn0005399,FBgn0005410,FBgn0005427,FBgn0005536,FBgn0005558,FBgn0005561,FBgn0005578,FBgn0005590,FBgn0005626,FBgn0005633,FBgn0005634,FBgn0005638,FBgn0005666,FBgn0005672,FBgn0005677,FBgn0005683,FBgn0010051,FBgn0010113,FBgn0010118,FBgn0010168,FBgn0010226,FBgn0010303,FBgn0010313,FBgn0010315,FBgn0010316,FBgn0010333,FBgn0010341,FBgn0010355,FBgn0010379,FBgn0010382,FBgn0010417,FBgn0010422,FBgn0010433,FBgn0010453,FBgn0010504,FBgn0010549,FBgn0010575,FBgn0010602,FBgn0010762,FBgn0010768,FBgn0010770,FBgn0010825,FBgn0010848,FBgn0010872,FBgn0011175,FBgn0011205,FBgn0011224,FBgn0011225,FBgn0011300,FBgn0011481,FBgn0011577,FBgn0011580,FBgn0011591,FBgn0011640,FBgn0011648,FBgn0011655,FBgn0011656,FBgn0011661,FBgn0011674,FBgn0011706,FBgn0011715,FBgn0011722,FBgn0011737,FBgn0011739,FBgn0011760,FBgn0011764,FBgn0011766,FBgn0011817,FBgn0011818,FBgn0011826,FBgn0012119,FBgn0012887,FBgn0012894,FBgn0013106,FBgn0013263,FBgn0013323,FBgn0013343,FBgn0013733,FBgn0013751,FBgn0013764,FBgn0013765,FBgn0013770,FBgn0013799,FBgn0013984,FBgn0013997,FBgn0014001,FBgn0014010,FBgn0014011,FBgn0014172,FBgn0014301,FBgn0014343,FBgn0014388,FBgn0014391,FBgn0014445,FBgn0014450,FBgn0014459,FBgn0014471,FBgn0014473,FBgn0014477,FBgn0014478,FBgn0014479,FBgn0014480,FBgn0014523,FBgn0014535,FBgn0014538,FBgn0014545,FBgn0014551,FBgn0014552,FBgn0014554,FBgn0014555,FBgn0014558,FBgn0014561,FBgn0014562,FBgn0014563,FBgn0014565,FBgn0014566,FBgn0014569,FBgn0014578,FBgn0014579,FBgn0014580,FBgn0014583,FBgn0014584,FBgn0014595,FBgn0014596,FBgn0014602,FBgn0014610,FBgn0014619,FBgn0014625,FBgn0014626,FBgn0014629,FBgn0014632,FBgn0014634,FBgn0014635,FBgn0014636,FBgn0014668,FBgn0014670,FBgn0014675,FBgn0014678,FBgn0014680,FBgn0014684,FBgn0014687,FBgn0014688,FBgn0014689,FBgn0014706,FBgn0014707,FBgn0014711,FBgn0014713,FBgn0014715,FBgn0014814,FBgn0014815,FBgn0014847,FBgn0014854,FBgn0014893,FBgn0014948,FBgn0014951,FBgn0015031,FBgn0015169,FBgn0015218,FBgn0015269,FBgn0015273,FBgn0015279,FBgn0015295,FBgn0015376,FBgn0015381,FBgn0015396,FBgn0015399,FBgn0015402,FBgn0015407,FBgn0015436,FBgn0015448,FBgn0015544,FBgn0015561,FBgn0015614,FBgn0015664,FBgn0015680,FBgn0015688,FBgn0015774,FBgn0015778,FBgn0015782,FBgn0015785,FBgn0015790,FBgn0015795,FBgn0015805,FBgn0015806,FBgn0015838,FBgn0015904,FBgn0015905,FBgn0015907,FBgn0015919,FBgn0015946,FBgn0015949,FBgn0016038,FBgn0016047,FBgn0016076,FBgn0016095,FBgn0016101,FBgn0016131,FBgn0016409,FBgn0016411,FBgn0016413,FBgn0016414,FBgn0016416,FBgn0016425,FBgn0016453,FBgn0016454,FBgn0016456,FBgn0016467,FBgn0016479,FBgn0016481,FBgn0016483,FBgn0016484,FBgn0016497,FBgn0016498,FBgn0016501,FBgn0016502,FBgn0016503,FBgn0016509,FBgn0016510,FBgn0016514,FBgn0016516,FBgn0016519,FBgn0016520,FBgn0016536,FBgn0016540,FBgn0016550,FBgn0016551,FBgn0016553,FBgn0016558,FBgn0016565,FBgn0016570,FBgn0016573,FBgn0016575,FBgn0016580,FBgn0016586,FBgn0016594,FBgn0016595,FBgn0016597,FBgn0016612,FBgn0016613,FBgn0016614,FBgn0016615,FBgn0016753,FBgn0016797,FBgn0016915,FBgn0016919,FBgn0016920,FBgn0016944,FBgn0016964,FBgn0016965,FBgn0016966,FBgn0016984,FBgn0017364,FBgn0017397,FBgn0017409,FBgn0017430,FBgn0017487,FBgn0017502,FBgn0017515,FBgn0017521,FBgn0017525,FBgn0017528,FBgn0017529,FBgn0017533,FBgn0017535,FBgn0017536,FBgn0017578,FBgn0017579,FBgn0017581,FBgn0017658,FBgn0017661,FBgn0017663,FBgn0017670,FBgn0017671,FBgn0017682,FBgn0017685,FBgn0017688,FBgn0017690,FBgn0017694,FBgn0017699,FBgn0017703,FBgn0017709,FBgn0017712,FBgn0017718,FBgn0017719,FBgn0017720,FBgn0017721,FBgn0017725,FBgn0017729,FBgn0017732,FBgn0017733,FBgn0017737,FBgn0017741,FBgn0017752,FBgn0017780,FBgn0017788,FBgn0017790,FBgn0017791,FBgn0017792,FBgn0017794,FBgn0017796,FBgn0017800,FBgn0017801,FBgn0017803,FBgn0017804,FBgn0017808,FBgn0017823,FBgn0017825,FBgn0017834,FBgn0017835,FBgn0017846,FBgn0017847,FBgn0017853,FBgn0017854,FBgn0017855,FBgn0017856,FBgn0017861,FBgn0017865,FBgn0017871,FBgn0017873,FBgn0017874,FBgn0017875,FBgn0017878,FBgn0017879,FBgn0017880,FBgn0017881,FBgn0017884,FBgn0017885,FBgn0017886,FBgn0017888,FBgn0017889,FBgn0017892,FBgn0017895,FBgn0017901,FBgn0017903,FBgn0017905,FBgn0017906,FBgn0017907,FBgn0017908,FBgn0017913,FBgn0017914,FBgn0017938,FBgn0017941,FBgn0017942,FBgn0017943,FBgn0017944,FBgn0017945,FBgn0017946,FBgn0017952,FBgn0017957,FBgn0017958,FBgn0017959,FBgn0017960,FBgn0017974,FBgn0017977,FBgn0017979,FBgn0017980,FBgn0017985,FBgn0017994,FBgn0018001,FBgn0018005,FBgn0018008,FBgn0018011,FBgn0018013,FBgn0018014,FBgn0018015,FBgn0018018,FBgn0018033,FBgn0018037,FBgn0018039,FBgn0018042,FBgn0018045,FBgn0018047,FBgn0018048,FBgn0018049,FBgn0018052,FBgn0018056,FBgn0018057,FBgn0018058,FBgn0018059,FBgn0018064,FBgn0018066,FBgn0018068,FBgn0018073,FBgn0018080,FBgn0018086,FBgn0018090,FBgn0018091,FBgn0018101,FBgn0018114,FBgn0018115,FBgn0018116,FBgn0018117,FBgn0018122,FBgn0018127,FBgn0018128,FBgn0018129,FBgn0018130,FBgn0018133,FBgn0018134,FBgn0018135,FBgn0018141,FBgn0018147,FBgn0018158,FBgn0018159,FBgn0018165,FBgn0018167,FBgn0018169,FBgn0018174,FBgn0018178,FBgn0018182,FBgn0018192,FBgn0018208,FBgn0018211,FBgn0018212,FBgn0018213,FBgn0018221,FBgn0018222,FBgn0018223,FBgn0018225,FBgn0018243,FBgn0018251,FBgn0018256,FBgn0018259,FBgn0018261,FBgn0018276,FBgn0018279,FBgn0018282,FBgn0018284,FBgn0018288,FBgn0018291,FBgn0018292,FBgn0018293,FBgn0018302,FBgn0018305,FBgn0018307,FBgn0018315,FBgn0018323,FBgn0018324,FBgn0018331,FBgn0018338,FBgn0018341,FBgn0018343,FBgn0018353,FBgn0018354,FBgn0018356,FBgn0018359,FBgn0018363,FBgn0018366,FBgn0018371,FBgn0018373,FBgn0018374,FBgn0018376,FBgn0018377,FBgn0018383,FBgn0018385,FBgn0018395,FBgn0018396,FBgn0018397,FBgn0018399,FBgn0018400,FBgn0018402,FBgn0018406,FBgn0018407,FBgn0018419,FBgn0018420,FBgn0018427,FBgn0018428,FBgn0018429,FBgn0018433,FBgn0018441,FBgn0018444,FBgn0018445,FBgn0018446,FBgn0018447,FBgn0018448,FBgn0018465,FBgn0018468,FBgn0018471,FBgn0018473,FBgn0018474,FBgn0018476,FBgn0018485,FBgn0018486,FBgn0018491,FBgn0018499,FBgn0018506,FBgn0018518,FBgn0018519,FBgn0018522,FBgn0018524,FBgn0018539,FBgn0018540,FBgn0018541,FBgn0018545,FBgn0018549,FBgn0018554,FBgn0018555,FBgn0018556,FBgn0018561,FBgn0018564,FBgn0018566,FBgn0018569,FBgn0018582,FBgn0018585,FBgn0018587,FBgn0018588,FBgn0018603,FBgn0018614,FBgn0018615,FBgn0018617,FBgn0018630,FBgn0018633,FBgn0018637,FBgn0018638,FBgn0018644,FBgn0018646,FBgn0018651,FBgn0018655,FBgn0018657,FBgn0018658,FBgn0018659,FBgn0018664,FBgn0018666,FBgn0018669,FBgn0018670,FBgn0018675,FBgn0018678,FBgn0018679,FBgn0018708,FBgn0018709,FBgn0018712,FBgn0018714,FBgn0018718,FBgn0018720,FBgn0018726,FBgn0018729,FBgn0018730,FBgn0018732,FBgn0018733,FBgn0018734,FBgn0018739,FBgn0018742,FBgn0018755,FBgn0018756,FBgn0018757,FBgn0018759,FBgn0018775,FBgn0018779,FBgn0018780,FBgn0018782,FBgn0018814,FBgn0018815,FBgn0018819,FBgn0018825,FBgn0018834,FBgn0018835,FBgn0018840,FBgn0018842,FBgn0018861,FBgn0018867,FBgn0018877,FBgn0018879,FBgn0018889,FBgn0018890,FBgn0018891,FBgn0018895,FBgn0018910,FBgn0018915,FBgn0018918,FBgn0018919,FBgn0018922,FBgn0018923,FBgn0018925,FBgn0018931,FBgn0018937,FBgn0018938,FBgn0018939,FBgn0018941,FBgn0018942,FBgn0018945,FBgn0018950,FBgn0018952,FBgn0018953,FBgn0018954,FBgn0018958,FBgn0018960,FBgn0018964,FBgn0018965,FBgn0018967,FBgn0018968,FBgn0018969,FBgn0018976,FBgn0018981,FBgn0018984,FBgn0018985,FBgn0018993,FBgn0018999,FBgn0019003,FBgn0019010,FBgn0019016,FBgn0019017,FBgn0019018,FBgn0019020,FBgn0019026,FBgn0019032,FBgn0019033,FBgn0019036,FBgn0019046,FBgn0019048,FBgn0019049,FBgn0019072,FBgn0019107,FBgn0019109,FBgn0019113,FBgn0019114,FBgn0019116,FBgn0019117,FBgn0019125,FBgn0019126,FBgn0019134,FBgn0019137,FBgn0019138,FBgn0019143,FBgn0019144,FBgn0019152,FBgn0019155,FBgn0019158,FBgn0019159,FBgn0019160,FBgn0019164,FBgn0019165,FBgn0019177,FBgn0019179,FBgn0019180,FBgn0019181,FBgn0019183,FBgn0019185,FBgn0019186,FBgn0019188,FBgn0019189,FBgn0019196,FBgn0019201,FBgn0019202,FBgn0019203,FBgn0019204,FBgn0019205,FBgn0019206,FBgn0019207,FBgn0019221,FBgn0019236,FBgn0019244,FBgn0019245,FBgn0019248,FBgn0019253,FBgn0019254,FBgn0019257,FBgn0019263,FBgn0019264,FBgn0019266,FBgn0019269,FBgn0019270,FBgn0019271,FBgn0019278,FBgn0019280,FBgn0019283,FBgn0019284,FBgn0019287,FBgn0019288,FBgn0019293,FBgn0019295,FBgn0019297,FBgn0019298,FBgn0019307,FBgn0019308,FBgn0019310,FBgn0019311,FBgn0019312,FBgn0019313,FBgn0019314,FBgn0019316,FBgn0019317,FBgn0019343,FBgn0019344,FBgn0019348,FBgn0019350,FBgn0019356,FBgn0019361,FBgn0019367,FBgn0019371,FBgn0019373,FBgn0019374,FBgn0019378,FBgn0019385,FBgn0019395,FBgn0019396,FBgn0019409,FBgn0019410,FBgn0019411,FBgn0019416,FBgn0019428,FBgn0019429,FBgn0019439,FBgn0019448,FBgn0019465,FBgn0019476,FBgn0019486,FBgn0019487,FBgn0019496,FBgn0019500,FBgn0019501,FBgn0019504,FBgn0019505,FBgn0019511,FBgn0019513,FBgn0019519,FBgn0019521,FBgn0019523,FBgn0019526,FBgn0019527,FBgn0019540,FBgn0019542,FBgn0019543,FBgn0019544,FBgn0019545,FBgn0019546,FBgn0019549,FBgn0019551,FBgn0019553,FBgn0019555,FBgn0019558,FBgn0019563,FBgn0019565,FBgn0019568,FBgn0019569,FBgn0019571,FBgn0019572,FBgn0019573,FBgn0019580,FBgn0019581,FBgn0019587,FBgn0019596,FBgn0019600,FBgn0019603,FBgn0019605,FBgn0019606,FBgn0019608,FBgn0019613,FBgn0019615,FBgn0019625,FBgn0019626,FBgn0019631,FBgn0019650,FBgn0019805,FBgn0019808,FBgn0019830,FBgn0019908,FBgn0019947,FBgn0019961,FBgn0019972,FBgn0020224,FBgn0020248,FBgn0020261,FBgn0020306,FBgn0020307,FBgn0020309,FBgn0020378,FBgn0020386,FBgn0020388,FBgn0020402,FBgn0020404,FBgn0020493,FBgn0020496,FBgn0020618,FBgn0020621,FBgn0020626,FBgn0020629,FBgn0020771,FBgn0020782,FBgn0020836,FBgn0020852,FBgn0020882,FBgn0020884,FBgn0020887,FBgn0020914,FBgn0020915,FBgn0020973,FBgn0021192,FBgn0021753,FBgn0021755,FBgn0021756,FBgn0021760,FBgn0021796,FBgn0021818,FBgn0021872,FBgn0021873,FBgn0022272,FBgn0022382,FBgn0022720,FBgn0022739,FBgn0022809,FBgn0022842,FBgn0022887,FBgn0023001,FBgn0023096,FBgn0023097,FBgn0023161,FBgn0023172,FBgn0023179,FBgn0023214,FBgn0023216,FBgn0023407,FBgn0023423,FBgn0023444,FBgn0023493,FBgn0023498,FBgn0024189,FBgn0024212,FBgn0024234,FBgn0024248,FBgn0024250,FBgn0024252,FBgn0024277,FBgn0024329,FBgn0024343,FBgn0024347,FBgn0024491,FBgn0024510,FBgn0024531,FBgn0024555,FBgn0024645,FBgn0024656,FBgn0024657,FBgn0024658,FBgn0024753,FBgn0024807,FBgn0024836,FBgn0024846,FBgn0024913,FBgn0024938,FBgn0025112,FBgn0025117,FBgn0025525,FBgn0025687,FBgn0025730,FBgn0025732,FBgn0025733,FBgn0025734,FBgn0025800,FBgn0025814,FBgn0025823,FBgn0025825,FBgn0025861,FBgn0025879,FBgn0026080,FBgn0026086,FBgn0026087,FBgn0026160,FBgn0026170,FBgn0026183,FBgn0026199,FBgn0026204,FBgn0026252,FBgn0026266,FBgn0026367,FBgn0026376,FBgn0026379,FBgn0026402,FBgn0026404,FBgn0026422,FBgn0026424,FBgn0026470,FBgn0026471,FBgn0026575,FBgn0026585,FBgn0026597,FBgn0026633,FBgn0027066,FBgn0027232,FBgn0027294,FBgn0027385,FBgn0027492,FBgn0027932,FBgn0028274,FBgn0028349,FBgn0028375,FBgn0028515,FBgn0028577,FBgn0028622,FBgn0028634,FBgn0028635,FBgn0028636,FBgn0028637,FBgn0028638,FBgn0028639,FBgn0028640,FBgn0028697,FBgn0028717,FBgn0028724,FBgn0028730,FBgn0028734,FBgn0028978,FBgn0028980,FBgn0028990,FBgn0029006,FBgn0029067,FBgn0029068,FBgn0029096,FBgn0029114,FBgn0029123,FBgn0029131,FBgn0029161,FBgn0029164,FBgn0029165,FBgn0029840,FBgn0029843,FBgn0029891,FBgn0029905,FBgn0029907,FBgn0029944,FBgn0030018,FBgn0030049,FBgn0030318,FBgn0030366,FBgn0030486,FBgn0030904,FBgn0031005,FBgn0031006,FBgn0031016,FBgn0031057,FBgn0031250,FBgn0031450,FBgn0031458,FBgn0031629,FBgn0031872,FBgn0031885,FBgn0031975,FBgn0032006,FBgn0032230,FBgn0032451,FBgn0032586,FBgn0032642,FBgn0032666,FBgn0032683,FBgn0032812,FBgn0033109,FBgn0033233,FBgn0033272,FBgn0033315,FBgn0033483,FBgn0033539,FBgn0033636,FBgn0033889,FBgn0033901,FBgn0033935,FBgn0034012,FBgn0034051,FBgn0034072,FBgn0034087,FBgn0034240,FBgn0034408,FBgn0034520,FBgn0034577,FBgn0034606,FBgn0034726,FBgn0034728,FBgn0034763,FBgn0034876,FBgn0034962,FBgn0034970,FBgn0035001,FBgn0035016,FBgn0035026,FBgn0035300,FBgn0035632,FBgn0035719,FBgn0035769,FBgn0035956,FBgn0036007,FBgn0036038,FBgn0036141,FBgn0036558,FBgn0036801,FBgn0036844,FBgn0037203,FBgn0037207,FBgn0037218,FBgn0037647,FBgn0037671,FBgn0037874,FBgn0038100,FBgn0038167,FBgn0038168,FBgn0038197,FBgn0038524,FBgn0038659,FBgn0038901,FBgn0038948,FBgn0039044,FBgn0039055,FBgn0039169,FBgn0039257,FBgn0039258,FBgn0039283,FBgn0039286,FBgn0039350,FBgn0039481,FBgn0039632,FBgn0039688,FBgn0039747,FBgn0039858,FBgn0039907,FBgn0040007,FBgn0040066,FBgn0040071,FBgn0040078,FBgn0040185,FBgn0040228,FBgn0040240,FBgn0040271,FBgn0040294,FBgn0040372,FBgn0040470,FBgn0041100,FBgn0041175,FBgn0041176,FBgn0041177,FBgn0041184,FBgn0041191,FBgn0041203,FBgn0041604,FBgn0041789,FBgn0042627,FBgn0042640,FBgn0043072,FBgn0043454,FBgn0043558,FBgn0043857,FBgn0043869,FBgn0043870,FBgn0043871,FBgn0043872,FBgn0043900,FBgn0043903,FBgn0044028,FBgn0044437,FBgn0044438,FBgn0044439,FBgn0044516,FBgn0044517,FBgn0044518,FBgn0044891,FBgn0044950,FBgn0045035,FBgn0045073,FBgn0045843,FBgn0045977,FBgn0046334,FBgn0046687,FBgn0046763,FBgn0050069,FBgn0051481,FBgn0051721,FBgn0052179,FBgn0052296,FBgn0052372,FBgn0052528,FBgn0052627,FBgn0052666,FBgn0053193,FBgn0053196,FBgn0053554,FBgn0053555,FBgn0061178,FBgn0061469,FBgn0062652,FBgn0064239,FBgn0064486,FBgn0065990,FBgn0066089,FBgn0066102,FBgn0067039,FBgn0067156,FBgn0067230,FBgn0067323,FBgn0067404,FBgn0067416,FBgn0067564,FBgn0067577,FBgn0067591,FBgn0067605,FBgn0067614,FBgn0067752,FBgn0067878,FBgn0069204,FBgn0069205,FBgn0069207,FBgn0069240,FBgn0069359,FBgn0082576,FBgn0083083,FBgn0083084,FBgn0083113,FBgn0083114,FBgn0083115,FBgn0083116,FBgn0084072,FBgn0084077,FBgn0084163,FBgn0084205,FBgn0084298,FBgn0084374,FBgn0084395,FBgn0084475,FBgn0084490,FBgn0084828,FBgn0084876,FBgn0084979,FBgn0085025,FBgn0085121,FBgn0085172,FBgn0085424,FBgn0085432,FBgn0085450,FBgn0086356,FBgn0086361,FBgn0086363,FBgn0086365,FBgn0086384,FBgn0086443,FBgn0086445,FBgn0086486,FBgn0086680,FBgn0086686,FBgn0086690,FBgn0086694,FBgn0086697,FBgn0086706,FBgn0086736,FBgn0086783,FBgn0086827,FBgn0086901,FBgn0086902,FBgn0086908,FBgn0086911,FBgn0087008,FBgn0243563,FBgn0250745,FBgn0250786,FBgn0250788,FBgn0250791,FBgn0259172,FBgn0259174,FBgn0259176,FBgn0259243,FBgn0259248,FBgn0259253,FBgn0259254,FBgn0259256,FBgn0259258,FBgn0259259,FBgn0259260,FBgn0259262,FBgn0259263,FBgn0259265,FBgn0259266,FBgn0259267,FBgn0259269,FBgn0259270,FBgn0259272,FBgn0259276,FBgn0259278,FBgn0259280,FBgn0259281,FBgn0259282,FBgn0259283,FBgn0259284,FBgn0259285,FBgn0259286,FBgn0259287,FBgn0259288,FBgn0259291,FBgn0259296,FBgn0259297,FBgn0259298,FBgn0259300,FBgn0259301,FBgn0259305,FBgn0259306,FBgn0259307,FBgn0259308,FBgn0259309,FBgn0259310,FBgn0259314,FBgn0259315,FBgn0259318,FBgn0259321,FBgn0259323,FBgn0259324,FBgn0259325,FBgn0259327,FBgn0259328,FBgn0259329,FBgn0259330,FBgn0259333,FBgn0259335,FBgn0259339,FBgn0259341,FBgn0259342,FBgn0259344,FBgn0259346,FBgn0259347,FBgn0259348,FBgn0259349,FBgn0259350,FBgn0259355,FBgn0259357,FBgn0259360,FBgn0259363,FBgn0259364,FBgn0259367,FBgn0259368,FBgn0259369,FBgn0259370,FBgn0259371,FBgn0259373,FBgn0259375,FBgn0259377,FBgn0259380,FBgn0259381,FBgn0259382,FBgn0259383,FBgn0259384,FBgn0259386,FBgn0259388,FBgn0259389,FBgn0259390,FBgn0259393,FBgn0259394,FBgn0259395,FBgn0259396,FBgn0259399,FBgn0259400,FBgn0259404,FBgn0259405,FBgn0259406,FBgn0259407,FBgn0259408,FBgn0259409,FBgn0259410,FBgn0259411,FBgn0259413,FBgn0259420,FBgn0259421,FBgn0259423,FBgn0259424,FBgn0259426,FBgn0259427,FBgn0259429,FBgn0259431,FBgn0259438,FBgn0259439,FBgn0259440,FBgn0259442,FBgn0259444,FBgn0259445,FBgn0259446,FBgn0259450,FBgn0259451,FBgn0259452,FBgn0259454,FBgn0259456,FBgn0259457,FBgn0259458,FBgn0259459,FBgn0259460,FBgn0259461,FBgn0259463,FBgn0259464,FBgn0259466,FBgn0259469,FBgn0259470,FBgn0259471,FBgn0259472,FBgn0259476,FBgn0259478,FBgn0259479,FBgn0259480,FBgn0259487,FBgn0259488,FBgn0259489,FBgn0259526,FBgn0259527,FBgn0259528,FBgn0259529,FBgn0259534,FBgn0259535,FBgn0259536,FBgn0259537,FBgn0259539,FBgn0259541,FBgn0259542,FBgn0259543,FBgn0259546,FBgn0259547,FBgn0259549,FBgn0259550,FBgn0259552,FBgn0259559,FBgn0259565,FBgn0259566,FBgn0259568,FBgn0259572,FBgn0259573,FBgn0259578,FBgn0259579,FBgn0259580,FBgn0259586,FBgn0259588,FBgn0259593,FBgn0259594,FBgn0259595,FBgn0259597,FBgn0259598,FBgn0259601,FBgn0259603,FBgn0259604,FBgn0259610,FBgn0259611,FBgn0259612,FBgn0259616,FBgn0259621,FBgn0259623,FBgn0259624,FBgn0259625,FBgn0259626,FBgn0259627,FBgn0259628,FBgn0259629,FBgn0259630,FBgn0259632,FBgn0259636,FBgn0259640,FBgn0259641,FBgn0259643,FBgn0259646,FBgn0259647,FBgn0259653,FBgn0259654,FBgn0259655,FBgn0259658,FBgn0259662,FBgn0259663,FBgn0259664,FBgn0259666,FBgn0259668,FBgn0259670,FBgn0259673,FBgn0259685,FBgn0259750,FBgn0259785,FBgn0259876,FBgn0259878,FBgn0259911,FBgn0259923,FBgn0259937,FBgn0259978,FBgn0259984,FBgn0260006,FBgn0260397,FBgn0260400,FBgn0260440,FBgn0260625,FBgn0260626,FBgn0260627,FBgn0260628,FBgn0260629,FBgn0260631,FBgn0260632,FBgn0260639,FBgn0260642,FBgn0260789,FBgn0260798,FBgn0260814,FBgn0260933,FBgn0260941,FBgn0260962,FBgn0260987,FBgn0260990,FBgn0260991,FBgn0261004,FBgn0261113,FBgn0261238,FBgn0261239,FBgn0261243,FBgn0261256,FBgn0261270,FBgn0261279,FBgn0261283,FBgn0261285,FBgn0261403,FBgn0261445,FBgn0261456,FBgn0261480,FBgn0261514,FBgn0261560,FBgn0261563,FBgn0261613,FBgn0261617,FBgn0261619,FBgn0261642,FBgn0261644,FBgn0261647,FBgn0261648,FBgn0261808,FBgn0261811,FBgn0261822,FBgn0261862,FBgn0261885,FBgn0261953,FBgn0261986,FBgn0262029,FBgn0262081,FBgn0262111,FBgn0262124,FBgn0262370,FBgn0262373,FBgn0262406,FBgn0262432,FBgn0262447,FBgn0262451,FBgn0262582,FBgn0262614,FBgn0262645,FBgn0262646,FBgn0262656,FBgn0262700,FBgn0262907,FBgn0262910,FBgn0262937,FBgn0262976,FBgn0263006,FBgn0263097,FBgn0263102,FBgn0263111,FBgn0263118,FBgn0263133,FBgn0263237,FBgn0263258,FBgn0263395"	
visible (1875)	1875	unknown	visible (with zip[33-1])	"FBgn0000008,FBgn0000014,FBgn0000015,FBgn0000017,FBgn0000020,FBgn0000022,FBgn0000042,FBgn0000048,FBgn0000054,FBgn0000061,FBgn0000097,FBgn0000099,FBgn0000108,FBgn0000110,FBgn0000117,FBgn0000119,FBgn0000137,FBgn0000139,FBgn0000140,FBgn0000147,FBgn0000154,FBgn0000157,FBgn0000164,FBgn0000175,FBgn0000179,FBgn0000180,FBgn0000189,FBgn0000191,FBgn0000194,FBgn0000198,FBgn0000206,FBgn0000210,FBgn0000212,FBgn0000213,FBgn0000216,FBgn0000222,FBgn0000229,FBgn0000233,FBgn0000237,FBgn0000241,FBgn0000242,FBgn0000244,FBgn0000250,FBgn0000259,FBgn0000273,FBgn0000287,FBgn0000289,FBgn0000306,FBgn0000313,FBgn0000317,FBgn0000320,FBgn0000324,FBgn0000328,FBgn0000337,FBgn0000341,FBgn0000344,FBgn0000351,FBgn0000352,FBgn0000362,FBgn0000373,FBgn0000375,FBgn0000376,FBgn0000378,FBgn0000380,FBgn0000382,FBgn0000386,FBgn0000388,FBgn0000391,FBgn0000393,FBgn0000394,FBgn0000395,FBgn0000401,FBgn0000404,FBgn0000411,FBgn0000417,FBgn0000419,FBgn0000421,FBgn0000422,FBgn0000423,FBgn0000424,FBgn0000432,FBgn0000433,FBgn0000434,FBgn0000437,FBgn0000438,FBgn0000439,FBgn0000440,FBgn0000441,FBgn0000446,FBgn0000447,FBgn0000458,FBgn0000459,FBgn0000463,FBgn0000470,FBgn0000484,FBgn0000485,FBgn0000490,FBgn0000491,FBgn0000492,FBgn0000496,FBgn0000497,FBgn0000499,FBgn0000502,FBgn0000503,FBgn0000512,FBgn0000514,FBgn0000516,FBgn0000517,FBgn0000518,FBgn0000519,FBgn0000520,FBgn0000522,FBgn0000523,FBgn0000524,FBgn0000527,FBgn0000542,FBgn0000547,FBgn0000560,FBgn0000568,FBgn0000573,FBgn0000575,FBgn0000577,FBgn0000580,FBgn0000584,FBgn0000591,FBgn0000595,FBgn0000611,FBgn0000615,FBgn0000625,FBgn0000626,FBgn0000627,FBgn0000635,FBgn0000637,FBgn0000641,FBgn0000648,FBgn0000650,FBgn0000651,FBgn0000653,FBgn0000655,FBgn0000656,FBgn0000657,FBgn0000658,FBgn0000660,FBgn0000663,FBgn0000672,FBgn0000675,FBgn0000680,FBgn0000711,FBgn0000713,FBgn0000716,FBgn0000717,FBgn0000720,FBgn0000724,FBgn0000956,FBgn0001075,FBgn0001077,FBgn0001078,FBgn0001079,FBgn0001083,FBgn0001084,FBgn0001085,FBgn0001086,FBgn0001087,FBgn0001103,FBgn0001108,FBgn0001113,FBgn0001115,FBgn0001117,FBgn0001123,FBgn0001127,FBgn0001131,FBgn0001132,FBgn0001137,FBgn0001139,FBgn0001148,FBgn0001150,FBgn0001152,FBgn0001153,FBgn0001164,FBgn0001165,FBgn0001166,FBgn0001168,FBgn0001169,FBgn0001179,FBgn0001180,FBgn0001190,FBgn0001197,FBgn0001202,FBgn0001212,FBgn0001213,FBgn0001234,FBgn0001235,FBgn0001238,FBgn0001250,FBgn0001252,FBgn0001265,FBgn0001269,FBgn0001276,FBgn0001291,FBgn0001292,FBgn0001293,FBgn0001294,FBgn0001295,FBgn0001297,FBgn0001300,FBgn0001306,FBgn0001310,FBgn0001316,FBgn0001319,FBgn0001320,FBgn0001323,FBgn0001324,FBgn0001325,FBgn0001332,FBgn0001404,FBgn0001406,FBgn0001596,FBgn0001612,FBgn0001624,FBgn0001738,FBgn0001740,FBgn0001748,FBgn0001840,FBgn0001859,FBgn0001981,FBgn0001985,FBgn0001987,FBgn0001994,FBgn0002031,FBgn0002037,FBgn0002044,FBgn0002199,FBgn0002284,FBgn0002414,FBgn0002522,FBgn0002523,FBgn0002541,FBgn0002545,FBgn0002549,FBgn0002550,FBgn0002551,FBgn0002554,FBgn0002555,FBgn0002556,FBgn0002561,FBgn0002565,FBgn0002566,FBgn0002573,FBgn0002576,FBgn0002577,FBgn0002586,FBgn0002592,FBgn0002609,FBgn0002622,FBgn0002629,FBgn0002631,FBgn0002632,FBgn0002633,FBgn0002642,FBgn0002643,FBgn0002644,FBgn0002673,FBgn0002690,FBgn0002691,FBgn0002693,FBgn0002694,FBgn0002702,FBgn0002718,FBgn0002719,FBgn0002720,FBgn0002721,FBgn0002723,FBgn0002731,FBgn0002732,FBgn0002733,FBgn0002734,FBgn0002735,FBgn0002738,FBgn0002744,FBgn0002781,FBgn0002786,FBgn0002847,FBgn0002848,FBgn0002866,FBgn0002870,FBgn0002874,FBgn0002876,FBgn0002911,FBgn0002914,FBgn0002930,FBgn0002931,FBgn0002932,FBgn0002945,FBgn0002962,FBgn0002969,FBgn0002973,FBgn0002974,FBgn0002976,FBgn0002978,FBgn0002985,FBgn0002987,FBgn0002998,FBgn0003001,FBgn0003002,FBgn0003003,FBgn0003004,FBgn0003016,FBgn0003028,FBgn0003030,FBgn0003041,FBgn0003042,FBgn0003044,FBgn0003052,FBgn0003053,FBgn0003079,FBgn0003083,FBgn0003087,FBgn0003090,FBgn0003091,FBgn0003095,FBgn0003116,FBgn0003117,FBgn0003118,FBgn0003127,FBgn0003128,FBgn0003129,FBgn0003130,FBgn0003141,FBgn0003142,FBgn0003143,FBgn0003145,FBgn0003161,FBgn0003163,FBgn0003165,FBgn0003167,FBgn0003169,FBgn0003170,FBgn0003174,FBgn0003175,FBgn0003189,FBgn0003192,FBgn0003205,FBgn0003206,FBgn0003215,FBgn0003219,FBgn0003223,FBgn0003240,FBgn0003246,FBgn0003255,FBgn0003256,FBgn0003262,FBgn0003267,FBgn0003268,FBgn0003270,FBgn0003282,FBgn0003283,FBgn0003285,FBgn0003293,FBgn0003295,FBgn0003296,FBgn0003300,FBgn0003302,FBgn0003303,FBgn0003309,FBgn0003310,FBgn0003316,FBgn0003317,FBgn0003318,FBgn0003319,FBgn0003321,FBgn0003322,FBgn0003326,FBgn0003327,FBgn0003332,FBgn0003334,FBgn0003336,FBgn0003337,FBgn0003338,FBgn0003339,FBgn0003345,FBgn0003366,FBgn0003371,FBgn0003380,FBgn0003382,FBgn0003387,FBgn0003390,FBgn0003391,FBgn0003392,FBgn0003393,FBgn0003395,FBgn0003396,FBgn0003400,FBgn0003410,FBgn0003415,FBgn0003416,FBgn0003420,FBgn0003421,FBgn0003433,FBgn0003435,FBgn0003437,FBgn0003439,FBgn0003440,FBgn0003442,FBgn0003443,FBgn0003444,FBgn0003445,FBgn0003447,FBgn0003448,FBgn0003460,FBgn0003462,FBgn0003463,FBgn0003494,FBgn0003499,FBgn0003503,FBgn0003513,FBgn0003517,FBgn0003525,FBgn0003526,FBgn0003536,FBgn0003540,FBgn0003542,FBgn0003543,FBgn0003545,FBgn0003557,FBgn0003559,FBgn0003612,FBgn0003651,FBgn0003653,FBgn0003654,FBgn0003657,FBgn0003659,FBgn0003663,FBgn0003693,FBgn0003699,FBgn0003701,FBgn0003702,FBgn0003714,FBgn0003716,FBgn0003719,FBgn0003725,FBgn0003728,FBgn0003729,FBgn0003731,FBgn0003733,FBgn0003742,FBgn0003743,FBgn0003744,FBgn0003746,FBgn0003862,FBgn0003865,FBgn0003866,FBgn0003870,FBgn0003892,FBgn0003896,FBgn0003899,FBgn0003901,FBgn0003903,FBgn0003905,FBgn0003906,FBgn0003944,FBgn0003949,FBgn0003953,FBgn0003954,FBgn0003962,FBgn0003963,FBgn0003968,FBgn0003969,FBgn0003975,FBgn0003984,FBgn0003988,FBgn0003990,FBgn0003996,FBgn0003997,FBgn0003999,FBgn0004000,FBgn0004004,FBgn0004009,FBgn0004011,FBgn0004017,FBgn0004028,FBgn0004031,FBgn0004034,FBgn0004050,FBgn0004052,FBgn0004101,FBgn0004102,FBgn0004167,FBgn0004169,FBgn0004170,FBgn0004177,FBgn0004179,FBgn0004197,FBgn0004198,FBgn0004200,FBgn0004360,FBgn0004390,FBgn0004391,FBgn0004396,FBgn0004449,FBgn0004475,FBgn0004495,FBgn0004511,FBgn0004527,FBgn0004569,FBgn0004583,FBgn0004587,FBgn0004595,FBgn0004618,FBgn0004635,FBgn0004636,FBgn0004643,FBgn0004644,FBgn0004647,FBgn0004648,FBgn0004655,FBgn0004657,FBgn0004666,FBgn0004680,FBgn0004688,FBgn0004689,FBgn0004811,FBgn0004837,FBgn0004838,FBgn0004854,FBgn0004857,FBgn0004858,FBgn0004859,FBgn0004860,FBgn0004861,FBgn0004864,FBgn0004865,FBgn0004867,FBgn0004884,FBgn0004885,FBgn0004892,FBgn0004893,FBgn0004956,FBgn0004999,FBgn0005006,FBgn0005019,FBgn0005022,FBgn0005024,FBgn0005027,FBgn0005028,FBgn0005029,FBgn0005030,FBgn0005034,FBgn0005048,FBgn0005049,FBgn0005133,FBgn0005218,FBgn0005221,FBgn0005318,FBgn0005326,FBgn0005333,FBgn0005334,FBgn0005335,FBgn0005336,FBgn0005370,FBgn0005399,FBgn0005410,FBgn0005417,FBgn0005536,FBgn0005558,FBgn0005561,FBgn0005590,FBgn0005613,FBgn0005630,FBgn0005632,FBgn0005633,FBgn0005634,FBgn0005638,FBgn0005672,FBgn0005677,FBgn0005681,FBgn0008653,FBgn0008654,FBgn0010051,FBgn0010062,FBgn0010064,FBgn0010067,FBgn0010069,FBgn0010158,FBgn0010179,FBgn0010214,FBgn0010226,FBgn0010247,FBgn0010265,FBgn0010269,FBgn0010300,FBgn0010303,FBgn0010313,FBgn0010316,FBgn0010333,FBgn0010341,FBgn0010379,FBgn0010382,FBgn0010397,FBgn0010400,FBgn0010417,FBgn0010433,FBgn0010453,FBgn0010501,FBgn0010504,FBgn0010762,FBgn0010770,FBgn0010813,FBgn0010909,FBgn0011205,FBgn0011206,FBgn0011217,FBgn0011225,FBgn0011236,FBgn0011274,FBgn0011300,FBgn0011305,FBgn0011577,FBgn0011591,FBgn0011604,FBgn0011640,FBgn0011648,FBgn0011655,FBgn0011656,FBgn0011661,FBgn0011674,FBgn0011706,FBgn0011715,FBgn0011737,FBgn0011739,FBgn0011740,FBgn0011758,FBgn0011760,FBgn0011763,FBgn0011764,FBgn0011766,FBgn0011817,FBgn0011826,FBgn0011829,FBgn0012114,FBgn0012119,FBgn0012123,FBgn0012126,FBgn0012130,FBgn0012131,FBgn0012140,FBgn0012887,FBgn0013272,FBgn0013347,FBgn0013469,FBgn0013718,FBgn0013724,FBgn0013725,FBgn0013751,FBgn0013764,FBgn0013799,FBgn0013820,FBgn0013984,FBgn0013997,FBgn0013998,FBgn0014011,FBgn0014018,FBgn0014020,FBgn0014145,FBgn0014179,FBgn0014205,FBgn0014269,FBgn0014343,FBgn0014366,FBgn0014388,FBgn0014391,FBgn0014443,FBgn0014445,FBgn0014447,FBgn0014459,FBgn0014471,FBgn0014477,FBgn0014478,FBgn0014481,FBgn0014522,FBgn0014529,FBgn0014535,FBgn0014543,FBgn0014544,FBgn0014545,FBgn0014547,FBgn0014548,FBgn0014549,FBgn0014551,FBgn0014552,FBgn0014553,FBgn0014554,FBgn0014555,FBgn0014558,FBgn0014561,FBgn0014562,FBgn0014563,FBgn0014565,FBgn0014567,FBgn0014568,FBgn0014569,FBgn0014570,FBgn0014571,FBgn0014572,FBgn0014573,FBgn0014574,FBgn0014576,FBgn0014577,FBgn0014579,FBgn0014583,FBgn0014584,FBgn0014588,FBgn0014589,FBgn0014590,FBgn0014591,FBgn0014592,FBgn0014593,FBgn0014594,FBgn0014595,FBgn0014596,FBgn0014598,FBgn0014602,FBgn0014603,FBgn0014606,FBgn0014607,FBgn0014609,FBgn0014610,FBgn0014611,FBgn0014612,FBgn0014613,FBgn0014614,FBgn0014615,FBgn0014617,FBgn0014618,FBgn0014619,FBgn0014621,FBgn0014622,FBgn0014626,FBgn0014627,FBgn0014629,FBgn0014631,FBgn0014634,FBgn0014635,FBgn0014636,FBgn0014670,FBgn0014674,FBgn0014675,FBgn0014676,FBgn0014677,FBgn0014678,FBgn0014680,FBgn0014684,FBgn0014685,FBgn0014687,FBgn0014688,FBgn0014689,FBgn0014702,FBgn0014706,FBgn0014707,FBgn0014711,FBgn0014815,FBgn0014847,FBgn0014854,FBgn0014859,FBgn0014948,FBgn0014951,FBgn0015024,FBgn0015218,FBgn0015229,FBgn0015247,FBgn0015258,FBgn0015273,FBgn0015279,FBgn0015286,FBgn0015320,FBgn0015360,FBgn0015371,FBgn0015376,FBgn0015381,FBgn0015394,FBgn0015399,FBgn0015402,FBgn0015407,FBgn0015436,FBgn0015448,FBgn0015520,FBgn0015602,FBgn0015655,FBgn0015664,FBgn0015771,FBgn0015772,FBgn0015774,FBgn0015778,FBgn0015790,FBgn0015795,FBgn0015799,FBgn0015806,FBgn0015838,FBgn0015903,FBgn0015904,FBgn0015905,FBgn0015907,FBgn0015919,FBgn0015922,FBgn0015946,FBgn0015949,FBgn0016076,FBgn0016081,FBgn0016095,FBgn0016101,FBgn0016114,FBgn0016115,FBgn0016413,FBgn0016415,FBgn0016464,FBgn0016510,FBgn0016641,FBgn0016649,FBgn0016791,FBgn0016797,FBgn0016917,FBgn0016944,FBgn0016964,FBgn0016965,FBgn0016966,FBgn0016967,FBgn0016977,FBgn0016984,FBgn0017397,FBgn0017409,FBgn0017430,FBgn0017487,FBgn0017545,FBgn0017572,FBgn0017578,FBgn0017579,FBgn0017791,FBgn0017792,FBgn0017794,FBgn0017796,FBgn0017797,FBgn0017798,FBgn0017801,FBgn0017803,FBgn0017804,FBgn0017808,FBgn0017984,FBgn0018126,FBgn0018178,FBgn0018191,FBgn0018261,FBgn0018293,FBgn0018514,FBgn0018822,FBgn0018823,FBgn0018824,FBgn0019111,FBgn0019112,FBgn0019163,FBgn0019185,FBgn0019631,FBgn0019650,FBgn0019804,FBgn0019808,FBgn0019840,FBgn0019869,FBgn0019875,FBgn0019887,FBgn0019889,FBgn0019947,FBgn0019972,FBgn0019976,FBgn0019989,FBgn0020232,FBgn0020238,FBgn0020255,FBgn0020261,FBgn0020307,FBgn0020309,FBgn0020378,FBgn0020385,FBgn0020386,FBgn0020389,FBgn0020440,FBgn0020493,FBgn0020496,FBgn0020510,FBgn0020621,FBgn0020626,FBgn0020627,FBgn0020660,FBgn0020771,FBgn0020782,FBgn0020793,FBgn0020796,FBgn0020836,FBgn0020882,FBgn0020884,FBgn0020914,FBgn0020973,FBgn0021796,FBgn0021818,FBgn0021873,FBgn0021961,FBgn0022213,FBgn0022238,FBgn0022330,FBgn0022382,FBgn0022388,FBgn0022720,FBgn0022739,FBgn0022754,FBgn0022772,FBgn0022773,FBgn0022809,FBgn0022811,FBgn0022813,FBgn0022923,FBgn0022924,FBgn0023083,FBgn0023095,FBgn0023172,FBgn0023174,FBgn0023214,FBgn0023215,FBgn0023216,FBgn0023428,FBgn0023435,FBgn0023436,FBgn0023440,FBgn0023446,FBgn0023447,FBgn0023453,FBgn0023474,FBgn0023489,FBgn0023493,FBgn0023498,FBgn0023608,FBgn0023770,FBgn0024212,FBgn0024233,FBgn0024234,FBgn0024248,FBgn0024250,FBgn0024252,FBgn0024273,FBgn0024277,FBgn0024329,FBgn0024343,FBgn0024347,FBgn0024355,FBgn0024371,FBgn0024485,FBgn0024531,FBgn0024598,FBgn0024688,FBgn0024807,FBgn0024836,FBgn0024846,FBgn0024913,FBgn0024961,FBgn0025112,FBgn0025114,FBgn0025360,FBgn0025423,FBgn0025525,FBgn0025587,FBgn0025594,FBgn0025730,FBgn0025732,FBgn0025733,FBgn0025734,FBgn0025743,FBgn0025777,FBgn0025800,FBgn0025803,FBgn0025806,FBgn0025814,FBgn0025823,FBgn0025879,FBgn0025936,FBgn0025938,FBgn0026080,FBgn0026087,FBgn0026140,FBgn0026160,FBgn0026181,FBgn0026201,FBgn0026252,FBgn0026266,FBgn0026319,FBgn0026320,FBgn0026323,FBgn0026367,FBgn0026369,FBgn0026376,FBgn0026379,FBgn0026402,FBgn0026404,FBgn0026405,FBgn0026418,FBgn0026422,FBgn0026424,FBgn0026469,FBgn0026518,FBgn0026575,FBgn0026576,FBgn0026585,FBgn0026592,FBgn0026597,FBgn0026609,FBgn0026633,FBgn0027066,FBgn0027385,FBgn0027492,FBgn0027548,FBgn0027558,FBgn0027560,FBgn0027609,FBgn0027616,FBgn0027617,FBgn0027627,FBgn0027845,FBgn0027885,FBgn0027932,FBgn0027948,FBgn0028274,FBgn0028420,FBgn0028471,FBgn0028506,FBgn0028515,FBgn0028550,FBgn0028582,FBgn0028622,FBgn0028697,FBgn0028727,FBgn0028728,FBgn0028730,FBgn0028734,FBgn0028737,FBgn0028955,FBgn0028978,FBgn0028979,FBgn0028980,FBgn0029082,FBgn0029094,FBgn0029096,FBgn0029113,FBgn0029131,FBgn0029150,FBgn0029163,FBgn0029164,FBgn0029165,FBgn0029176,FBgn0029504,FBgn0029687,FBgn0029843,FBgn0029849,FBgn0029891,FBgn0029905,FBgn0029939,FBgn0030018,FBgn0030049,FBgn0030057,FBgn0030241,FBgn0030328,FBgn0030366,FBgn0030486,FBgn0030505,FBgn0031005,FBgn0031016,FBgn0031057,FBgn0031250,FBgn0031260,FBgn0031392,FBgn0031450,FBgn0031629,FBgn0031973,FBgn0031975,FBgn0032210,FBgn0032230,FBgn0032525,FBgn0032586,FBgn0032642,FBgn0032660,FBgn0032683,FBgn0033051,FBgn0033081,FBgn0033107,FBgn0033247,FBgn0033266,FBgn0033315,FBgn0033483,FBgn0033636,FBgn0033659,FBgn0033714,FBgn0033845,FBgn0033846,FBgn0033885,FBgn0033889,FBgn0033901,FBgn0034012,FBgn0034051,FBgn0034072,FBgn0034240,FBgn0034243,FBgn0034408,FBgn0034520,FBgn0034590,FBgn0034606,FBgn0034726,FBgn0034763,FBgn0034876,FBgn0034897,FBgn0034962,FBgn0034970,FBgn0035016,FBgn0035026,FBgn0035142,FBgn0035195,FBgn0035427,FBgn0035533,FBgn0035632,FBgn0035719,FBgn0035956,FBgn0035993,FBgn0036038,FBgn0036046,FBgn0036309,FBgn0036485,FBgn0036487,FBgn0036558,FBgn0036641,FBgn0036801,FBgn0036844,FBgn0036881,FBgn0036899,FBgn0036974,FBgn0037021,FBgn0037203,FBgn0037218,FBgn0037364,FBgn0037671,FBgn0037874,FBgn0037978,FBgn0038100,FBgn0038197,FBgn0038206,FBgn0038233,FBgn0038683,FBgn0038755,FBgn0038853,FBgn0038862,FBgn0038901,FBgn0038916,FBgn0038948,FBgn0039044,FBgn0039234,FBgn0039257,FBgn0039258,FBgn0039283,FBgn0039286,FBgn0039338,FBgn0039350,FBgn0039481,FBgn0039632,FBgn0039747,FBgn0039907,FBgn0040007,FBgn0040038,FBgn0040066,FBgn0040071,FBgn0040078,FBgn0040206,FBgn0040225,FBgn0040227,FBgn0040240,FBgn0040249,FBgn0040271,FBgn0040275,FBgn0040294,FBgn0040298,FBgn0040303,FBgn0040324,FBgn0040372,FBgn0040384,FBgn0040434,FBgn0040435,FBgn0040465,FBgn0040477,FBgn0040487,FBgn0040765,FBgn0041099,FBgn0041100,FBgn0041152,FBgn0041184,FBgn0041188,FBgn0041191,FBgn0041203,FBgn0041207,FBgn0041209,FBgn0041604,FBgn0041611,FBgn0041751,FBgn0042085,FBgn0042627,FBgn0042640,FBgn0042641,FBgn0042693,FBgn0043019,FBgn0043056,FBgn0043057,FBgn0043058,FBgn0043347,FBgn0043350,FBgn0043353,FBgn0043355,FBgn0043356,FBgn0043358,FBgn0043362,FBgn0043364,FBgn0043365,FBgn0043366,FBgn0043367,FBgn0043368,FBgn0043375,FBgn0043380,FBgn0043383,FBgn0043388,FBgn0043454,FBgn0043455,FBgn0043456,FBgn0043457,FBgn0043458,FBgn0043460,FBgn0043884,FBgn0043898,FBgn0043900,FBgn0043903,FBgn0044028,FBgn0044435,FBgn0044436,FBgn0044438,FBgn0044516,FBgn0044517,FBgn0044518,FBgn0044830,FBgn0044831,FBgn0044873,FBgn0045073,FBgn0045852,FBgn0045862,FBgn0045977,FBgn0046332,FBgn0046334,FBgn0046335,FBgn0046687,FBgn0046763,FBgn0050420,FBgn0051481,FBgn0052296,FBgn0052372,FBgn0052521,FBgn0052666,FBgn0053196,FBgn0053542,FBgn0060296,FBgn0061178,FBgn0062271,FBgn0062412,FBgn0062413,FBgn0062652,FBgn0062658,FBgn0062676,FBgn0062681,FBgn0062691,FBgn0064239,FBgn0064240,FBgn0064243,FBgn0064510,FBgn0065034,FBgn0065038,FBgn0065039,FBgn0065990,FBgn0066108,FBgn0067039,FBgn0067043,FBgn0067044,FBgn0067045,FBgn0067055,FBgn0067056,FBgn0067068,FBgn0067069,FBgn0067084,FBgn0067088,FBgn0067090,FBgn0067098,FBgn0067099,FBgn0067100,FBgn0067103,FBgn0067104,FBgn0067304,FBgn0067306,FBgn0067320,FBgn0067321,FBgn0067324,FBgn0067326,FBgn0067404,FBgn0067408,FBgn0067413,FBgn0067414,FBgn0067416,FBgn0067779,FBgn0067878,FBgn0067910,FBgn0067913,FBgn0069210,FBgn0069240,FBgn0069359,FBgn0069431,FBgn0082194,FBgn0082304,FBgn0082311,FBgn0082326,FBgn0083083,FBgn0083115,FBgn0083194,FBgn0084065,FBgn0084072,FBgn0084074,FBgn0084077,FBgn0084163,FBgn0084199,FBgn0084205,FBgn0084232,FBgn0084275,FBgn0084298,FBgn0084374,FBgn0084395,FBgn0084462,FBgn0084490,FBgn0084644,FBgn0084657,FBgn0084812,FBgn0084828,FBgn0084872,FBgn0084949,FBgn0085025,FBgn0085031,FBgn0085121,FBgn0085173,FBgn0085175,FBgn0085403,FBgn0085424,FBgn0085432,FBgn0085450,FBgn0086171,FBgn0086253,FBgn0086346,FBgn0086356,FBgn0086361,FBgn0086371,FBgn0086372,FBgn0086378,FBgn0086384,FBgn0086444,FBgn0086479,FBgn0086486,FBgn0086655,FBgn0086679,FBgn0086680,FBgn0086686,FBgn0086690,FBgn0086697,FBgn0086698,FBgn0086735,FBgn0086736,FBgn0086782,FBgn0086783,FBgn0086793,FBgn0086884,FBgn0086898,FBgn0086899,FBgn0086901,FBgn0086902,FBgn0086907,FBgn0086908,FBgn0086911,FBgn0243512,FBgn0250745,FBgn0250785,FBgn0250786,FBgn0250823,FBgn0250874,FBgn0259172,FBgn0259174,FBgn0259176,FBgn0259210,FBgn0259212,FBgn0259220,FBgn0259228,FBgn0259243,FBgn0259248,FBgn0259249,FBgn0259250,FBgn0259251,FBgn0259252,FBgn0259253,FBgn0259254,FBgn0259255,FBgn0259256,FBgn0259257,FBgn0259258,FBgn0259259,FBgn0259260,FBgn0259261,FBgn0259262,FBgn0259263,FBgn0259264,FBgn0259265,FBgn0259266,FBgn0259267,FBgn0259268,FBgn0259269,FBgn0259270,FBgn0259272,FBgn0259273,FBgn0259274,FBgn0259275,FBgn0259276,FBgn0259277,FBgn0259278,FBgn0259280,FBgn0259281,FBgn0259282,FBgn0259283,FBgn0259284,FBgn0259285,FBgn0259286,FBgn0259287,FBgn0259288,FBgn0259289,FBgn0259290,FBgn0259291,FBgn0259292,FBgn0259293,FBgn0259295,FBgn0259296,FBgn0259297,FBgn0259298,FBgn0259299,FBgn0259300,FBgn0259301,FBgn0259302,FBgn0259303,FBgn0259304,FBgn0259305,FBgn0259306,FBgn0259307,FBgn0259308,FBgn0259309,FBgn0259310,FBgn0259311,FBgn0259312,FBgn0259313,FBgn0259314,FBgn0259315,FBgn0259316,FBgn0259317,FBgn0259318,FBgn0259319,FBgn0259320,FBgn0259321,FBgn0259322,FBgn0259323,FBgn0259324,FBgn0259325,FBgn0259326,FBgn0259327,FBgn0259328,FBgn0259329,FBgn0259330,FBgn0259331,FBgn0259332,FBgn0259333,FBgn0259334,FBgn0259335,FBgn0259336,FBgn0259337,FBgn0259338,FBgn0259339,FBgn0259340,FBgn0259341,FBgn0259342,FBgn0259343,FBgn0259344,FBgn0259345,FBgn0259346,FBgn0259347,FBgn0259348,FBgn0259349,FBgn0259350,FBgn0259351,FBgn0259352,FBgn0259353,FBgn0259354,FBgn0259355,FBgn0259356,FBgn0259357,FBgn0259358,FBgn0259359,FBgn0259360,FBgn0259361,FBgn0259362,FBgn0259363,FBgn0259364,FBgn0259365,FBgn0259366,FBgn0259367,FBgn0259368,FBgn0259369,FBgn0259370,FBgn0259371,FBgn0259372,FBgn0259373,FBgn0259374,FBgn0259375,FBgn0259376,FBgn0259377,FBgn0259378,FBgn0259379,FBgn0259380,FBgn0259381,FBgn0259382,FBgn0259383,FBgn0259384,FBgn0259385,FBgn0259386,FBgn0259387,FBgn0259388,FBgn0259389,FBgn0259390,FBgn0259391,FBgn0259392,FBgn0259393,FBgn0259394,FBgn0259395,FBgn0259396,FBgn0259397,FBgn0259398,FBgn0259399,FBgn0259400,FBgn0259401,FBgn0259402,FBgn0259403,FBgn0259404,FBgn0259405,FBgn0259406,FBgn0259407,FBgn0259408,FBgn0259409,FBgn0259410,FBgn0259411,FBgn0259412,FBgn0259413,FBgn0259414,FBgn0259415,FBgn0259416,FBgn0259417,FBgn0259418,FBgn0259419,FBgn0259420,FBgn0259421,FBgn0259422,FBgn0259423,FBgn0259424,FBgn0259425,FBgn0259426,FBgn0259427,FBgn0259428,FBgn0259429,FBgn0259430,FBgn0259431,FBgn0259432,FBgn0259433,FBgn0259434,FBgn0259435,FBgn0259436,FBgn0259437,FBgn0259438,FBgn0259439,FBgn0259440,FBgn0259441,FBgn0259442,FBgn0259444,FBgn0259445,FBgn0259446,FBgn0259447,FBgn0259448,FBgn0259449,FBgn0259450,FBgn0259451,FBgn0259452,FBgn0259453,FBgn0259454,FBgn0259455,FBgn0259456,FBgn0259457,FBgn0259458,FBgn0259459,FBgn0259460,FBgn0259461,FBgn0259462,FBgn0259463,FBgn0259464,FBgn0259465,FBgn0259466,FBgn0259467,FBgn0259468,FBgn0259469,FBgn0259470,FBgn0259471,FBgn0259472,FBgn0259473,FBgn0259474,FBgn0259475,FBgn0259476,FBgn0259478,FBgn0259479,FBgn0259480,FBgn0259481,FBgn0259490,FBgn0259520,FBgn0259521,FBgn0259522,FBgn0259523,FBgn0259524,FBgn0259525,FBgn0259526,FBgn0259527,FBgn0259528,FBgn0259529,FBgn0259530,FBgn0259531,FBgn0259532,FBgn0259533,FBgn0259534,FBgn0259535,FBgn0259536,FBgn0259537,FBgn0259538,FBgn0259540,FBgn0259541,FBgn0259542,FBgn0259543,FBgn0259545,FBgn0259546,FBgn0259547,FBgn0259548,FBgn0259549,FBgn0259550,FBgn0259551,FBgn0259552,FBgn0259553,FBgn0259554,FBgn0259555,FBgn0259559,FBgn0259560,FBgn0259561,FBgn0259562,FBgn0259565,FBgn0259566,FBgn0259567,FBgn0259568,FBgn0259569,FBgn0259570,FBgn0259571,FBgn0259572,FBgn0259573,FBgn0259575,FBgn0259576,FBgn0259577,FBgn0259578,FBgn0259579,FBgn0259580,FBgn0259582,FBgn0259583,FBgn0259584,FBgn0259585,FBgn0259586,FBgn0259587,FBgn0259588,FBgn0259589,FBgn0259590,FBgn0259591,FBgn0259592,FBgn0259593,FBgn0259595,FBgn0259596,FBgn0259597,FBgn0259598,FBgn0259601,FBgn0259602,FBgn0259603,FBgn0259604,FBgn0259605,FBgn0259606,FBgn0259607,FBgn0259608,FBgn0259609,FBgn0259610,FBgn0259611,FBgn0259612,FBgn0259613,FBgn0259614,FBgn0259616,FBgn0259617,FBgn0259620,FBgn0259621,FBgn0259622,FBgn0259623,FBgn0259624,FBgn0259625,FBgn0259626,FBgn0259627,FBgn0259628,FBgn0259629,FBgn0259630,FBgn0259631,FBgn0259632,FBgn0259633,FBgn0259634,FBgn0259636,FBgn0259637,FBgn0259638,FBgn0259639,FBgn0259640,FBgn0259641,FBgn0259642,FBgn0259643,FBgn0259644,FBgn0259645,FBgn0259646,FBgn0259647,FBgn0259648,FBgn0259649,FBgn0259650,FBgn0259651,FBgn0259652,FBgn0259653,FBgn0259654,FBgn0259655,FBgn0259657,FBgn0259658,FBgn0259659,FBgn0259660,FBgn0259662,FBgn0259663,FBgn0259664,FBgn0259665,FBgn0259666,FBgn0259667,FBgn0259668,FBgn0259669,FBgn0259670,FBgn0259671,FBgn0259676,FBgn0259685,FBgn0259745,FBgn0259750,FBgn0259785,FBgn0259789,FBgn0259833,FBgn0259876,FBgn0259937,FBgn0259984,FBgn0259986,FBgn0260003,FBgn0260006,FBgn0260049,FBgn0260220,FBgn0260221,FBgn0260397,FBgn0260625,FBgn0260626,FBgn0260627,FBgn0260628,FBgn0260629,FBgn0260632,FBgn0260635,FBgn0260639,FBgn0260642,FBgn0260649,FBgn0260789,FBgn0260814,FBgn0260934,FBgn0260936,FBgn0260941,FBgn0260945,FBgn0260962,FBgn0260963,FBgn0260991,FBgn0261014,FBgn0261049,FBgn0261109,FBgn0261112,FBgn0261113,FBgn0261239,FBgn0261241,FBgn0261243,FBgn0261256,FBgn0261268,FBgn0261278,FBgn0261283,FBgn0261285,FBgn0261451,FBgn0261456,FBgn0261514,FBgn0261549,FBgn0261560,FBgn0261609,FBgn0261613,FBgn0261617,FBgn0261618,FBgn0261642,FBgn0261647,FBgn0261648,FBgn0261649,FBgn0261674,FBgn0261786,FBgn0261793,FBgn0261800,FBgn0261808,FBgn0261862,FBgn0261885,FBgn0261953,FBgn0261972,FBgn0261983,FBgn0261985,FBgn0261986,FBgn0262029,FBgn0262111,FBgn0262113,FBgn0262127,FBgn0262152,FBgn0262160,FBgn0262290,FBgn0262343,FBgn0262350,FBgn0262370,FBgn0262371,FBgn0262373,FBgn0262403,FBgn0262406,FBgn0262447,FBgn0262451,FBgn0262462,FBgn0262465,FBgn0262467,FBgn0262582,FBgn0262614,FBgn0262656,FBgn0262733,FBgn0262739,FBgn0262801,FBgn0262866,FBgn0262937,FBgn0262976,FBgn0263097,FBgn0263107,FBgn0263118,FBgn0263237,FBgn0263258,FBgn0263289,FBgn0263395,FBgn0263396"	
eye (1254)	1254	unknown	eye (with zip[02957])	"FBgn0000008,FBgn0000014,FBgn0000015,FBgn0000017,FBgn0000020,FBgn0000042,FBgn0000061,FBgn0000063,FBgn0000067,FBgn0000077,FBgn0000080,FBgn0000097,FBgn0000110,FBgn0000117,FBgn0000119,FBgn0000121,FBgn0000136,FBgn0000140,FBgn0000143,FBgn0000151,FBgn0000154,FBgn0000157,FBgn0000162,FBgn0000163,FBgn0000174,FBgn0000179,FBgn0000189,FBgn0000191,FBgn0000193,FBgn0000194,FBgn0000197,FBgn0000203,FBgn0000205,FBgn0000206,FBgn0000209,FBgn0000210,FBgn0000212,FBgn0000213,FBgn0000216,FBgn0000219,FBgn0000226,FBgn0000229,FBgn0000233,FBgn0000236,FBgn0000237,FBgn0000241,FBgn0000247,FBgn0000257,FBgn0000258,FBgn0000272,FBgn0000273,FBgn0000307,FBgn0000320,FBgn0000330,FBgn0000339,FBgn0000344,FBgn0000347,FBgn0000362,FBgn0000365,FBgn0000373,FBgn0000376,FBgn0000382,FBgn0000386,FBgn0000394,FBgn0000404,FBgn0000405,FBgn0000411,FBgn0000421,FBgn0000423,FBgn0000424,FBgn0000438,FBgn0000439,FBgn0000440,FBgn0000441,FBgn0000447,FBgn0000458,FBgn0000459,FBgn0000463,FBgn0000470,FBgn0000482,FBgn0000490,FBgn0000492,FBgn0000497,FBgn0000499,FBgn0000503,FBgn0000504,FBgn0000517,FBgn0000520,FBgn0000524,FBgn0000526,FBgn0000542,FBgn0000546,FBgn0000547,FBgn0000568,FBgn0000573,FBgn0000575,FBgn0000577,FBgn0000580,FBgn0000587,FBgn0000591,FBgn0000618,FBgn0000624,FBgn0000625,FBgn0000626,FBgn0000627,FBgn0000628,FBgn0000635,FBgn0000656,FBgn0000658,FBgn0000663,FBgn0000667,FBgn0000711,FBgn0000724,FBgn0000815,FBgn0001083,FBgn0001085,FBgn0001087,FBgn0001103,FBgn0001108,FBgn0001115,FBgn0001117,FBgn0001132,FBgn0001139,FBgn0001148,FBgn0001164,FBgn0001168,FBgn0001169,FBgn0001180,FBgn0001197,FBgn0001208,FBgn0001213,FBgn0001218,FBgn0001219,FBgn0001235,FBgn0001238,FBgn0001239,FBgn0001250,FBgn0001252,FBgn0001257,FBgn0001279,FBgn0001291,FBgn0001295,FBgn0001297,FBgn0001300,FBgn0001316,FBgn0001322,FBgn0001325,FBgn0001332,FBgn0001372,FBgn0001404,FBgn0001406,FBgn0001788,FBgn0001942,FBgn0001959,FBgn0001965,FBgn0001981,FBgn0001994,FBgn0002022,FBgn0002041,FBgn0002057,FBgn0002058,FBgn0002199,FBgn0002222,FBgn0002284,FBgn0002388,FBgn0002413,FBgn0002466,FBgn0002523,FBgn0002524,FBgn0002525,FBgn0002526,FBgn0002541,FBgn0002547,FBgn0002554,FBgn0002566,FBgn0002573,FBgn0002576,FBgn0002606,FBgn0002616,FBgn0002622,FBgn0002629,FBgn0002633,FBgn0002638,FBgn0002642,FBgn0002643,FBgn0002691,FBgn0002704,FBgn0002705,FBgn0002718,FBgn0002719,FBgn0002734,FBgn0002779,FBgn0002781,FBgn0002783,FBgn0002791,FBgn0002843,FBgn0002847,FBgn0002866,FBgn0002876,FBgn0002913,FBgn0002914,FBgn0002932,FBgn0002937,FBgn0002938,FBgn0002940,FBgn0002950,FBgn0002953,FBgn0002962,FBgn0002968,FBgn0002969,FBgn0002978,FBgn0002987,FBgn0002995,FBgn0002998,FBgn0002999,FBgn0003002,FBgn0003004,FBgn0003014,FBgn0003024,FBgn0003027,FBgn0003028,FBgn0003041,FBgn0003052,FBgn0003053,FBgn0003079,FBgn0003083,FBgn0003087,FBgn0003090,FBgn0003112,FBgn0003117,FBgn0003118,FBgn0003125,FBgn0003129,FBgn0003130,FBgn0003135,FBgn0003145,FBgn0003157,FBgn0003162,FBgn0003166,FBgn0003169,FBgn0003170,FBgn0003174,FBgn0003175,FBgn0003180,FBgn0003205,FBgn0003206,FBgn0003216,FBgn0003219,FBgn0003226,FBgn0003240,FBgn0003247,FBgn0003256,FBgn0003258,FBgn0003267,FBgn0003268,FBgn0003270,FBgn0003272,FBgn0003285,FBgn0003293,FBgn0003295,FBgn0003296,FBgn0003299,FBgn0003300,FBgn0003302,FBgn0003310,FBgn0003317,FBgn0003322,FBgn0003325,FBgn0003326,FBgn0003327,FBgn0003332,FBgn0003339,FBgn0003342,FBgn0003345,FBgn0003366,FBgn0003370,FBgn0003380,FBgn0003390,FBgn0003392,FBgn0003396,FBgn0003410,FBgn0003416,FBgn0003421,FBgn0003438,FBgn0003439,FBgn0003442,FBgn0003444,FBgn0003445,FBgn0003448,FBgn0003460,FBgn0003463,FBgn0003473,FBgn0003478,FBgn0003494,FBgn0003503,FBgn0003513,FBgn0003514,FBgn0003516,FBgn0003522,FBgn0003525,FBgn0003526,FBgn0003534,FBgn0003542,FBgn0003545,FBgn0003559,FBgn0003568,FBgn0003607,FBgn0003612,FBgn0003651,FBgn0003653,FBgn0003654,FBgn0003657,FBgn0003679,FBgn0003682,FBgn0003686,FBgn0003694,FBgn0003697,FBgn0003701,FBgn0003702,FBgn0003703,FBgn0003705,FBgn0003713,FBgn0003716,FBgn0003729,FBgn0003730,FBgn0003731,FBgn0003746,FBgn0003862,FBgn0003866,FBgn0003870,FBgn0003888,FBgn0003892,FBgn0003899,FBgn0003905,FBgn0003944,FBgn0003949,FBgn0003957,FBgn0003963,FBgn0003965,FBgn0003973,FBgn0003975,FBgn0003984,FBgn0003989,FBgn0003992,FBgn0003996,FBgn0003997,FBgn0003999,FBgn0004007,FBgn0004008,FBgn0004009,FBgn0004014,FBgn0004025,FBgn0004026,FBgn0004027,FBgn0004050,FBgn0004167,FBgn0004177,FBgn0004179,FBgn0004197,FBgn0004198,FBgn0004374,FBgn0004390,FBgn0004391,FBgn0004406,FBgn0004495,FBgn0004569,FBgn0004583,FBgn0004587,FBgn0004595,FBgn0004603,FBgn0004618,FBgn0004635,FBgn0004636,FBgn0004643,FBgn0004644,FBgn0004647,FBgn0004652,FBgn0004655,FBgn0004657,FBgn0004666,FBgn0004688,FBgn0004784,FBgn0004811,FBgn0004837,FBgn0004854,FBgn0004856,FBgn0004858,FBgn0004859,FBgn0004860,FBgn0004861,FBgn0004864,FBgn0004865,FBgn0004878,FBgn0004880,FBgn0004889,FBgn0004893,FBgn0004956,FBgn0004994,FBgn0005003,FBgn0005006,FBgn0005007,FBgn0005022,FBgn0005028,FBgn0005034,FBgn0005048,FBgn0005113,FBgn0005176,FBgn0005187,FBgn0005190,FBgn0005198,FBgn0005278,FBgn0005303,FBgn0005316,FBgn0005318,FBgn0005320,FBgn0005335,FBgn0005337,FBgn0005344,FBgn0005365,FBgn0005368,FBgn0005371,FBgn0005399,FBgn0005410,FBgn0005417,FBgn0005536,FBgn0005558,FBgn0005561,FBgn0005630,FBgn0005632,FBgn0005634,FBgn0005672,FBgn0005677,FBgn0005680,FBgn0005681,FBgn0005682,FBgn0005683,FBgn0005684,FBgn0005685,FBgn0005686,FBgn0005687,FBgn0005698,FBgn0005699,FBgn0005700,FBgn0005701,FBgn0005702,FBgn0005703,FBgn0005704,FBgn0005706,FBgn0005707,FBgn0005709,FBgn0005710,FBgn0005711,FBgn0005712,FBgn0005714,FBgn0005716,FBgn0005718,FBgn0005720,FBgn0005721,FBgn0005726,FBgn0005728,FBgn0005731,FBgn0005732,FBgn0005733,FBgn0005735,FBgn0005736,FBgn0005737,FBgn0005738,FBgn0005739,FBgn0005742,FBgn0005743,FBgn0005744,FBgn0005745,FBgn0005747,FBgn0005748,FBgn0005749,FBgn0005750,FBgn0005752,FBgn0005753,FBgn0005755,FBgn0005756,FBgn0005757,FBgn0005758,FBgn0005759,FBgn0005760,FBgn0005762,FBgn0005763,FBgn0005765,FBgn0010048,FBgn0010062,FBgn0010158,FBgn0010168,FBgn0010226,FBgn0010247,FBgn0010269,FBgn0010300,FBgn0010303,FBgn0010313,FBgn0010316,FBgn0010333,FBgn0010341,FBgn0010379,FBgn0010382,FBgn0010400,FBgn0010417,FBgn0010433,FBgn0010434,FBgn0010501,FBgn0010602,FBgn0010825,FBgn0010909,FBgn0011202,FBgn0011206,FBgn0011207,FBgn0011300,FBgn0011305,FBgn0011327,FBgn0011474,FBgn0011577,FBgn0011591,FBgn0011604,FBgn0011648,FBgn0011656,FBgn0011706,FBgn0011726,FBgn0011739,FBgn0011740,FBgn0011758,FBgn0011763,FBgn0011764,FBgn0011766,FBgn0011817,FBgn0011826,FBgn0011829,FBgn0012038,FBgn0012058,FBgn0012114,FBgn0012119,FBgn0012120,FBgn0012121,FBgn0012123,FBgn0012126,FBgn0012127,FBgn0012128,FBgn0012129,FBgn0012130,FBgn0012131,FBgn0012133,FBgn0012134,FBgn0012135,FBgn0012891,FBgn0012902,FBgn0013136,FBgn0013263,FBgn0013272,FBgn0013343,FBgn0013347,FBgn0013469,FBgn0013552,FBgn0013674,FBgn0013724,FBgn0013725,FBgn0013751,FBgn0013799,FBgn0013820,FBgn0013984,FBgn0013995,FBgn0013997,FBgn0013998,FBgn0014011,FBgn0014017,FBgn0014020,FBgn0014056,FBgn0014133,FBgn0014164,FBgn0014269,FBgn0014302,FBgn0014384,FBgn0014388,FBgn0014445,FBgn0014446,FBgn0014459,FBgn0014481,FBgn0014484,FBgn0014486,FBgn0014525,FBgn0014529,FBgn0014534,FBgn0014536,FBgn0014550,FBgn0014569,FBgn0014570,FBgn0014571,FBgn0014574,FBgn0014576,FBgn0014577,FBgn0014583,FBgn0014592,FBgn0014609,FBgn0014613,FBgn0014614,FBgn0014615,FBgn0014617,FBgn0014619,FBgn0014623,FBgn0014847,FBgn0014891,FBgn0015024,FBgn0015031,FBgn0015218,FBgn0015258,FBgn0015279,FBgn0015286,FBgn0015296,FBgn0015360,FBgn0015371,FBgn0015381,FBgn0015394,FBgn0015396,FBgn0015399,FBgn0015402,FBgn0015520,FBgn0015602,FBgn0015664,FBgn0015756,FBgn0015778,FBgn0015790,FBgn0015799,FBgn0015806,FBgn0015838,FBgn0015904,FBgn0015905,FBgn0015907,FBgn0015919,FBgn0015922,FBgn0015946,FBgn0016076,FBgn0016095,FBgn0016115,FBgn0016130,FBgn0016345,FBgn0016407,FBgn0016410,FBgn0016411,FBgn0016412,FBgn0016416,FBgn0016419,FBgn0016420,FBgn0016457,FBgn0016468,FBgn0016512,FBgn0016522,FBgn0016526,FBgn0016546,FBgn0016556,FBgn0016560,FBgn0016567,FBgn0016574,FBgn0016576,FBgn0016577,FBgn0016578,FBgn0016579,FBgn0016607,FBgn0016641,FBgn0016649,FBgn0016670,FBgn0016702,FBgn0016756,FBgn0016791,FBgn0016794,FBgn0016797,FBgn0016917,FBgn0016944,FBgn0016977,FBgn0017409,FBgn0017521,FBgn0017551,FBgn0017579,FBgn0017704,FBgn0017706,FBgn0017714,FBgn0017718,FBgn0017733,FBgn0017750,FBgn0017777,FBgn0017797,FBgn0017799,FBgn0017977,FBgn0018021,FBgn0018029,FBgn0018034,FBgn0018039,FBgn0018053,FBgn0018055,FBgn0018061,FBgn0018062,FBgn0018063,FBgn0018074,FBgn0018093,FBgn0018102,FBgn0018111,FBgn0018161,FBgn0018192,FBgn0018267,FBgn0018270,FBgn0018272,FBgn0018281,FBgn0018285,FBgn0018359,FBgn0018367,FBgn0018370,FBgn0018385,FBgn0018419,FBgn0018421,FBgn0018422,FBgn0018423,FBgn0018424,FBgn0018431,FBgn0018436,FBgn0018460,FBgn0018487,FBgn0018491,FBgn0018502,FBgn0018505,FBgn0018530,FBgn0018532,FBgn0018536,FBgn0018538,FBgn0018542,FBgn0018543,FBgn0018548,FBgn0018549,FBgn0018550,FBgn0018571,FBgn0018574,FBgn0018601,FBgn0018602,FBgn0018608,FBgn0018609,FBgn0018610,FBgn0018611,FBgn0018614,FBgn0018652,FBgn0018653,FBgn0018654,FBgn0018656,FBgn0018717,FBgn0018740,FBgn0018754,FBgn0018785,FBgn0018819,FBgn0018822,FBgn0018831,FBgn0018837,FBgn0018862,FBgn0018879,FBgn0018919,FBgn0018957,FBgn0018978,FBgn0019048,FBgn0019051,FBgn0019071,FBgn0019074,FBgn0019102,FBgn0019108,FBgn0019126,FBgn0019130,FBgn0019134,FBgn0019136,FBgn0019138,FBgn0019185,FBgn0019187,FBgn0019197,FBgn0019245,FBgn0019254,FBgn0019290,FBgn0019293,FBgn0019295,FBgn0019318,FBgn0019357,FBgn0019363,FBgn0019402,FBgn0019440,FBgn0019441,FBgn0019477,FBgn0019496,FBgn0019498,FBgn0019516,FBgn0019592,FBgn0019804,FBgn0019805,FBgn0019808,FBgn0019869,FBgn0019875,FBgn0019887,FBgn0019889,FBgn0019947,FBgn0019972,FBgn0019976,FBgn0020224,FBgn0020238,FBgn0020385,FBgn0020386,FBgn0020388,FBgn0020404,FBgn0020660,FBgn0020785,FBgn0020795,FBgn0021433,FBgn0021746,FBgn0021760,FBgn0021764,FBgn0021767,FBgn0021796,FBgn0021818,FBgn0021872,FBgn0021873,FBgn0021961,FBgn0022382,FBgn0022772,FBgn0022785,FBgn0022809,FBgn0022811,FBgn0022923,FBgn0022924,FBgn0023157,FBgn0023174,FBgn0023214,FBgn0023215,FBgn0023407,FBgn0023428,FBgn0023444,FBgn0023518,FBgn0024189,FBgn0024192,FBgn0024196,FBgn0024208,FBgn0024233,FBgn0024234,FBgn0024236,FBgn0024248,FBgn0024277,FBgn0024355,FBgn0024371,FBgn0024510,FBgn0024531,FBgn0024598,FBgn0024688,FBgn0024753,FBgn0024807,FBgn0024817,FBgn0024938,FBgn0024961,FBgn0025114,FBgn0025117,FBgn0025360,FBgn0025587,FBgn0025743,FBgn0025806,FBgn0025814,FBgn0025823,FBgn0026087,FBgn0026140,FBgn0026181,FBgn0026201,FBgn0026319,FBgn0026320,FBgn0026323,FBgn0026367,FBgn0026376,FBgn0026379,FBgn0026404,FBgn0026405,FBgn0026422,FBgn0026472,FBgn0026576,FBgn0026592,FBgn0026597,FBgn0026609,FBgn0026863,FBgn0027294,FBgn0027375,FBgn0027491,FBgn0027492,FBgn0027548,FBgn0027560,FBgn0027616,FBgn0027655,FBgn0027845,FBgn0027948,FBgn0028274,FBgn0028369,FBgn0028420,FBgn0028471,FBgn0028506,FBgn0028550,FBgn0028577,FBgn0028582,FBgn0028622,FBgn0028697,FBgn0028717,FBgn0028727,FBgn0028728,FBgn0028734,FBgn0028954,FBgn0028955,FBgn0028959,FBgn0028978,FBgn0028980,FBgn0029015,FBgn0029081,FBgn0029082,FBgn0029094,FBgn0029113,FBgn0029123,FBgn0029131,FBgn0029150,FBgn0029163,FBgn0029176,FBgn0029504,FBgn0029891,FBgn0029907,FBgn0029939,FBgn0030049,FBgn0030057,FBgn0030328,FBgn0030505,FBgn0030530,FBgn0030600,FBgn0031005,FBgn0031145,FBgn0031392,FBgn0031432,FBgn0031458,FBgn0031728,FBgn0032059,FBgn0032515,FBgn0032525,FBgn0032586,FBgn0032660,FBgn0033051,FBgn0033081,FBgn0033107,FBgn0033109,FBgn0033247,FBgn0033315,FBgn0033483,FBgn0033654,FBgn0033659,FBgn0033714,FBgn0033845,FBgn0033846,FBgn0033885,FBgn0033889,FBgn0033901,FBgn0034051,FBgn0034072,FBgn0034135,FBgn0034243,FBgn0034577,FBgn0034590,FBgn0034606,FBgn0034728,FBgn0034970,FBgn0035026,FBgn0035106,FBgn0035120,FBgn0035142,FBgn0035195,FBgn0035300,FBgn0035427,FBgn0035993,FBgn0036007,FBgn0036141,FBgn0036487,FBgn0036558,FBgn0036746,FBgn0036756,FBgn0036786,FBgn0036844,FBgn0036899,FBgn0037163,FBgn0037218,FBgn0037481,FBgn0037555,FBgn0037645,FBgn0037874,FBgn0037896,FBgn0038118,FBgn0038167,FBgn0038197,FBgn0038233,FBgn0038320,FBgn0038659,FBgn0038683,FBgn0038755,FBgn0038853,FBgn0039044,FBgn0039234,FBgn0039254,FBgn0039258,FBgn0039283,FBgn0039286,FBgn0039632,FBgn0040038,FBgn0040075,FBgn0040227,FBgn0040249,FBgn0040275,FBgn0040284,FBgn0040294,FBgn0040297,FBgn0040308,FBgn0040324,FBgn0040434,FBgn0040435,FBgn0040465,FBgn0040477,FBgn0040765,FBgn0041097,FBgn0041100,FBgn0041152,FBgn0041184,FBgn0041188,FBgn0041191,FBgn0041207,FBgn0041208,FBgn0041604,FBgn0041764,FBgn0042641,FBgn0043019,FBgn0043058,FBgn0043353,FBgn0043362,FBgn0043454,FBgn0043455,FBgn0043458,FBgn0043490,FBgn0043554,FBgn0043558,FBgn0043588,FBgn0043850,FBgn0043884,FBgn0043898,FBgn0043900,FBgn0043903,FBgn0043987,FBgn0043996,FBgn0044004,FBgn0044006,FBgn0044010,FBgn0044035,FBgn0044036,FBgn0044037,FBgn0044074,FBgn0044079,FBgn0044080,FBgn0044083,FBgn0044084,FBgn0044086,FBgn0044087,FBgn0044089,FBgn0044092,FBgn0044094,FBgn0044099,FBgn0044103,FBgn0044105,FBgn0044107,FBgn0044108,FBgn0044112,FBgn0044121,FBgn0044122,FBgn0044123,FBgn0044127,FBgn0044830,FBgn0044831,FBgn0044951,FBgn0045035,FBgn0045073,FBgn0046117,FBgn0046334,FBgn0046335,FBgn0046687,FBgn0046883,FBgn0051481,FBgn0051774,FBgn0052179,FBgn0052418,FBgn0052484,FBgn0052521,FBgn0052627,FBgn0053193,FBgn0053555,FBgn0061469,FBgn0062271,FBgn0062412,FBgn0062413,FBgn0062676,FBgn0062681,FBgn0062691,FBgn0063907,FBgn0064239,FBgn0064240,FBgn0064243,FBgn0066108,FBgn0067043,FBgn0067054,FBgn0067056,FBgn0067069,FBgn0067084,FBgn0067088,FBgn0067090,FBgn0067098,FBgn0067326,FBgn0067404,FBgn0067408,FBgn0067413,FBgn0067416,FBgn0067604,FBgn0067779,FBgn0067910,FBgn0067913,FBgn0069210,FBgn0069359,FBgn0082304,FBgn0082308,FBgn0082311,FBgn0082326,FBgn0083097,FBgn0084065,FBgn0084074,FBgn0084232,FBgn0084462,FBgn0084482,FBgn0084644,FBgn0084657,FBgn0084734,FBgn0084872,FBgn0084949,FBgn0085175,FBgn0085450,FBgn0086346,FBgn0086356,FBgn0086361,FBgn0086365,FBgn0086372,FBgn0086378,FBgn0086384,FBgn0086484,FBgn0086489,FBgn0086655,FBgn0086656,FBgn0086657,FBgn0086686,FBgn0086697,FBgn0086735,FBgn0086782,FBgn0086784,FBgn0086793,FBgn0086879,FBgn0086884,FBgn0086899,FBgn0086901,FBgn0086902,FBgn0086911,FBgn0243486,FBgn0243512,FBgn0250745,FBgn0250791,FBgn0250823,FBgn0250874,FBgn0250903,FBgn0259172,FBgn0259212,FBgn0259220,FBgn0259228,FBgn0259490,FBgn0259555,FBgn0259630,FBgn0259685,FBgn0259745,FBgn0259785,FBgn0259833,FBgn0259876,FBgn0259901,FBgn0259905,FBgn0259907,FBgn0259912,FBgn0259913,FBgn0259923,FBgn0259984,FBgn0259986,FBgn0260399,FBgn0260400,FBgn0260632,FBgn0260635,FBgn0260639,FBgn0260642,FBgn0260649,FBgn0260789,FBgn0260934,FBgn0260936,FBgn0260941,FBgn0260945,FBgn0260962,FBgn0260987,FBgn0260991,FBgn0261014,FBgn0261084,FBgn0261239,FBgn0261243,FBgn0261256,FBgn0261278,FBgn0261279,FBgn0261367,FBgn0261451,FBgn0261456,FBgn0261480,FBgn0261513,FBgn0261530,FBgn0261549,FBgn0261606,FBgn0261617,FBgn0261618,FBgn0261642,FBgn0261644,FBgn0261647,FBgn0261674,FBgn0261793,FBgn0261854,FBgn0261885,FBgn0261953,FBgn0261972,FBgn0261985,FBgn0261986,FBgn0262029,FBgn0262081,FBgn0262113,FBgn0262127,FBgn0262152,FBgn0262160,FBgn0262350,FBgn0262403,FBgn0262451,FBgn0262614,FBgn0262646,FBgn0262656,FBgn0262699,FBgn0262733,FBgn0262738,FBgn0262739,FBgn0262801,FBgn0262907,FBgn0262976,FBgn0263289"	
lethal_larval_stage_recessive (857)	857	unknown	lethal | larval stage | recessive	"FBgn0000014,FBgn0000015,FBgn0000042,FBgn0000139,FBgn0000140,FBgn0000157,FBgn0000198,FBgn0000210,FBgn0000253,FBgn0000258,FBgn0000273,FBgn0000317,FBgn0000330,FBgn0000346,FBgn0000363,FBgn0000376,FBgn0000404,FBgn0000482,FBgn0000490,FBgn0000499,FBgn0000520,FBgn0000541,FBgn0000543,FBgn0000546,FBgn0000547,FBgn0000568,FBgn0000580,FBgn0000611,FBgn0000629,FBgn0000631,FBgn0000635,FBgn0000643,FBgn0000662,FBgn0000667,FBgn0000709,FBgn0001078,FBgn0001197,FBgn0001219,FBgn0001222,FBgn0001233,FBgn0001235,FBgn0001268,FBgn0001330,FBgn0001334,FBgn0001335,FBgn0001341,FBgn0001342,FBgn0001344,FBgn0001345,FBgn0001347,FBgn0001348,FBgn0001363,FBgn0001364,FBgn0001370,FBgn0001371,FBgn0001379,FBgn0001382,FBgn0001386,FBgn0001391,FBgn0001393,FBgn0001394,FBgn0001398,FBgn0001399,FBgn0001400,FBgn0001401,FBgn0001405,FBgn0001406,FBgn0001407,FBgn0001408,FBgn0001409,FBgn0001410,FBgn0001417,FBgn0001431,FBgn0001432,FBgn0001435,FBgn0001439,FBgn0001440,FBgn0001444,FBgn0001450,FBgn0001452,FBgn0001456,FBgn0001458,FBgn0001463,FBgn0001469,FBgn0001479,FBgn0001484,FBgn0001485,FBgn0001486,FBgn0001491,FBgn0001492,FBgn0001493,FBgn0001496,FBgn0001500,FBgn0001502,FBgn0001507,FBgn0001508,FBgn0001526,FBgn0001551,FBgn0001561,FBgn0001565,FBgn0001568,FBgn0001577,FBgn0001578,FBgn0001611,FBgn0001612,FBgn0001613,FBgn0001614,FBgn0001615,FBgn0001617,FBgn0001624,FBgn0001654,FBgn0001655,FBgn0001669,FBgn0001671,FBgn0001672,FBgn0001755,FBgn0001756,FBgn0001757,FBgn0001758,FBgn0001759,FBgn0001761,FBgn0001762,FBgn0001763,FBgn0001766,FBgn0001767,FBgn0001768,FBgn0001769,FBgn0001775,FBgn0001777,FBgn0001778,FBgn0001779,FBgn0001781,FBgn0001782,FBgn0001790,FBgn0001791,FBgn0001792,FBgn0001793,FBgn0001797,FBgn0001801,FBgn0001802,FBgn0001806,FBgn0001807,FBgn0001808,FBgn0001809,FBgn0001863,FBgn0001942,FBgn0001981,FBgn0002021,FBgn0002022,FBgn0002023,FBgn0002031,FBgn0002063,FBgn0002069,FBgn0002121,FBgn0002154,FBgn0002178,FBgn0002179,FBgn0002183,FBgn0002187,FBgn0002188,FBgn0002189,FBgn0002190,FBgn0002194,FBgn0002200,FBgn0002201,FBgn0002221,FBgn0002222,FBgn0002224,FBgn0002227,FBgn0002235,FBgn0002237,FBgn0002240,FBgn0002284,FBgn0002285,FBgn0002299,FBgn0002306,FBgn0002331,FBgn0002332,FBgn0002347,FBgn0002348,FBgn0002359,FBgn0002413,FBgn0002421,FBgn0002422,FBgn0002423,FBgn0002424,FBgn0002425,FBgn0002427,FBgn0002428,FBgn0002429,FBgn0002430,FBgn0002431,FBgn0002440,FBgn0002449,FBgn0002452,FBgn0002454,FBgn0002455,FBgn0002457,FBgn0002458,FBgn0002464,FBgn0002466,FBgn0002467,FBgn0002468,FBgn0002469,FBgn0002470,FBgn0002471,FBgn0002472,FBgn0002473,FBgn0002476,FBgn0002480,FBgn0002481,FBgn0002483,FBgn0002485,FBgn0002486,FBgn0002490,FBgn0002491,FBgn0002492,FBgn0002496,FBgn0002497,FBgn0002499,FBgn0002501,FBgn0002505,FBgn0002507,FBgn0002510,FBgn0002522,FBgn0002547,FBgn0002606,FBgn0002648,FBgn0002778,FBgn0002780,FBgn0002781,FBgn0002876,FBgn0002881,FBgn0002884,FBgn0002914,FBgn0002922,FBgn0002963,FBgn0002965,FBgn0003079,FBgn0003118,FBgn0003124,FBgn0003185,FBgn0003204,FBgn0003205,FBgn0003256,FBgn0003268,FBgn0003277,FBgn0003301,FBgn0003319,FBgn0003328,FBgn0003330,FBgn0003334,FBgn0003345,FBgn0003360,FBgn0003371,FBgn0003473,FBgn0003514,FBgn0003517,FBgn0003525,FBgn0003559,FBgn0003651,FBgn0003654,FBgn0003714,FBgn0003716,FBgn0003721,FBgn0003862,FBgn0003888,FBgn0003892,FBgn0003944,FBgn0003951,FBgn0003964,FBgn0004009,FBgn0004090,FBgn0004092,FBgn0004093,FBgn0004094,FBgn0004096,FBgn0004098,FBgn0004099,FBgn0004101,FBgn0004197,FBgn0004198,FBgn0004242,FBgn0004364,FBgn0004378,FBgn0004396,FBgn0004398,FBgn0004406,FBgn0004419,FBgn0004435,FBgn0004456,FBgn0004477,FBgn0004483,FBgn0004484,FBgn0004487,FBgn0004517,FBgn0004519,FBgn0004526,FBgn0004532,FBgn0004536,FBgn0004542,FBgn0004543,FBgn0004544,FBgn0004545,FBgn0004548,FBgn0004550,FBgn0004565,FBgn0004578,FBgn0004587,FBgn0004595,FBgn0004603,FBgn0004638,FBgn0004643,FBgn0004646,FBgn0004647,FBgn0004648,FBgn0004654,FBgn0004656,FBgn0004657,FBgn0004714,FBgn0004837,FBgn0004838,FBgn0004864,FBgn0004867,FBgn0004868,FBgn0004876,FBgn0004885,FBgn0004889,FBgn0004924,FBgn0004957,FBgn0004963,FBgn0004964,FBgn0004966,FBgn0004967,FBgn0004968,FBgn0004969,FBgn0005123,FBgn0005135,FBgn0005198,FBgn0005244,FBgn0005247,FBgn0005249,FBgn0005250,FBgn0005257,FBgn0005264,FBgn0005270,FBgn0005273,FBgn0005386,FBgn0005399,FBgn0005402,FBgn0005411,FBgn0005412,FBgn0005429,FBgn0005536,FBgn0005583,FBgn0005624,FBgn0005640,FBgn0005666,FBgn0005671,FBgn0005703,FBgn0005706,FBgn0005717,FBgn0005720,FBgn0005725,FBgn0005736,FBgn0005756,FBgn0005758,FBgn0005760,FBgn0005764,FBgn0005771,FBgn0010051,FBgn0010076,FBgn0010121,FBgn0010144,FBgn0010145,FBgn0010151,FBgn0010153,FBgn0010235,FBgn0010247,FBgn0010323,FBgn0010332,FBgn0010382,FBgn0010400,FBgn0010417,FBgn0010434,FBgn0010501,FBgn0010516,FBgn0010591,FBgn0010768,FBgn0010825,FBgn0010840,FBgn0010844,FBgn0010849,FBgn0010909,FBgn0011211,FBgn0011217,FBgn0011300,FBgn0011361,FBgn0011474,FBgn0011570,FBgn0011580,FBgn0011591,FBgn0011648,FBgn0011655,FBgn0011661,FBgn0011676,FBgn0011715,FBgn0011763,FBgn0011781,FBgn0011802,FBgn0011805,FBgn0013263,FBgn0013531,FBgn0013725,FBgn0013733,FBgn0013751,FBgn0013764,FBgn0013984,FBgn0013998,FBgn0014010,FBgn0014037,FBgn0014184,FBgn0014197,FBgn0014198,FBgn0014199,FBgn0014269,FBgn0014302,FBgn0014343,FBgn0014444,FBgn0014467,FBgn0014870,FBgn0015218,FBgn0015239,FBgn0015245,FBgn0015270,FBgn0015271,FBgn0015323,FBgn0015374,FBgn0015396,FBgn0015468,FBgn0015472,FBgn0015473,FBgn0015474,FBgn0015477,FBgn0015478,FBgn0015509,FBgn0015521,FBgn0015544,FBgn0015582,FBgn0015614,FBgn0015623,FBgn0015754,FBgn0015790,FBgn0015797,FBgn0015805,FBgn0015806,FBgn0015903,FBgn0015930,FBgn0015999,FBgn0016081,FBgn0016131,FBgn0016694,FBgn0016917,FBgn0016976,FBgn0016983,FBgn0016984,FBgn0017359,FBgn0017457,FBgn0017545,FBgn0017550,FBgn0017571,FBgn0017572,FBgn0017578,FBgn0017590,FBgn0019110,FBgn0019662,FBgn0020238,FBgn0020249,FBgn0020271,FBgn0020272,FBgn0020305,FBgn0020306,FBgn0020307,FBgn0020379,FBgn0020386,FBgn0020443,FBgn0020496,FBgn0020618,FBgn0020621,FBgn0020653,FBgn0020790,FBgn0020867,FBgn0020887,FBgn0021754,FBgn0021757,FBgn0021875,FBgn0022027,FBgn0022166,FBgn0022272,FBgn0023007,FBgn0023009,FBgn0023081,FBgn0023083,FBgn0023095,FBgn0023167,FBgn0023172,FBgn0023174,FBgn0023388,FBgn0023423,FBgn0023426,FBgn0024187,FBgn0024194,FBgn0024196,FBgn0024197,FBgn0024234,FBgn0024277,FBgn0024510,FBgn0024592,FBgn0024645,FBgn0024658,FBgn0024659,FBgn0025111,FBgn0025186,FBgn0025463,FBgn0025637,FBgn0025723,FBgn0025864,FBgn0026013,FBgn0026181,FBgn0026204,FBgn0026207,FBgn0026213,FBgn0026252,FBgn0026259,FBgn0026317,FBgn0026369,FBgn0026379,FBgn0026401,FBgn0026418,FBgn0026597,FBgn0027053,FBgn0027054,FBgn0027095,FBgn0027108,FBgn0027560,FBgn0027945,FBgn0027962,FBgn0027963,FBgn0027972,FBgn0027977,FBgn0027979,FBgn0027991,FBgn0027996,FBgn0028003,FBgn0028004,FBgn0028009,FBgn0028012,FBgn0028038,FBgn0028044,FBgn0028045,FBgn0028062,FBgn0028065,FBgn0028078,FBgn0028083,FBgn0028087,FBgn0028091,FBgn0028099,FBgn0028114,FBgn0028119,FBgn0028149,FBgn0028151,FBgn0028166,FBgn0028187,FBgn0028189,FBgn0028200,FBgn0028204,FBgn0028205,FBgn0028219,FBgn0028224,FBgn0028227,FBgn0028229,FBgn0028235,FBgn0028241,FBgn0028244,FBgn0028246,FBgn0028368,FBgn0028420,FBgn0028468,FBgn0028564,FBgn0028689,FBgn0028697,FBgn0028738,FBgn0029176,FBgn0029687,FBgn0030276,FBgn0031260,FBgn0031450,FBgn0031537,FBgn0031879,FBgn0032725,FBgn0032812,FBgn0033159,FBgn0033413,FBgn0034708,FBgn0034878,FBgn0035027,FBgn0035473,FBgn0035627,FBgn0035850,FBgn0036641,FBgn0036974,FBgn0036990,FBgn0037138,FBgn0038387,FBgn0038659,FBgn0039234,FBgn0039907,FBgn0040066,FBgn0040075,FBgn0040078,FBgn0040232,FBgn0040233,FBgn0040290,FBgn0040297,FBgn0040395,FBgn0041092,FBgn0041111,FBgn0041174,FBgn0041188,FBgn0041191,FBgn0041591,FBgn0041733,FBgn0042634,FBgn0042641,FBgn0043900,FBgn0043903,FBgn0044402,FBgn0044403,FBgn0044452,FBgn0044873,FBgn0052296,FBgn0053193,FBgn0053554,FBgn0060305,FBgn0060308,FBgn0060309,FBgn0060313,FBgn0060320,FBgn0060324,FBgn0060337,FBgn0060339,FBgn0060345,FBgn0060356,FBgn0060359,FBgn0060376,FBgn0060384,FBgn0060388,FBgn0060392,FBgn0060405,FBgn0060410,FBgn0060417,FBgn0060447,FBgn0060469,FBgn0060477,FBgn0060481,FBgn0060510,FBgn0060514,FBgn0060516,FBgn0060517,FBgn0060519,FBgn0060521,FBgn0060533,FBgn0060535,FBgn0060542,FBgn0060555,FBgn0060556,FBgn0060557,FBgn0060558,FBgn0060559,FBgn0060564,FBgn0060568,FBgn0060583,FBgn0060589,FBgn0060590,FBgn0060591,FBgn0060607,FBgn0060636,FBgn0060638,FBgn0060641,FBgn0060651,FBgn0060652,FBgn0060656,FBgn0060658,FBgn0060664,FBgn0060672,FBgn0060688,FBgn0060694,FBgn0060702,FBgn0060715,FBgn0060716,FBgn0060721,FBgn0060724,FBgn0060730,FBgn0060731,FBgn0060752,FBgn0060753,FBgn0060759,FBgn0060761,FBgn0060762,FBgn0060776,FBgn0060784,FBgn0060788,FBgn0060789,FBgn0060790,FBgn0060794,FBgn0060801,FBgn0060810,FBgn0060811,FBgn0060812,FBgn0060831,FBgn0060836,FBgn0060839,FBgn0060856,FBgn0060871,FBgn0060874,FBgn0060876,FBgn0060884,FBgn0060890,FBgn0060910,FBgn0060945,FBgn0060947,FBgn0060976,FBgn0060993,FBgn0060999,FBgn0061054,FBgn0061064,FBgn0061065,FBgn0061069,FBgn0061075,FBgn0061077,FBgn0061079,FBgn0061080,FBgn0061081,FBgn0061084,FBgn0061088,FBgn0061103,FBgn0061105,FBgn0061119,FBgn0061132,FBgn0061137,FBgn0063409,FBgn0063410,FBgn0063411,FBgn0063412,FBgn0063415,FBgn0063416,FBgn0063419,FBgn0064225,FBgn0066364,FBgn0067647,FBgn0067648,FBgn0067653,FBgn0067654,FBgn0067655,FBgn0067656,FBgn0067658,FBgn0069444,FBgn0069445,FBgn0069446,FBgn0069447,FBgn0069448,FBgn0069449,FBgn0069451,FBgn0082187,FBgn0082190,FBgn0082622,FBgn0082625,FBgn0082627,FBgn0082630,FBgn0085387,FBgn0085432,FBgn0086134,FBgn0086359,FBgn0086370,FBgn0086371,FBgn0086372,FBgn0086443,FBgn0086448,FBgn0086690,FBgn0086710,FBgn0086783,FBgn0086899,FBgn0086902,FBgn0086904,FBgn0086906,FBgn0087007,FBgn0087021,FBgn0250789,FBgn0250791,FBgn0259176,FBgn0259685,FBgn0259789,FBgn0259824,FBgn0259937,FBgn0259986,FBgn0260635,FBgn0260639,FBgn0260642,FBgn0260789,FBgn0260817,FBgn0260936,FBgn0260962,FBgn0260972,FBgn0260985,FBgn0260993,FBgn0261049,FBgn0261109,FBgn0261261,FBgn0261268,FBgn0261270,FBgn0261279,FBgn0261378,FBgn0261396,FBgn0261397,FBgn0261403,FBgn0261445,FBgn0261451,FBgn0261456,FBgn0261458,FBgn0261519,FBgn0261530,FBgn0261532,FBgn0261592,FBgn0261609,FBgn0261613,FBgn0261675,FBgn0261788,FBgn0261822,FBgn0261823,FBgn0261854,FBgn0261933,FBgn0261972,FBgn0261983,FBgn0262519,FBgn0262582,FBgn0262656,FBgn0262739,FBgn0262743,FBgn0262872,FBgn0262907,FBgn0262937,FBgn0262976,FBgn0263006,FBgn0263120,FBgn0263231,FBgn0263289,FBgn0263350"	
macrochaeta (840)	840	unknown	macrochaeta	"FBgn0000008,FBgn0000012,FBgn0000019,FBgn0000022,FBgn0000042,FBgn0000052,FBgn0000053,FBgn0000074,FBgn0000097,FBgn0000108,FBgn0000119,FBgn0000137,FBgn0000140,FBgn0000154,FBgn0000163,FBgn0000164,FBgn0000175,FBgn0000180,FBgn0000189,FBgn0000193,FBgn0000198,FBgn0000208,FBgn0000210,FBgn0000212,FBgn0000213,FBgn0000214,FBgn0000216,FBgn0000225,FBgn0000226,FBgn0000240,FBgn0000242,FBgn0000258,FBgn0000273,FBgn0000287,FBgn0000289,FBgn0000308,FBgn0000309,FBgn0000317,FBgn0000324,FBgn0000335,FBgn0000347,FBgn0000364,FBgn0000365,FBgn0000375,FBgn0000386,FBgn0000405,FBgn0000411,FBgn0000413,FBgn0000422,FBgn0000433,FBgn0000438,FBgn0000440,FBgn0000458,FBgn0000463,FBgn0000485,FBgn0000490,FBgn0000492,FBgn0000497,FBgn0000499,FBgn0000503,FBgn0000504,FBgn0000515,FBgn0000517,FBgn0000520,FBgn0000524,FBgn0000547,FBgn0000555,FBgn0000575,FBgn0000578,FBgn0000591,FBgn0000617,FBgn0000618,FBgn0000621,FBgn0000622,FBgn0000635,FBgn0000637,FBgn0000641,FBgn0000653,FBgn0000655,FBgn0000656,FBgn0000657,FBgn0000713,FBgn0000716,FBgn0000718,FBgn0000724,FBgn0000735,FBgn0000746,FBgn0000762,FBgn0000807,FBgn0000815,FBgn0001075,FBgn0001078,FBgn0001083,FBgn0001084,FBgn0001085,FBgn0001101,FBgn0001103,FBgn0001108,FBgn0001121,FBgn0001122,FBgn0001139,FBgn0001168,FBgn0001169,FBgn0001171,FBgn0001179,FBgn0001202,FBgn0001212,FBgn0001213,FBgn0001252,FBgn0001259,FBgn0001292,FBgn0001293,FBgn0001300,FBgn0001307,FBgn0001310,FBgn0001341,FBgn0001372,FBgn0001404,FBgn0001428,FBgn0001493,FBgn0001548,FBgn0001612,FBgn0001624,FBgn0001748,FBgn0001755,FBgn0001767,FBgn0001769,FBgn0001777,FBgn0001781,FBgn0001784,FBgn0001788,FBgn0001793,FBgn0001959,FBgn0001965,FBgn0001981,FBgn0001986,FBgn0001987,FBgn0001992,FBgn0002022,FBgn0002031,FBgn0002221,FBgn0002237,FBgn0002241,FBgn0002284,FBgn0002354,FBgn0002523,FBgn0002524,FBgn0002526,FBgn0002549,FBgn0002555,FBgn0002561,FBgn0002577,FBgn0002579,FBgn0002586,FBgn0002590,FBgn0002597,FBgn0002599,FBgn0002600,FBgn0002603,FBgn0002604,FBgn0002605,FBgn0002606,FBgn0002607,FBgn0002616,FBgn0002619,FBgn0002622,FBgn0002623,FBgn0002624,FBgn0002625,FBgn0002628,FBgn0002629,FBgn0002631,FBgn0002632,FBgn0002633,FBgn0002643,FBgn0002690,FBgn0002691,FBgn0002693,FBgn0002704,FBgn0002725,FBgn0002732,FBgn0002733,FBgn0002734,FBgn0002735,FBgn0002738,FBgn0002744,FBgn0002749,FBgn0002771,FBgn0002780,FBgn0002783,FBgn0002786,FBgn0002848,FBgn0002873,FBgn0002876,FBgn0002877,FBgn0002901,FBgn0002914,FBgn0002932,FBgn0002963,FBgn0002969,FBgn0002973,FBgn0002981,FBgn0002987,FBgn0003079,FBgn0003088,FBgn0003115,FBgn0003117,FBgn0003118,FBgn0003124,FBgn0003142,FBgn0003156,FBgn0003162,FBgn0003165,FBgn0003169,FBgn0003174,FBgn0003184,FBgn0003191,FBgn0003204,FBgn0003205,FBgn0003211,FBgn0003213,FBgn0003219,FBgn0003255,FBgn0003256,FBgn0003262,FBgn0003267,FBgn0003270,FBgn0003293,FBgn0003299,FBgn0003301,FBgn0003310,FBgn0003311,FBgn0003319,FBgn0003321,FBgn0003326,FBgn0003332,FBgn0003335,FBgn0003338,FBgn0003345,FBgn0003368,FBgn0003371,FBgn0003387,FBgn0003395,FBgn0003400,FBgn0003410,FBgn0003420,FBgn0003433,FBgn0003435,FBgn0003437,FBgn0003440,FBgn0003445,FBgn0003447,FBgn0003499,FBgn0003500,FBgn0003513,FBgn0003516,FBgn0003517,FBgn0003521,FBgn0003525,FBgn0003526,FBgn0003534,FBgn0003536,FBgn0003542,FBgn0003544,FBgn0003559,FBgn0003560,FBgn0003578,FBgn0003581,FBgn0003598,FBgn0003651,FBgn0003667,FBgn0003669,FBgn0003673,FBgn0003679,FBgn0003681,FBgn0003693,FBgn0003694,FBgn0003700,FBgn0003714,FBgn0003723,FBgn0003728,FBgn0003730,FBgn0003731,FBgn0003743,FBgn0003744,FBgn0003870,FBgn0003892,FBgn0003899,FBgn0003906,FBgn0003907,FBgn0003910,FBgn0003913,FBgn0003942,FBgn0003950,FBgn0003951,FBgn0003973,FBgn0004007,FBgn0004009,FBgn0004016,FBgn0004025,FBgn0004032,FBgn0004034,FBgn0004049,FBgn0004170,FBgn0004198,FBgn0004370,FBgn0004374,FBgn0004406,FBgn0004587,FBgn0004638,FBgn0004647,FBgn0004680,FBgn0004837,FBgn0004867,FBgn0004870,FBgn0004876,FBgn0004878,FBgn0004880,FBgn0004889,FBgn0004982,FBgn0004995,FBgn0005135,FBgn0005278,FBgn0005283,FBgn0005284,FBgn0005285,FBgn0005347,FBgn0005361,FBgn0005362,FBgn0005410,FBgn0005533,FBgn0005561,FBgn0005562,FBgn0005585,FBgn0005624,FBgn0005626,FBgn0005630,FBgn0005631,FBgn0005655,FBgn0005672,FBgn0005771,FBgn0008654,FBgn0010048,FBgn0010064,FBgn0010067,FBgn0010069,FBgn0010109,FBgn0010176,FBgn0010226,FBgn0010265,FBgn0010313,FBgn0010316,FBgn0010333,FBgn0010355,FBgn0010382,FBgn0010433,FBgn0010441,FBgn0010575,FBgn0011217,FBgn0011224,FBgn0011274,FBgn0011305,FBgn0011474,FBgn0011481,FBgn0011570,FBgn0011577,FBgn0011706,FBgn0011760,FBgn0011763,FBgn0011766,FBgn0011771,FBgn0012079,FBgn0012140,FBgn0012306,FBgn0012386,FBgn0012718,FBgn0012863,FBgn0012870,FBgn0012891,FBgn0012893,FBgn0013139,FBgn0013272,FBgn0013469,FBgn0013718,FBgn0013754,FBgn0013799,FBgn0014018,FBgn0014133,FBgn0014145,FBgn0014199,FBgn0014205,FBgn0014300,FBgn0014445,FBgn0014472,FBgn0014478,FBgn0014498,FBgn0014513,FBgn0014516,FBgn0014522,FBgn0014537,FBgn0014543,FBgn0014558,FBgn0014566,FBgn0014572,FBgn0014582,FBgn0014588,FBgn0014589,FBgn0014590,FBgn0014591,FBgn0014607,FBgn0014608,FBgn0014621,FBgn0014622,FBgn0014625,FBgn0014627,FBgn0014636,FBgn0014843,FBgn0014949,FBgn0014951,FBgn0014999,FBgn0015229,FBgn0015255,FBgn0015286,FBgn0015320,FBgn0015371,FBgn0015394,FBgn0015396,FBgn0015458,FBgn0015462,FBgn0015521,FBgn0015664,FBgn0015690,FBgn0015756,FBgn0015790,FBgn0015797,FBgn0015805,FBgn0015904,FBgn0015907,FBgn0015919,FBgn0015946,FBgn0016047,FBgn0016076,FBgn0016095,FBgn0016408,FBgn0016411,FBgn0016429,FBgn0016430,FBgn0016431,FBgn0016432,FBgn0016433,FBgn0016434,FBgn0016435,FBgn0016436,FBgn0016437,FBgn0016438,FBgn0016439,FBgn0016440,FBgn0016441,FBgn0016442,FBgn0016443,FBgn0016444,FBgn0016445,FBgn0016446,FBgn0016447,FBgn0016448,FBgn0016449,FBgn0016450,FBgn0016451,FBgn0016453,FBgn0016464,FBgn0016465,FBgn0016466,FBgn0016517,FBgn0016523,FBgn0016524,FBgn0016527,FBgn0016546,FBgn0016548,FBgn0016549,FBgn0016556,FBgn0016559,FBgn0016563,FBgn0016569,FBgn0016588,FBgn0016591,FBgn0016592,FBgn0016593,FBgn0016596,FBgn0016599,FBgn0016602,FBgn0016606,FBgn0016608,FBgn0016790,FBgn0016919,FBgn0016920,FBgn0016954,FBgn0016977,FBgn0016984,FBgn0017360,FBgn0017361,FBgn0017371,FBgn0017372,FBgn0017373,FBgn0017418,FBgn0017457,FBgn0017488,FBgn0017489,FBgn0017490,FBgn0017491,FBgn0017492,FBgn0017498,FBgn0017505,FBgn0017510,FBgn0017514,FBgn0017518,FBgn0017519,FBgn0017520,FBgn0017524,FBgn0017526,FBgn0017545,FBgn0017573,FBgn0017579,FBgn0017666,FBgn0017668,FBgn0017672,FBgn0017677,FBgn0017682,FBgn0017715,FBgn0017718,FBgn0017736,FBgn0017742,FBgn0017746,FBgn0017751,FBgn0017853,FBgn0017857,FBgn0017858,FBgn0017859,FBgn0017860,FBgn0017895,FBgn0017896,FBgn0017907,FBgn0017970,FBgn0017981,FBgn0017983,FBgn0017988,FBgn0017995,FBgn0017996,FBgn0018028,FBgn0018085,FBgn0018105,FBgn0018106,FBgn0018107,FBgn0018108,FBgn0018109,FBgn0018110,FBgn0018132,FBgn0018153,FBgn0018154,FBgn0018157,FBgn0018163,FBgn0018177,FBgn0018214,FBgn0018228,FBgn0018229,FBgn0018230,FBgn0018236,FBgn0018271,FBgn0018280,FBgn0018317,FBgn0018318,FBgn0018320,FBgn0018333,FBgn0018342,FBgn0018346,FBgn0018347,FBgn0018348,FBgn0018349,FBgn0018350,FBgn0018351,FBgn0018352,FBgn0018355,FBgn0018360,FBgn0018374,FBgn0018376,FBgn0018389,FBgn0018390,FBgn0018391,FBgn0018392,FBgn0018393,FBgn0018394,FBgn0018395,FBgn0018396,FBgn0018397,FBgn0018398,FBgn0018408,FBgn0018419,FBgn0018421,FBgn0018422,FBgn0018423,FBgn0018424,FBgn0018427,FBgn0018433,FBgn0018466,FBgn0018478,FBgn0018480,FBgn0018481,FBgn0018489,FBgn0018492,FBgn0018493,FBgn0018510,FBgn0018514,FBgn0018529,FBgn0018537,FBgn0018563,FBgn0018566,FBgn0018574,FBgn0018575,FBgn0018586,FBgn0018591,FBgn0018592,FBgn0018618,FBgn0018622,FBgn0018631,FBgn0018715,FBgn0018722,FBgn0018737,FBgn0018738,FBgn0018788,FBgn0018827,FBgn0018839,FBgn0018916,FBgn0018917,FBgn0018921,FBgn0018922,FBgn0018940,FBgn0018954,FBgn0018961,FBgn0018962,FBgn0018973,FBgn0018974,FBgn0018979,FBgn0018982,FBgn0018990,FBgn0018991,FBgn0018992,FBgn0019002,FBgn0019023,FBgn0019024,FBgn0019025,FBgn0019039,FBgn0019046,FBgn0019055,FBgn0019056,FBgn0019063,FBgn0019104,FBgn0019105,FBgn0019106,FBgn0019107,FBgn0019108,FBgn0019115,FBgn0019129,FBgn0019149,FBgn0019220,FBgn0019221,FBgn0019237,FBgn0019245,FBgn0019251,FBgn0019252,FBgn0019261,FBgn0019282,FBgn0019293,FBgn0019295,FBgn0019300,FBgn0019301,FBgn0019302,FBgn0019303,FBgn0019304,FBgn0019305,FBgn0019306,FBgn0019342,FBgn0019365,FBgn0019386,FBgn0019388,FBgn0019398,FBgn0019399,FBgn0019424,FBgn0019452,FBgn0019458,FBgn0019461,FBgn0019496,FBgn0019506,FBgn0019507,FBgn0019526,FBgn0019533,FBgn0019536,FBgn0019537,FBgn0019550,FBgn0019582,FBgn0019584,FBgn0019586,FBgn0019598,FBgn0019606,FBgn0019612,FBgn0019620,FBgn0019629,FBgn0019662,FBgn0019932,FBgn0020245,FBgn0020309,FBgn0020379,FBgn0020386,FBgn0020496,FBgn0021760,FBgn0022213,FBgn0022238,FBgn0022349,FBgn0023095,FBgn0023143,FBgn0023157,FBgn0023174,FBgn0023388,FBgn0023444,FBgn0024196,FBgn0024249,FBgn0024252,FBgn0024273,FBgn0024753,FBgn0024836,FBgn0025743,FBgn0025814,FBgn0026320,FBgn0026376,FBgn0026431,FBgn0026713,FBgn0027066,FBgn0027356,FBgn0027598,FBgn0027948,FBgn0028506,FBgn0028582,FBgn0028697,FBgn0028978,FBgn0028980,FBgn0029014,FBgn0029085,FBgn0029094,FBgn0029128,FBgn0029687,FBgn0031458,FBgn0031728,FBgn0034408,FBgn0034577,FBgn0034967,FBgn0035060,FBgn0035120,FBgn0036844,FBgn0037021,FBgn0037351,FBgn0037671,FBgn0038206,FBgn0039632,FBgn0040066,FBgn0040071,FBgn0040228,FBgn0040294,FBgn0040487,FBgn0041099,FBgn0042641,FBgn0043347,FBgn0043454,FBgn0043869,FBgn0043870,FBgn0043871,FBgn0043872,FBgn0045035,FBgn0046687,FBgn0051481,FBgn0051774,FBgn0052541,FBgn0053196,FBgn0053207,FBgn0053555,FBgn0067334,FBgn0069359,FBgn0084411,FBgn0084578,FBgn0086362,FBgn0086445,FBgn0086657,FBgn0086694,FBgn0086698,FBgn0086706,FBgn0086899,FBgn0087008,FBgn0087021,FBgn0250788,FBgn0250874,FBgn0259173,FBgn0259220,FBgn0259539,FBgn0259571,FBgn0259578,FBgn0259750,FBgn0259904,FBgn0259908,FBgn0259984,FBgn0260049,FBgn0260399,FBgn0260632,FBgn0260635,FBgn0260962,FBgn0260987,FBgn0261239,FBgn0261278,FBgn0261445,FBgn0261530,FBgn0261593,FBgn0261606,FBgn0261608,FBgn0261609,FBgn0261617,FBgn0261618,FBgn0261644,FBgn0261648,FBgn0261786,FBgn0261885,FBgn0261953,FBgn0261983,FBgn0262111,FBgn0262465,FBgn0262614,FBgn0262656,FBgn0262735,FBgn0262736,FBgn0262739,FBgn0262801,FBgn0262976,FBgn0263102,FBgn0263133,FBgn0263289"	
wild-type (757)	757	unknown	wild-type	"FBgn0000008,FBgn0000014,FBgn0000017,FBgn0000022,FBgn0000024,FBgn0000047,FBgn0000054,FBgn0000055,FBgn0000061,FBgn0000075,FBgn0000099,FBgn0000100,FBgn0000108,FBgn0000115,FBgn0000117,FBgn0000121,FBgn0000140,FBgn0000146,FBgn0000147,FBgn0000150,FBgn0000154,FBgn0000158,FBgn0000164,FBgn0000166,FBgn0000173,FBgn0000180,FBgn0000181,FBgn0000183,FBgn0000206,FBgn0000210,FBgn0000212,FBgn0000216,FBgn0000229,FBgn0000233,FBgn0000241,FBgn0000246,FBgn0000247,FBgn0000250,FBgn0000253,FBgn0000257,FBgn0000261,FBgn0000273,FBgn0000289,FBgn0000303,FBgn0000307,FBgn0000319,FBgn0000320,FBgn0000339,FBgn0000346,FBgn0000351,FBgn0000352,FBgn0000376,FBgn0000377,FBgn0000382,FBgn0000384,FBgn0000403,FBgn0000404,FBgn0000405,FBgn0000413,FBgn0000422,FBgn0000427,FBgn0000447,FBgn0000449,FBgn0000459,FBgn0000463,FBgn0000464,FBgn0000490,FBgn0000492,FBgn0000499,FBgn0000514,FBgn0000520,FBgn0000527,FBgn0000533,FBgn0000536,FBgn0000542,FBgn0000547,FBgn0000553,FBgn0000562,FBgn0000578,FBgn0000588,FBgn0000606,FBgn0000611,FBgn0000615,FBgn0000617,FBgn0000629,FBgn0000635,FBgn0000662,FBgn0000711,FBgn0000719,FBgn0000721,FBgn0000808,FBgn0000810,FBgn0000826,FBgn0000927,FBgn0000928,FBgn0001077,FBgn0001078,FBgn0001079,FBgn0001083,FBgn0001084,FBgn0001085,FBgn0001086,FBgn0001087,FBgn0001104,FBgn0001105,FBgn0001108,FBgn0001112,FBgn0001122,FBgn0001123,FBgn0001133,FBgn0001137,FBgn0001139,FBgn0001142,FBgn0001147,FBgn0001148,FBgn0001168,FBgn0001169,FBgn0001179,FBgn0001185,FBgn0001197,FBgn0001202,FBgn0001219,FBgn0001222,FBgn0001233,FBgn0001250,FBgn0001257,FBgn0001259,FBgn0001263,FBgn0001291,FBgn0001297,FBgn0001301,FBgn0001308,FBgn0001316,FBgn0001319,FBgn0001320,FBgn0001330,FBgn0001341,FBgn0001342,FBgn0001404,FBgn0001491,FBgn0001548,FBgn0001565,FBgn0001612,FBgn0001965,FBgn0001970,FBgn0001977,FBgn0001981,FBgn0001991,FBgn0002021,FBgn0002022,FBgn0002031,FBgn0002069,FBgn0002121,FBgn0002174,FBgn0002283,FBgn0002284,FBgn0002354,FBgn0002413,FBgn0002441,FBgn0002521,FBgn0002522,FBgn0002525,FBgn0002542,FBgn0002552,FBgn0002553,FBgn0002566,FBgn0002573,FBgn0002576,FBgn0002579,FBgn0002626,FBgn0002673,FBgn0002707,FBgn0002709,FBgn0002715,FBgn0002716,FBgn0002723,FBgn0002736,FBgn0002773,FBgn0002774,FBgn0002775,FBgn0002778,FBgn0002780,FBgn0002783,FBgn0002872,FBgn0002873,FBgn0002878,FBgn0002901,FBgn0002906,FBgn0002914,FBgn0002917,FBgn0002924,FBgn0002930,FBgn0002931,FBgn0002932,FBgn0002936,FBgn0002938,FBgn0002940,FBgn0002945,FBgn0002962,FBgn0002989,FBgn0003009,FBgn0003015,FBgn0003023,FBgn0003028,FBgn0003041,FBgn0003042,FBgn0003044,FBgn0003048,FBgn0003053,FBgn0003068,FBgn0003079,FBgn0003087,FBgn0003114,FBgn0003116,FBgn0003124,FBgn0003145,FBgn0003165,FBgn0003169,FBgn0003175,FBgn0003187,FBgn0003189,FBgn0003204,FBgn0003205,FBgn0003267,FBgn0003268,FBgn0003285,FBgn0003295,FBgn0003300,FBgn0003302,FBgn0003308,FBgn0003310,FBgn0003317,FBgn0003326,FBgn0003328,FBgn0003339,FBgn0003345,FBgn0003353,FBgn0003360,FBgn0003366,FBgn0003371,FBgn0003391,FBgn0003392,FBgn0003401,FBgn0003404,FBgn0003405,FBgn0003410,FBgn0003411,FBgn0003423,FBgn0003444,FBgn0003448,FBgn0003449,FBgn0003450,FBgn0003460,FBgn0003462,FBgn0003463,FBgn0003464,FBgn0003480,FBgn0003495,FBgn0003502,FBgn0003510,FBgn0003512,FBgn0003514,FBgn0003517,FBgn0003520,FBgn0003525,FBgn0003527,FBgn0003559,FBgn0003567,FBgn0003575,FBgn0003598,FBgn0003607,FBgn0003612,FBgn0003638,FBgn0003651,FBgn0003654,FBgn0003655,FBgn0003701,FBgn0003710,FBgn0003714,FBgn0003716,FBgn0003719,FBgn0003720,FBgn0003733,FBgn0003741,FBgn0003742,FBgn0003751,FBgn0003861,FBgn0003862,FBgn0003865,FBgn0003867,FBgn0003882,FBgn0003884,FBgn0003889,FBgn0003892,FBgn0003900,FBgn0003944,FBgn0003963,FBgn0003964,FBgn0003965,FBgn0003977,FBgn0003996,FBgn0004003,FBgn0004034,FBgn0004050,FBgn0004053,FBgn0004101,FBgn0004103,FBgn0004106,FBgn0004107,FBgn0004110,FBgn0004117,FBgn0004143,FBgn0004170,FBgn0004179,FBgn0004198,FBgn0004227,FBgn0004242,FBgn0004244,FBgn0004364,FBgn0004366,FBgn0004367,FBgn0004374,FBgn0004389,FBgn0004390,FBgn0004419,FBgn0004435,FBgn0004510,FBgn0004569,FBgn0004574,FBgn0004603,FBgn0004606,FBgn0004608,FBgn0004618,FBgn0004620,FBgn0004623,FBgn0004636,FBgn0004643,FBgn0004644,FBgn0004646,FBgn0004647,FBgn0004650,FBgn0004655,FBgn0004657,FBgn0004784,FBgn0004811,FBgn0004837,FBgn0004839,FBgn0004855,FBgn0004859,FBgn0004860,FBgn0004861,FBgn0004862,FBgn0004864,FBgn0004872,FBgn0004889,FBgn0004907,FBgn0004924,FBgn0004933,FBgn0004957,FBgn0005035,FBgn0005198,FBgn0005355,FBgn0005410,FBgn0005411,FBgn0005427,FBgn0005561,FBgn0005590,FBgn0005592,FBgn0005614,FBgn0005616,FBgn0005617,FBgn0005619,FBgn0005626,FBgn0005630,FBgn0005631,FBgn0005632,FBgn0005634,FBgn0005638,FBgn0005640,FBgn0005642,FBgn0005654,FBgn0005655,FBgn0005672,FBgn0005695,FBgn0008654,FBgn0010014,FBgn0010051,FBgn0010097,FBgn0010113,FBgn0010114,FBgn0010226,FBgn0010263,FBgn0010269,FBgn0010300,FBgn0010303,FBgn0010313,FBgn0010315,FBgn0010328,FBgn0010333,FBgn0010341,FBgn0010350,FBgn0010379,FBgn0010382,FBgn0010389,FBgn0010433,FBgn0010434,FBgn0010438,FBgn0010504,FBgn0010575,FBgn0010583,FBgn0010602,FBgn0010638,FBgn0010768,FBgn0010770,FBgn0010808,FBgn0010909,FBgn0011202,FBgn0011205,FBgn0011207,FBgn0011225,FBgn0011227,FBgn0011300,FBgn0011570,FBgn0011573,FBgn0011586,FBgn0011603,FBgn0011604,FBgn0011606,FBgn0011640,FBgn0011648,FBgn0011655,FBgn0011666,FBgn0011674,FBgn0011692,FBgn0011708,FBgn0011726,FBgn0011737,FBgn0011746,FBgn0011760,FBgn0011761,FBgn0011763,FBgn0011764,FBgn0011766,FBgn0011771,FBgn0011774,FBgn0011823,FBgn0012037,FBgn0012725,FBgn0013311,FBgn0013343,FBgn0013347,FBgn0013576,FBgn0013713,FBgn0013717,FBgn0013718,FBgn0013725,FBgn0013726,FBgn0013753,FBgn0013764,FBgn0013765,FBgn0013835,FBgn0013972,FBgn0013998,FBgn0014001,FBgn0014007,FBgn0014024,FBgn0014127,FBgn0014189,FBgn0014269,FBgn0014340,FBgn0014366,FBgn0014391,FBgn0014396,FBgn0014445,FBgn0014446,FBgn0014467,FBgn0014776,FBgn0014870,FBgn0014974,FBgn0015006,FBgn0015031,FBgn0015218,FBgn0015239,FBgn0015245,FBgn0015268,FBgn0015269,FBgn0015270,FBgn0015271,FBgn0015279,FBgn0015295,FBgn0015323,FBgn0015331,FBgn0015374,FBgn0015375,FBgn0015376,FBgn0015380,FBgn0015381,FBgn0015396,FBgn0015520,FBgn0015521,FBgn0015544,FBgn0015582,FBgn0015625,FBgn0015655,FBgn0015754,FBgn0015756,FBgn0015774,FBgn0015778,FBgn0015790,FBgn0015791,FBgn0015797,FBgn0015799,FBgn0015806,FBgn0015903,FBgn0015905,FBgn0015907,FBgn0015926,FBgn0015929,FBgn0015949,FBgn0016013,FBgn0016034,FBgn0016047,FBgn0016070,FBgn0016078,FBgn0016753,FBgn0016794,FBgn0016797,FBgn0016917,FBgn0016920,FBgn0016944,FBgn0016970,FBgn0017457,FBgn0017581,FBgn0019650,FBgn0019662,FBgn0019686,FBgn0019804,FBgn0019947,FBgn0019967,FBgn0019972,FBgn0020245,FBgn0020255,FBgn0020272,FBgn0020277,FBgn0020381,FBgn0020385,FBgn0020412,FBgn0020429,FBgn0020554,FBgn0020621,FBgn0020622,FBgn0020653,FBgn0021760,FBgn0021761,FBgn0021765,FBgn0021796,FBgn0021818,FBgn0021874,FBgn0022213,FBgn0022720,FBgn0022724,FBgn0022764,FBgn0022765,FBgn0022773,FBgn0022893,FBgn0022925,FBgn0023000,FBgn0023081,FBgn0023174,FBgn0023217,FBgn0023218,FBgn0023219,FBgn0023220,FBgn0023221,FBgn0023388,FBgn0023423,FBgn0023518,FBgn0024179,FBgn0024194,FBgn0024196,FBgn0024234,FBgn0024248,FBgn0024273,FBgn0024277,FBgn0024320,FBgn0024352,FBgn0024371,FBgn0024734,FBgn0024798,FBgn0025117,FBgn0025355,FBgn0025587,FBgn0025815,FBgn0026086,FBgn0026087,FBgn0026181,FBgn0026192,FBgn0026206,FBgn0026207,FBgn0026309,FBgn0026317,FBgn0026323,FBgn0026347,FBgn0026379,FBgn0026404,FBgn0026411,FBgn0026585,FBgn0026592,FBgn0026597,FBgn0026598,FBgn0026620,FBgn0027053,FBgn0027181,FBgn0027186,FBgn0027338,FBgn0027492,FBgn0027932,FBgn0027936,FBgn0027945,FBgn0027948,FBgn0028387,FBgn0028427,FBgn0028541,FBgn0028581,FBgn0028582,FBgn0028728,FBgn0028734,FBgn0028738,FBgn0028841,FBgn0028978,FBgn0029021,FBgn0029088,FBgn0029176,FBgn0029830,FBgn0030018,FBgn0030505,FBgn0030964,FBgn0031885,FBgn0031912,FBgn0032921,FBgn0033109,FBgn0033159,FBgn0033210,FBgn0033494,FBgn0034051,FBgn0034246,FBgn0034590,FBgn0035026,FBgn0035047,FBgn0035247,FBgn0035627,FBgn0036844,FBgn0036846,FBgn0036856,FBgn0036990,FBgn0037808,FBgn0038388,FBgn0038928,FBgn0038965,FBgn0039044,FBgn0039234,FBgn0039532,FBgn0039734,FBgn0040071,FBgn0040206,FBgn0040227,FBgn0040274,FBgn0040277,FBgn0040294,FBgn0041099,FBgn0041111,FBgn0041186,FBgn0041342,FBgn0041605,FBgn0042698,FBgn0043000,FBgn0043362,FBgn0043572,FBgn0043900,FBgn0043903,FBgn0045861,FBgn0045862,FBgn0046687,FBgn0046883,FBgn0051314,FBgn0051481,FBgn0051641,FBgn0053196,FBgn0060296,FBgn0061469,FBgn0062686,FBgn0067864,FBgn0067910,FBgn0085432,FBgn0085447,FBgn0086361,FBgn0086384,FBgn0086442,FBgn0086443,FBgn0086444,FBgn0086445,FBgn0086446,FBgn0086447,FBgn0086448,FBgn0086655,FBgn0086676,FBgn0086680,FBgn0086686,FBgn0086782,FBgn0086783,FBgn0086784,FBgn0087035,FBgn0087040,FBgn0243512,FBgn0250788,FBgn0259176,FBgn0259243,FBgn0259492,FBgn0259685,FBgn0259750,FBgn0260342,FBgn0260400,FBgn0260632,FBgn0260635,FBgn0260639,FBgn0260934,FBgn0260985,FBgn0261396,FBgn0261398,FBgn0261434,FBgn0261445,FBgn0261524,FBgn0261549,FBgn0261560,FBgn0261617,FBgn0261648,FBgn0261714,FBgn0261797,FBgn0261954,FBgn0262111,FBgn0262467,FBgn0262473,FBgn0262526,FBgn0262582,FBgn0262603,FBgn0262614,FBgn0262656,FBgn0262738,FBgn0262739,FBgn0262742,FBgn0262743,FBgn0262955,FBgn0263198,FBgn0263200,FBgn0263220,FBgn0263237,FBgn0263289"	
pigment_cell (684)	684	unknown	pigment cell (with zip[02957])	"FBgn0000052,FBgn0000053,FBgn0000074,FBgn0000097,FBgn0000179,FBgn0000202,FBgn0000205,FBgn0000210,FBgn0000213,FBgn0000217,FBgn0000219,FBgn0000237,FBgn0000238,FBgn0000239,FBgn0000241,FBgn0000247,FBgn0000257,FBgn0000260,FBgn0000272,FBgn0000310,FBgn0000316,FBgn0000318,FBgn0000330,FBgn0000333,FBgn0000334,FBgn0000337,FBgn0000348,FBgn0000366,FBgn0000369,FBgn0000376,FBgn0000379,FBgn0000411,FBgn0000452,FBgn0000459,FBgn0000463,FBgn0000475,FBgn0000482,FBgn0000520,FBgn0000526,FBgn0000546,FBgn0000629,FBgn0000716,FBgn0001065,FBgn0001083,FBgn0001087,FBgn0001108,FBgn0001168,FBgn0001208,FBgn0001282,FBgn0001296,FBgn0001297,FBgn0001981,FBgn0002566,FBgn0002567,FBgn0002576,FBgn0002616,FBgn0002634,FBgn0002640,FBgn0002641,FBgn0002644,FBgn0002704,FBgn0002717,FBgn0002770,FBgn0002785,FBgn0002786,FBgn0002874,FBgn0002877,FBgn0002910,FBgn0002954,FBgn0002955,FBgn0002956,FBgn0002969,FBgn0003003,FBgn0003008,FBgn0003041,FBgn0003049,FBgn0003051,FBgn0003069,FBgn0003116,FBgn0003118,FBgn0003127,FBgn0003128,FBgn0003141,FBgn0003162,FBgn0003167,FBgn0003171,FBgn0003173,FBgn0003199,FBgn0003204,FBgn0003205,FBgn0003210,FBgn0003215,FBgn0003228,FBgn0003246,FBgn0003256,FBgn0003261,FBgn0003270,FBgn0003281,FBgn0003295,FBgn0003298,FBgn0003303,FBgn0003307,FBgn0003308,FBgn0003318,FBgn0003332,FBgn0003334,FBgn0003367,FBgn0003389,FBgn0003400,FBgn0003410,FBgn0003436,FBgn0003439,FBgn0003465,FBgn0003503,FBgn0003515,FBgn0003638,FBgn0003645,FBgn0003646,FBgn0003647,FBgn0003657,FBgn0003679,FBgn0003699,FBgn0003729,FBgn0003752,FBgn0003868,FBgn0003965,FBgn0003968,FBgn0003976,FBgn0003996,FBgn0003997,FBgn0004009,FBgn0004034,FBgn0004050,FBgn0004197,FBgn0004198,FBgn0004398,FBgn0004569,FBgn0004583,FBgn0004587,FBgn0004618,FBgn0004657,FBgn0004849,FBgn0004880,FBgn0004949,FBgn0004996,FBgn0004997,FBgn0004998,FBgn0005004,FBgn0005008,FBgn0005009,FBgn0005018,FBgn0005020,FBgn0005021,FBgn0005198,FBgn0005301,FBgn0005316,FBgn0005345,FBgn0005348,FBgn0005561,FBgn0005624,FBgn0005634,FBgn0005672,FBgn0005683,FBgn0008654,FBgn0010247,FBgn0010269,FBgn0010303,FBgn0010333,FBgn0010341,FBgn0010382,FBgn0010400,FBgn0010501,FBgn0011646,FBgn0012135,FBgn0012387,FBgn0012518,FBgn0012865,FBgn0012890,FBgn0012902,FBgn0013576,FBgn0013882,FBgn0013884,FBgn0013892,FBgn0013916,FBgn0014011,FBgn0014020,FBgn0014363,FBgn0014388,FBgn0014443,FBgn0014445,FBgn0014446,FBgn0014447,FBgn0014450,FBgn0014550,FBgn0014556,FBgn0014557,FBgn0014559,FBgn0014560,FBgn0014564,FBgn0014575,FBgn0014576,FBgn0014585,FBgn0014586,FBgn0014597,FBgn0014599,FBgn0014600,FBgn0014601,FBgn0014605,FBgn0014616,FBgn0014620,FBgn0014624,FBgn0014630,FBgn0014633,FBgn0014679,FBgn0014681,FBgn0014682,FBgn0014694,FBgn0014695,FBgn0014696,FBgn0014697,FBgn0014700,FBgn0014703,FBgn0014705,FBgn0014712,FBgn0014714,FBgn0014769,FBgn0014773,FBgn0014775,FBgn0014811,FBgn0014893,FBgn0015247,FBgn0015381,FBgn0015655,FBgn0015664,FBgn0015689,FBgn0015799,FBgn0015821,FBgn0015838,FBgn0015922,FBgn0016095,FBgn0016249,FBgn0016418,FBgn0016419,FBgn0016480,FBgn0016485,FBgn0016487,FBgn0016489,FBgn0016490,FBgn0016491,FBgn0016492,FBgn0016493,FBgn0016495,FBgn0016504,FBgn0016515,FBgn0016521,FBgn0016541,FBgn0016542,FBgn0016543,FBgn0016545,FBgn0016555,FBgn0016557,FBgn0016561,FBgn0016562,FBgn0016564,FBgn0016565,FBgn0016567,FBgn0016568,FBgn0016571,FBgn0016572,FBgn0016581,FBgn0016582,FBgn0016587,FBgn0016589,FBgn0016600,FBgn0016609,FBgn0016610,FBgn0016725,FBgn0016967,FBgn0017499,FBgn0017500,FBgn0017501,FBgn0017506,FBgn0017507,FBgn0017508,FBgn0017510,FBgn0017517,FBgn0017534,FBgn0017538,FBgn0017571,FBgn0017579,FBgn0017659,FBgn0017662,FBgn0017680,FBgn0017686,FBgn0017691,FBgn0017695,FBgn0017696,FBgn0017697,FBgn0017698,FBgn0017708,FBgn0017726,FBgn0017729,FBgn0017733,FBgn0017824,FBgn0017828,FBgn0017835,FBgn0017838,FBgn0017840,FBgn0017842,FBgn0017843,FBgn0017848,FBgn0017868,FBgn0017891,FBgn0017893,FBgn0017894,FBgn0017910,FBgn0017911,FBgn0017912,FBgn0017939,FBgn0017947,FBgn0017975,FBgn0017998,FBgn0018004,FBgn0018006,FBgn0018009,FBgn0018023,FBgn0018024,FBgn0018026,FBgn0018032,FBgn0018035,FBgn0018036,FBgn0018038,FBgn0018045,FBgn0018050,FBgn0018051,FBgn0018060,FBgn0018062,FBgn0018069,FBgn0018070,FBgn0018074,FBgn0018075,FBgn0018077,FBgn0018078,FBgn0018079,FBgn0018096,FBgn0018137,FBgn0018138,FBgn0018140,FBgn0018143,FBgn0018144,FBgn0018146,FBgn0018148,FBgn0018149,FBgn0018150,FBgn0018152,FBgn0018155,FBgn0018156,FBgn0018227,FBgn0018231,FBgn0018239,FBgn0018241,FBgn0018242,FBgn0018246,FBgn0018254,FBgn0018255,FBgn0018257,FBgn0018258,FBgn0018266,FBgn0018267,FBgn0018295,FBgn0018296,FBgn0018297,FBgn0018329,FBgn0018330,FBgn0018334,FBgn0018335,FBgn0018337,FBgn0018339,FBgn0018364,FBgn0018365,FBgn0018369,FBgn0018373,FBgn0018374,FBgn0018379,FBgn0018380,FBgn0018381,FBgn0018426,FBgn0018432,FBgn0018434,FBgn0018435,FBgn0018437,FBgn0018438,FBgn0018439,FBgn0018459,FBgn0018467,FBgn0018470,FBgn0018483,FBgn0018498,FBgn0018511,FBgn0018513,FBgn0018516,FBgn0018517,FBgn0018521,FBgn0018525,FBgn0018533,FBgn0018559,FBgn0018560,FBgn0018565,FBgn0018632,FBgn0018649,FBgn0018650,FBgn0018665,FBgn0018667,FBgn0018698,FBgn0018700,FBgn0018703,FBgn0018704,FBgn0018706,FBgn0018713,FBgn0018721,FBgn0018727,FBgn0018753,FBgn0018762,FBgn0018764,FBgn0018765,FBgn0018820,FBgn0018821,FBgn0018826,FBgn0018832,FBgn0018833,FBgn0018843,FBgn0018844,FBgn0018845,FBgn0018846,FBgn0018847,FBgn0018848,FBgn0018856,FBgn0018857,FBgn0018858,FBgn0018859,FBgn0018860,FBgn0018864,FBgn0018876,FBgn0018878,FBgn0018881,FBgn0018886,FBgn0018892,FBgn0018893,FBgn0018912,FBgn0018913,FBgn0018920,FBgn0018926,FBgn0018928,FBgn0018930,FBgn0018949,FBgn0018980,FBgn0018986,FBgn0018987,FBgn0019000,FBgn0019001,FBgn0019005,FBgn0019006,FBgn0019007,FBgn0019008,FBgn0019009,FBgn0019011,FBgn0019019,FBgn0019021,FBgn0019031,FBgn0019045,FBgn0019058,FBgn0019068,FBgn0019070,FBgn0019075,FBgn0019077,FBgn0019079,FBgn0019081,FBgn0019083,FBgn0019085,FBgn0019088,FBgn0019089,FBgn0019091,FBgn0019124,FBgn0019145,FBgn0019147,FBgn0019150,FBgn0019151,FBgn0019153,FBgn0019222,FBgn0019224,FBgn0019228,FBgn0019233,FBgn0019234,FBgn0019273,FBgn0019274,FBgn0019276,FBgn0019277,FBgn0019345,FBgn0019351,FBgn0019353,FBgn0019354,FBgn0019355,FBgn0019360,FBgn0019379,FBgn0019380,FBgn0019393,FBgn0019397,FBgn0019413,FBgn0019425,FBgn0019426,FBgn0019427,FBgn0019443,FBgn0019444,FBgn0019445,FBgn0019451,FBgn0019455,FBgn0019459,FBgn0019464,FBgn0019466,FBgn0019494,FBgn0019498,FBgn0019517,FBgn0019520,FBgn0019522,FBgn0019529,FBgn0019547,FBgn0019557,FBgn0019577,FBgn0019579,FBgn0019585,FBgn0019594,FBgn0019595,FBgn0019597,FBgn0019609,FBgn0019610,FBgn0019819,FBgn0019947,FBgn0019976,FBgn0020052,FBgn0020053,FBgn0020054,FBgn0020055,FBgn0020056,FBgn0020057,FBgn0020058,FBgn0020059,FBgn0020255,FBgn0020385,FBgn0020513,FBgn0020612,FBgn0020773,FBgn0020785,FBgn0020787,FBgn0020791,FBgn0020797,FBgn0020836,FBgn0020861,FBgn0020863,FBgn0021113,FBgn0021764,FBgn0022785,FBgn0023428,FBgn0023435,FBgn0023436,FBgn0023446,FBgn0023447,FBgn0023453,FBgn0023474,FBgn0024192,FBgn0024233,FBgn0024252,FBgn0024961,FBgn0025587,FBgn0026140,FBgn0026379,FBgn0026404,FBgn0026422,FBgn0027598,FBgn0028728,FBgn0028734,FBgn0029113,FBgn0029131,FBgn0029891,FBgn0031057,FBgn0032660,FBgn0034051,FBgn0035106,FBgn0036487,FBgn0040249,FBgn0040384,FBgn0040471,FBgn0040473,FBgn0040765,FBgn0041152,FBgn0041172,FBgn0041184,FBgn0041207,FBgn0067042,FBgn0067044,FBgn0067054,FBgn0067063,FBgn0067068,FBgn0067069,FBgn0067084,FBgn0067090,FBgn0067098,FBgn0067100,FBgn0067304,FBgn0067326,FBgn0067327,FBgn0067413,FBgn0067472,FBgn0067474,FBgn0067490,FBgn0067494,FBgn0067502,FBgn0067541,FBgn0067548,FBgn0067550,FBgn0067552,FBgn0067559,FBgn0067561,FBgn0067563,FBgn0067574,FBgn0067575,FBgn0067602,FBgn0067603,FBgn0067612,FBgn0067613,FBgn0067616,FBgn0067617,FBgn0069431,FBgn0082401,FBgn0083489,FBgn0083859,FBgn0084165,FBgn0084184,FBgn0084211,FBgn0084263,FBgn0084274,FBgn0084303,FBgn0084370,FBgn0084515,FBgn0084560,FBgn0084644,FBgn0084776,FBgn0084807,FBgn0084825,FBgn0084863,FBgn0084911,FBgn0084937,FBgn0084965,FBgn0084968,FBgn0085031,FBgn0085085,FBgn0085107,FBgn0085113,FBgn0085133,FBgn0085173,FBgn0085403,FBgn0086348,FBgn0086484,FBgn0086679,FBgn0086880,FBgn0086911,FBgn0259172,FBgn0259212,FBgn0259220,FBgn0259228,FBgn0259745,FBgn0259986,FBgn0260635,FBgn0260789,FBgn0260987,FBgn0261014,FBgn0261241,FBgn0261436,FBgn0261649,FBgn0262090,FBgn0262113,FBgn0262656,FBgn0262699,FBgn0262866,FBgn0263241"	
semi-lethal_recessive (667)	667	unknown	semi-lethal | recessive	"FBgn0000002,FBgn0000017,FBgn0000024,FBgn0000054,FBgn0000061,FBgn0000085,FBgn0000097,FBgn0000099,FBgn0000114,FBgn0000117,FBgn0000139,FBgn0000140,FBgn0000147,FBgn0000179,FBgn0000209,FBgn0000214,FBgn0000236,FBgn0000237,FBgn0000250,FBgn0000257,FBgn0000273,FBgn0000308,FBgn0000317,FBgn0000319,FBgn0000320,FBgn0000328,FBgn0000347,FBgn0000370,FBgn0000404,FBgn0000464,FBgn0000479,FBgn0000546,FBgn0000547,FBgn0000575,FBgn0001197,FBgn0001218,FBgn0001234,FBgn0001407,FBgn0001426,FBgn0001942,FBgn0001977,FBgn0001981,FBgn0001983,FBgn0001992,FBgn0002022,FBgn0002059,FBgn0002060,FBgn0002062,FBgn0002081,FBgn0002085,FBgn0002359,FBgn0002678,FBgn0002782,FBgn0002924,FBgn0003016,FBgn0003124,FBgn0003149,FBgn0003165,FBgn0003174,FBgn0003204,FBgn0003205,FBgn0003360,FBgn0003390,FBgn0003435,FBgn0003463,FBgn0003489,FBgn0003514,FBgn0003862,FBgn0003870,FBgn0003888,FBgn0003892,FBgn0003896,FBgn0003907,FBgn0003951,FBgn0004000,FBgn0004084,FBgn0004103,FBgn0004167,FBgn0004170,FBgn0004179,FBgn0004379,FBgn0004390,FBgn0004595,FBgn0004647,FBgn0004648,FBgn0004654,FBgn0004889,FBgn0004901,FBgn0004924,FBgn0005325,FBgn0005613,FBgn0005624,FBgn0005648,FBgn0010300,FBgn0010303,FBgn0010379,FBgn0010399,FBgn0010415,FBgn0010433,FBgn0010452,FBgn0010461,FBgn0010602,FBgn0010682,FBgn0010686,FBgn0010700,FBgn0010701,FBgn0010709,FBgn0010725,FBgn0010726,FBgn0010764,FBgn0010806,FBgn0010821,FBgn0010830,FBgn0010832,FBgn0010838,FBgn0010845,FBgn0010848,FBgn0010854,FBgn0010863,FBgn0010872,FBgn0010897,FBgn0010902,FBgn0010905,FBgn0010909,FBgn0010920,FBgn0010926,FBgn0010932,FBgn0010934,FBgn0010936,FBgn0010947,FBgn0010948,FBgn0011208,FBgn0011217,FBgn0011227,FBgn0011232,FBgn0011233,FBgn0011259,FBgn0011327,FBgn0011468,FBgn0011480,FBgn0011577,FBgn0011661,FBgn0011722,FBgn0011760,FBgn0011784,FBgn0011786,FBgn0011801,FBgn0011817,FBgn0012058,FBgn0013263,FBgn0013460,FBgn0013469,FBgn0013537,FBgn0013552,FBgn0013563,FBgn0013574,FBgn0013632,FBgn0013664,FBgn0014632,FBgn0014949,FBgn0015024,FBgn0015296,FBgn0015449,FBgn0015452,FBgn0015790,FBgn0015805,FBgn0015806,FBgn0015903,FBgn0015904,FBgn0016123,FBgn0016976,FBgn0017550,FBgn0017825,FBgn0017916,FBgn0018283,FBgn0018341,FBgn0018366,FBgn0018373,FBgn0018653,FBgn0018978,FBgn0019272,FBgn0019286,FBgn0019359,FBgn0019371,FBgn0019372,FBgn0019374,FBgn0019377,FBgn0019830,FBgn0020245,FBgn0020255,FBgn0020271,FBgn0020306,FBgn0020493,FBgn0020544,FBgn0020621,FBgn0020653,FBgn0021760,FBgn0021873,FBgn0023010,FBgn0023097,FBgn0024197,FBgn0024248,FBgn0024277,FBgn0024432,FBgn0024734,FBgn0024846,FBgn0024893,FBgn0025111,FBgn0025117,FBgn0025507,FBgn0025800,FBgn0026207,FBgn0026430,FBgn0026678,FBgn0026681,FBgn0026713,FBgn0027108,FBgn0027203,FBgn0027205,FBgn0027207,FBgn0027209,FBgn0027211,FBgn0027212,FBgn0027217,FBgn0027248,FBgn0027253,FBgn0027265,FBgn0027273,FBgn0027274,FBgn0027283,FBgn0027299,FBgn0027303,FBgn0027304,FBgn0027312,FBgn0027313,FBgn0027329,FBgn0027335,FBgn0027620,FBgn0027647,FBgn0027652,FBgn0027835,FBgn0027958,FBgn0027964,FBgn0027965,FBgn0027969,FBgn0027976,FBgn0027985,FBgn0027988,FBgn0027995,FBgn0028002,FBgn0028015,FBgn0028022,FBgn0028025,FBgn0028045,FBgn0028059,FBgn0028091,FBgn0028101,FBgn0028104,FBgn0028122,FBgn0028124,FBgn0028137,FBgn0028141,FBgn0028145,FBgn0028157,FBgn0028159,FBgn0028160,FBgn0028169,FBgn0028170,FBgn0028171,FBgn0028173,FBgn0028174,FBgn0028175,FBgn0028181,FBgn0028182,FBgn0028191,FBgn0028199,FBgn0028201,FBgn0028210,FBgn0028213,FBgn0028232,FBgn0028236,FBgn0028237,FBgn0028239,FBgn0028242,FBgn0028243,FBgn0028257,FBgn0028266,FBgn0028285,FBgn0028306,FBgn0028329,FBgn0028351,FBgn0028365,FBgn0028683,FBgn0028691,FBgn0028969,FBgn0029014,FBgn0029067,FBgn0029068,FBgn0029074,FBgn0029075,FBgn0029687,FBgn0030529,FBgn0030964,FBgn0031256,FBgn0031453,FBgn0032929,FBgn0033033,FBgn0033050,FBgn0033539,FBgn0033649,FBgn0033652,FBgn0034264,FBgn0034520,FBgn0034644,FBgn0034962,FBgn0035264,FBgn0036152,FBgn0036376,FBgn0036974,FBgn0037364,FBgn0037374,FBgn0037659,FBgn0038387,FBgn0038524,FBgn0039338,FBgn0040066,FBgn0040087,FBgn0040121,FBgn0040157,FBgn0040172,FBgn0040173,FBgn0040187,FBgn0040200,FBgn0041097,FBgn0042633,FBgn0043558,FBgn0043887,FBgn0043903,FBgn0044028,FBgn0044062,FBgn0044066,FBgn0044385,FBgn0045866,FBgn0046704,FBgn0051759,FBgn0053555,FBgn0060306,FBgn0060307,FBgn0060311,FBgn0060319,FBgn0060321,FBgn0060327,FBgn0060328,FBgn0060329,FBgn0060330,FBgn0060331,FBgn0060332,FBgn0060333,FBgn0060335,FBgn0060344,FBgn0060347,FBgn0060351,FBgn0060352,FBgn0060353,FBgn0060357,FBgn0060361,FBgn0060365,FBgn0060366,FBgn0060367,FBgn0060368,FBgn0060370,FBgn0060377,FBgn0060378,FBgn0060385,FBgn0060387,FBgn0060390,FBgn0060391,FBgn0060396,FBgn0060399,FBgn0060401,FBgn0060402,FBgn0060403,FBgn0060404,FBgn0060406,FBgn0060407,FBgn0060409,FBgn0060411,FBgn0060413,FBgn0060415,FBgn0060416,FBgn0060418,FBgn0060419,FBgn0060420,FBgn0060421,FBgn0060422,FBgn0060424,FBgn0060425,FBgn0060429,FBgn0060430,FBgn0060437,FBgn0060438,FBgn0060443,FBgn0060450,FBgn0060454,FBgn0060455,FBgn0060457,FBgn0060466,FBgn0060472,FBgn0060475,FBgn0060478,FBgn0060479,FBgn0060480,FBgn0060483,FBgn0060484,FBgn0060485,FBgn0060493,FBgn0060494,FBgn0060496,FBgn0060497,FBgn0060498,FBgn0060502,FBgn0060523,FBgn0060524,FBgn0060525,FBgn0060537,FBgn0060543,FBgn0060544,FBgn0060573,FBgn0060577,FBgn0060586,FBgn0060592,FBgn0060610,FBgn0060618,FBgn0060623,FBgn0060624,FBgn0060625,FBgn0060628,FBgn0060631,FBgn0060633,FBgn0060649,FBgn0060661,FBgn0060668,FBgn0060670,FBgn0060674,FBgn0060675,FBgn0060678,FBgn0060679,FBgn0060681,FBgn0060682,FBgn0060691,FBgn0060692,FBgn0060693,FBgn0060698,FBgn0060699,FBgn0060704,FBgn0060706,FBgn0060709,FBgn0060712,FBgn0060713,FBgn0060714,FBgn0060719,FBgn0060725,FBgn0060729,FBgn0060733,FBgn0060735,FBgn0060737,FBgn0060747,FBgn0060748,FBgn0060750,FBgn0060751,FBgn0060757,FBgn0060758,FBgn0060765,FBgn0060767,FBgn0060768,FBgn0060773,FBgn0060775,FBgn0060778,FBgn0060779,FBgn0060780,FBgn0060781,FBgn0060793,FBgn0060796,FBgn0060799,FBgn0060800,FBgn0060802,FBgn0060804,FBgn0060806,FBgn0060818,FBgn0060820,FBgn0060825,FBgn0060826,FBgn0060828,FBgn0060830,FBgn0060837,FBgn0060840,FBgn0060843,FBgn0060846,FBgn0060853,FBgn0060854,FBgn0060855,FBgn0060859,FBgn0060860,FBgn0060862,FBgn0060863,FBgn0060866,FBgn0060867,FBgn0060869,FBgn0060870,FBgn0060875,FBgn0060879,FBgn0060880,FBgn0060882,FBgn0060883,FBgn0060885,FBgn0060886,FBgn0060887,FBgn0060888,FBgn0060891,FBgn0060892,FBgn0060893,FBgn0060894,FBgn0060896,FBgn0060897,FBgn0060898,FBgn0060899,FBgn0060901,FBgn0060906,FBgn0060913,FBgn0060917,FBgn0060918,FBgn0060919,FBgn0060921,FBgn0060922,FBgn0060923,FBgn0060924,FBgn0060925,FBgn0060926,FBgn0060927,FBgn0060931,FBgn0060934,FBgn0060938,FBgn0060939,FBgn0060940,FBgn0060942,FBgn0060944,FBgn0060948,FBgn0060951,FBgn0060952,FBgn0060953,FBgn0060955,FBgn0060956,FBgn0060960,FBgn0060963,FBgn0060975,FBgn0060979,FBgn0060988,FBgn0060991,FBgn0060992,FBgn0060994,FBgn0060997,FBgn0060998,FBgn0061000,FBgn0061001,FBgn0061002,FBgn0061003,FBgn0061005,FBgn0061012,FBgn0061019,FBgn0061020,FBgn0061021,FBgn0061023,FBgn0061031,FBgn0061037,FBgn0061038,FBgn0061042,FBgn0061043,FBgn0061044,FBgn0061046,FBgn0061048,FBgn0061056,FBgn0061067,FBgn0061071,FBgn0061086,FBgn0061095,FBgn0061096,FBgn0061097,FBgn0061099,FBgn0061100,FBgn0061109,FBgn0061110,FBgn0061111,FBgn0061114,FBgn0061123,FBgn0061124,FBgn0061130,FBgn0061134,FBgn0061145,FBgn0061146,FBgn0061147,FBgn0061157,FBgn0061492,FBgn0062567,FBgn0062569,FBgn0062571,FBgn0062574,FBgn0062585,FBgn0062588,FBgn0062589,FBgn0062590,FBgn0062591,FBgn0062611,FBgn0062614,FBgn0062617,FBgn0062623,FBgn0062624,FBgn0062626,FBgn0064140,FBgn0064141,FBgn0064170,FBgn0066358,FBgn0066359,FBgn0069079,FBgn0069242,FBgn0069440,FBgn0082618,FBgn0086371,FBgn0086372,FBgn0086687,FBgn0086708,FBgn0086910,FBgn0086911,FBgn0250788,FBgn0250823,FBgn0250874,FBgn0259240,FBgn0259685,FBgn0259750,FBgn0259789,FBgn0259984,FBgn0260012,FBgn0260049,FBgn0260397,FBgn0260635,FBgn0260936,FBgn0260941,FBgn0260960,FBgn0260993,FBgn0261113,FBgn0261243,FBgn0261258,FBgn0261445,FBgn0261451,FBgn0261524,FBgn0261617,FBgn0261648,FBgn0261793,FBgn0261808,FBgn0261854,FBgn0261988,FBgn0262139,FBgn0262647,FBgn0262656,FBgn0262737,FBgn0262976,FBgn0263289,FBgn0263391"	
wing_vein (660)	660	unknown	wing vein	"FBgn0000014,FBgn0000015,FBgn0000020,FBgn0000021,FBgn0000022,FBgn0000052,FBgn0000053,FBgn0000061,FBgn0000097,FBgn0000099,FBgn0000108,FBgn0000117,FBgn0000139,FBgn0000153,FBgn0000174,FBgn0000176,FBgn0000179,FBgn0000189,FBgn0000191,FBgn0000198,FBgn0000204,FBgn0000212,FBgn0000242,FBgn0000253,FBgn0000289,FBgn0000309,FBgn0000339,FBgn0000352,FBgn0000365,FBgn0000382,FBgn0000394,FBgn0000395,FBgn0000446,FBgn0000458,FBgn0000463,FBgn0000470,FBgn0000490,FBgn0000492,FBgn0000497,FBgn0000499,FBgn0000502,FBgn0000512,FBgn0000520,FBgn0000524,FBgn0000546,FBgn0000547,FBgn0000577,FBgn0000591,FBgn0000608,FBgn0000614,FBgn0000615,FBgn0000658,FBgn0000672,FBgn0001075,FBgn0001079,FBgn0001083,FBgn0001132,FBgn0001137,FBgn0001139,FBgn0001168,FBgn0001169,FBgn0001238,FBgn0001239,FBgn0001250,FBgn0001252,FBgn0001269,FBgn0001297,FBgn0001300,FBgn0001319,FBgn0001404,FBgn0001548,FBgn0001952,FBgn0001965,FBgn0002044,FBgn0002413,FBgn0002522,FBgn0002561,FBgn0002624,FBgn0002633,FBgn0002643,FBgn0002705,FBgn0002733,FBgn0002734,FBgn0002735,FBgn0002771,FBgn0002786,FBgn0002914,FBgn0002931,FBgn0002932,FBgn0002963,FBgn0002976,FBgn0003041,FBgn0003079,FBgn0003117,FBgn0003130,FBgn0003169,FBgn0003175,FBgn0003189,FBgn0003205,FBgn0003256,FBgn0003296,FBgn0003306,FBgn0003310,FBgn0003317,FBgn0003326,FBgn0003342,FBgn0003345,FBgn0003369,FBgn0003390,FBgn0003396,FBgn0003444,FBgn0003463,FBgn0003493,FBgn0003557,FBgn0003653,FBgn0003654,FBgn0003663,FBgn0003679,FBgn0003703,FBgn0003704,FBgn0003716,FBgn0003719,FBgn0003730,FBgn0003731,FBgn0003743,FBgn0003865,FBgn0003892,FBgn0003899,FBgn0003944,FBgn0003959,FBgn0003973,FBgn0003984,FBgn0003987,FBgn0003988,FBgn0004000,FBgn0004009,FBgn0004034,FBgn0004062,FBgn0004101,FBgn0004197,FBgn0004198,FBgn0004390,FBgn0004406,FBgn0004527,FBgn0004569,FBgn0004583,FBgn0004614,FBgn0004635,FBgn0004638,FBgn0004643,FBgn0004644,FBgn0004647,FBgn0004648,FBgn0004655,FBgn0004837,FBgn0004856,FBgn0004858,FBgn0004859,FBgn0004864,FBgn0004986,FBgn0005048,FBgn0005355,FBgn0005366,FBgn0005410,FBgn0005590,FBgn0005672,FBgn0010168,FBgn0010269,FBgn0010303,FBgn0010333,FBgn0010379,FBgn0010382,FBgn0010389,FBgn0010770,FBgn0010813,FBgn0010825,FBgn0011300,FBgn0011577,FBgn0011591,FBgn0011648,FBgn0011655,FBgn0011661,FBgn0011706,FBgn0011715,FBgn0011760,FBgn0011763,FBgn0011766,FBgn0011817,FBgn0011826,FBgn0012887,FBgn0012970,FBgn0013997,FBgn0014011,FBgn0014199,FBgn0014388,FBgn0014445,FBgn0014459,FBgn0014481,FBgn0014523,FBgn0014594,FBgn0014602,FBgn0014603,FBgn0014611,FBgn0014612,FBgn0014854,FBgn0014948,FBgn0015231,FBgn0015286,FBgn0015399,FBgn0015520,FBgn0015790,FBgn0015904,FBgn0015905,FBgn0016114,FBgn0016115,FBgn0016406,FBgn0016471,FBgn0016494,FBgn0016508,FBgn0016531,FBgn0016536,FBgn0016566,FBgn0016603,FBgn0016605,FBgn0016648,FBgn0016794,FBgn0016917,FBgn0017509,FBgn0017510,FBgn0017511,FBgn0017512,FBgn0017572,FBgn0017579,FBgn0017663,FBgn0017673,FBgn0017689,FBgn0017718,FBgn0017730,FBgn0017731,FBgn0017733,FBgn0017763,FBgn0017778,FBgn0017801,FBgn0017806,FBgn0017822,FBgn0017825,FBgn0017826,FBgn0017832,FBgn0017844,FBgn0017856,FBgn0017862,FBgn0017866,FBgn0017879,FBgn0017881,FBgn0017887,FBgn0017916,FBgn0018011,FBgn0018031,FBgn0018039,FBgn0018040,FBgn0018041,FBgn0018056,FBgn0018088,FBgn0018089,FBgn0018090,FBgn0018113,FBgn0018121,FBgn0018158,FBgn0018167,FBgn0018175,FBgn0018176,FBgn0018188,FBgn0018200,FBgn0018210,FBgn0018315,FBgn0018338,FBgn0018341,FBgn0018372,FBgn0018373,FBgn0018375,FBgn0018376,FBgn0018377,FBgn0018384,FBgn0018406,FBgn0018407,FBgn0018410,FBgn0018411,FBgn0018412,FBgn0018413,FBgn0018414,FBgn0018416,FBgn0018425,FBgn0018457,FBgn0018464,FBgn0018477,FBgn0018491,FBgn0018509,FBgn0018534,FBgn0018535,FBgn0018557,FBgn0018566,FBgn0018579,FBgn0018614,FBgn0018633,FBgn0018636,FBgn0018651,FBgn0018656,FBgn0018671,FBgn0018672,FBgn0018673,FBgn0018674,FBgn0018699,FBgn0018701,FBgn0018714,FBgn0018716,FBgn0018717,FBgn0018719,FBgn0018720,FBgn0018724,FBgn0018728,FBgn0018755,FBgn0018773,FBgn0018787,FBgn0018819,FBgn0018823,FBgn0018830,FBgn0018865,FBgn0018882,FBgn0018884,FBgn0018922,FBgn0018927,FBgn0018931,FBgn0018952,FBgn0018984,FBgn0018985,FBgn0018989,FBgn0019012,FBgn0019030,FBgn0019033,FBgn0019037,FBgn0019126,FBgn0019127,FBgn0019134,FBgn0019140,FBgn0019146,FBgn0019161,FBgn0019162,FBgn0019173,FBgn0019174,FBgn0019182,FBgn0019184,FBgn0019185,FBgn0019194,FBgn0019199,FBgn0019203,FBgn0019221,FBgn0019242,FBgn0019245,FBgn0019280,FBgn0019284,FBgn0019286,FBgn0019293,FBgn0019294,FBgn0019295,FBgn0019298,FBgn0019311,FBgn0019312,FBgn0019346,FBgn0019347,FBgn0019384,FBgn0019392,FBgn0019395,FBgn0019407,FBgn0019411,FBgn0019412,FBgn0019431,FBgn0019453,FBgn0019478,FBgn0019482,FBgn0019513,FBgn0019526,FBgn0019537,FBgn0019560,FBgn0019561,FBgn0019566,FBgn0019571,FBgn0019589,FBgn0019599,FBgn0019602,FBgn0019622,FBgn0019805,FBgn0019830,FBgn0019947,FBgn0020224,FBgn0020402,FBgn0020404,FBgn0020493,FBgn0021751,FBgn0021818,FBgn0022039,FBgn0022272,FBgn0022739,FBgn0023407,FBgn0023444,FBgn0023493,FBgn0023498,FBgn0024208,FBgn0024233,FBgn0024234,FBgn0024250,FBgn0024555,FBgn0024598,FBgn0024645,FBgn0024656,FBgn0024688,FBgn0024798,FBgn0024807,FBgn0024846,FBgn0024913,FBgn0024938,FBgn0025423,FBgn0025732,FBgn0025733,FBgn0025734,FBgn0026369,FBgn0026376,FBgn0026598,FBgn0027932,FBgn0028375,FBgn0028515,FBgn0028577,FBgn0028697,FBgn0028980,FBgn0030505,FBgn0033109,FBgn0033901,FBgn0034763,FBgn0034876,FBgn0034962,FBgn0035411,FBgn0035956,FBgn0036558,FBgn0036844,FBgn0037218,FBgn0037671,FBgn0038168,FBgn0039688,FBgn0040066,FBgn0040206,FBgn0040225,FBgn0040465,FBgn0041184,FBgn0041203,FBgn0041611,FBgn0042085,FBgn0042641,FBgn0043070,FBgn0043588,FBgn0044891,FBgn0045073,FBgn0045843,FBgn0046334,FBgn0050420,FBgn0051481,FBgn0052296,FBgn0053196,FBgn0061178,FBgn0069359,FBgn0084194,FBgn0085450,FBgn0086253,FBgn0086356,FBgn0086361,FBgn0086384,FBgn0086680,FBgn0086694,FBgn0086782,FBgn0086902,FBgn0086911,FBgn0259174,FBgn0259176,FBgn0259249,FBgn0259250,FBgn0259251,FBgn0259252,FBgn0259253,FBgn0259254,FBgn0259255,FBgn0259257,FBgn0259258,FBgn0259259,FBgn0259261,FBgn0259267,FBgn0259268,FBgn0259273,FBgn0259274,FBgn0259275,FBgn0259278,FBgn0259280,FBgn0259284,FBgn0259289,FBgn0259292,FBgn0259293,FBgn0259295,FBgn0259296,FBgn0259297,FBgn0259299,FBgn0259302,FBgn0259303,FBgn0259304,FBgn0259308,FBgn0259311,FBgn0259312,FBgn0259313,FBgn0259315,FBgn0259316,FBgn0259317,FBgn0259319,FBgn0259320,FBgn0259321,FBgn0259322,FBgn0259325,FBgn0259330,FBgn0259331,FBgn0259332,FBgn0259335,FBgn0259336,FBgn0259337,FBgn0259338,FBgn0259341,FBgn0259342,FBgn0259343,FBgn0259344,FBgn0259345,FBgn0259347,FBgn0259348,FBgn0259352,FBgn0259356,FBgn0259358,FBgn0259359,FBgn0259361,FBgn0259365,FBgn0259366,FBgn0259367,FBgn0259368,FBgn0259370,FBgn0259372,FBgn0259373,FBgn0259374,FBgn0259375,FBgn0259376,FBgn0259378,FBgn0259379,FBgn0259381,FBgn0259382,FBgn0259384,FBgn0259385,FBgn0259386,FBgn0259388,FBgn0259389,FBgn0259392,FBgn0259393,FBgn0259397,FBgn0259398,FBgn0259401,FBgn0259402,FBgn0259403,FBgn0259404,FBgn0259405,FBgn0259409,FBgn0259412,FBgn0259414,FBgn0259415,FBgn0259417,FBgn0259418,FBgn0259419,FBgn0259424,FBgn0259426,FBgn0259428,FBgn0259430,FBgn0259433,FBgn0259434,FBgn0259435,FBgn0259436,FBgn0259437,FBgn0259438,FBgn0259440,FBgn0259441,FBgn0259444,FBgn0259447,FBgn0259448,FBgn0259449,FBgn0259450,FBgn0259453,FBgn0259454,FBgn0259456,FBgn0259457,FBgn0259459,FBgn0259462,FBgn0259463,FBgn0259465,FBgn0259466,FBgn0259467,FBgn0259470,FBgn0259471,FBgn0259472,FBgn0259473,FBgn0259479,FBgn0259480,FBgn0259534,FBgn0259543,FBgn0259560,FBgn0259573,FBgn0259575,FBgn0259578,FBgn0259590,FBgn0259614,FBgn0259620,FBgn0259622,FBgn0259628,FBgn0259638,FBgn0259642,FBgn0259644,FBgn0259648,FBgn0259654,FBgn0259655,FBgn0259660,FBgn0259662,FBgn0259668,FBgn0259670,FBgn0259750,FBgn0259937,FBgn0259984,FBgn0260440,FBgn0260639,FBgn0260642,FBgn0260941,FBgn0261049,FBgn0261270,FBgn0261274,FBgn0261367,FBgn0261593,FBgn0261642,FBgn0261644,FBgn0261647,FBgn0261674,FBgn0261800,FBgn0261885,FBgn0261983,FBgn0262029,FBgn0262582,FBgn0262645,FBgn0262646,FBgn0262866,FBgn0262937,FBgn0263102,FBgn0263133,FBgn0263237,FBgn0263258,FBgn0263395"	
ommatidium (639)	639	unknown	ommatidium	"FBgn0000008,FBgn0000015,FBgn0000017,FBgn0000019,FBgn0000020,FBgn0000063,FBgn0000077,FBgn0000097,FBgn0000110,FBgn0000117,FBgn0000121,FBgn0000154,FBgn0000179,FBgn0000210,FBgn0000212,FBgn0000216,FBgn0000229,FBgn0000237,FBgn0000253,FBgn0000258,FBgn0000273,FBgn0000320,FBgn0000339,FBgn0000382,FBgn0000404,FBgn0000411,FBgn0000459,FBgn0000463,FBgn0000490,FBgn0000492,FBgn0000497,FBgn0000499,FBgn0000524,FBgn0000542,FBgn0000546,FBgn0000547,FBgn0000575,FBgn0000583,FBgn0000591,FBgn0000635,FBgn0000658,FBgn0001075,FBgn0001083,FBgn0001085,FBgn0001103,FBgn0001108,FBgn0001115,FBgn0001117,FBgn0001132,FBgn0001139,FBgn0001169,FBgn0001202,FBgn0001218,FBgn0001219,FBgn0001234,FBgn0001291,FBgn0001297,FBgn0001316,FBgn0001325,FBgn0001332,FBgn0001965,FBgn0001981,FBgn0002284,FBgn0002413,FBgn0002466,FBgn0002524,FBgn0002525,FBgn0002541,FBgn0002573,FBgn0002576,FBgn0002629,FBgn0002638,FBgn0002642,FBgn0002643,FBgn0002734,FBgn0002914,FBgn0002932,FBgn0002936,FBgn0002938,FBgn0002940,FBgn0002962,FBgn0002995,FBgn0002998,FBgn0002999,FBgn0003028,FBgn0003041,FBgn0003079,FBgn0003083,FBgn0003087,FBgn0003090,FBgn0003118,FBgn0003125,FBgn0003130,FBgn0003169,FBgn0003205,FBgn0003206,FBgn0003218,FBgn0003224,FBgn0003226,FBgn0003247,FBgn0003249,FBgn0003256,FBgn0003267,FBgn0003270,FBgn0003285,FBgn0003295,FBgn0003300,FBgn0003310,FBgn0003317,FBgn0003325,FBgn0003326,FBgn0003345,FBgn0003366,FBgn0003371,FBgn0003390,FBgn0003391,FBgn0003392,FBgn0003396,FBgn0003410,FBgn0003416,FBgn0003442,FBgn0003448,FBgn0003460,FBgn0003513,FBgn0003525,FBgn0003547,FBgn0003598,FBgn0003651,FBgn0003654,FBgn0003682,FBgn0003701,FBgn0003702,FBgn0003716,FBgn0003719,FBgn0003730,FBgn0003731,FBgn0003861,FBgn0003870,FBgn0003892,FBgn0003949,FBgn0003952,FBgn0003963,FBgn0003975,FBgn0003989,FBgn0003996,FBgn0003997,FBgn0003999,FBgn0004009,FBgn0004014,FBgn0004049,FBgn0004167,FBgn0004179,FBgn0004197,FBgn0004366,FBgn0004374,FBgn0004390,FBgn0004391,FBgn0004395,FBgn0004396,FBgn0004449,FBgn0004569,FBgn0004583,FBgn0004603,FBgn0004618,FBgn0004635,FBgn0004636,FBgn0004644,FBgn0004647,FBgn0004688,FBgn0004837,FBgn0004864,FBgn0004865,FBgn0004956,FBgn0005021,FBgn0005034,FBgn0005136,FBgn0005198,FBgn0005337,FBgn0005410,FBgn0005558,FBgn0005561,FBgn0005632,FBgn0005672,FBgn0005677,FBgn0005680,FBgn0005681,FBgn0005682,FBgn0005683,FBgn0005685,FBgn0005686,FBgn0005687,FBgn0010048,FBgn0010247,FBgn0010269,FBgn0010303,FBgn0010316,FBgn0010333,FBgn0010341,FBgn0010350,FBgn0010379,FBgn0010382,FBgn0010400,FBgn0010417,FBgn0010433,FBgn0010434,FBgn0010453,FBgn0010825,FBgn0010909,FBgn0011207,FBgn0011300,FBgn0011577,FBgn0011591,FBgn0011666,FBgn0011706,FBgn0011726,FBgn0011737,FBgn0011739,FBgn0011758,FBgn0011763,FBgn0011766,FBgn0011817,FBgn0011826,FBgn0011829,FBgn0012114,FBgn0012128,FBgn0012846,FBgn0013272,FBgn0013343,FBgn0013469,FBgn0013674,FBgn0013724,FBgn0013725,FBgn0013799,FBgn0013984,FBgn0014011,FBgn0014020,FBgn0014133,FBgn0014343,FBgn0014379,FBgn0014384,FBgn0014388,FBgn0014445,FBgn0014446,FBgn0014459,FBgn0014530,FBgn0014531,FBgn0014532,FBgn0014598,FBgn0015031,FBgn0015218,FBgn0015279,FBgn0015286,FBgn0015296,FBgn0015331,FBgn0015360,FBgn0015376,FBgn0015381,FBgn0015394,FBgn0015396,FBgn0015399,FBgn0015402,FBgn0015602,FBgn0015664,FBgn0015778,FBgn0015790,FBgn0015799,FBgn0015805,FBgn0015806,FBgn0015838,FBgn0015904,FBgn0015905,FBgn0015907,FBgn0015919,FBgn0015922,FBgn0015946,FBgn0016055,FBgn0016076,FBgn0016095,FBgn0016641,FBgn0016670,FBgn0016689,FBgn0016725,FBgn0016756,FBgn0016794,FBgn0016797,FBgn0016977,FBgn0017430,FBgn0017503,FBgn0017504,FBgn0017517,FBgn0017526,FBgn0017579,FBgn0017590,FBgn0017675,FBgn0017679,FBgn0017683,FBgn0017702,FBgn0017704,FBgn0017712,FBgn0017714,FBgn0017716,FBgn0017733,FBgn0017750,FBgn0017839,FBgn0017869,FBgn0017870,FBgn0017871,FBgn0017872,FBgn0017873,FBgn0017874,FBgn0017875,FBgn0017876,FBgn0017877,FBgn0017878,FBgn0017879,FBgn0017880,FBgn0017881,FBgn0017882,FBgn0017883,FBgn0017889,FBgn0017890,FBgn0017892,FBgn0017900,FBgn0017907,FBgn0017919,FBgn0017982,FBgn0018007,FBgn0018008,FBgn0018010,FBgn0018011,FBgn0018012,FBgn0018013,FBgn0018017,FBgn0018025,FBgn0018027,FBgn0018074,FBgn0018096,FBgn0018229,FBgn0018245,FBgn0018247,FBgn0018249,FBgn0018250,FBgn0018253,FBgn0018267,FBgn0018275,FBgn0018280,FBgn0018314,FBgn0018366,FBgn0018368,FBgn0018399,FBgn0018487,FBgn0018503,FBgn0018504,FBgn0018523,FBgn0018530,FBgn0018532,FBgn0018577,FBgn0018642,FBgn0018648,FBgn0018652,FBgn0018653,FBgn0018704,FBgn0018707,FBgn0018711,FBgn0018720,FBgn0018785,FBgn0018819,FBgn0018831,FBgn0018836,FBgn0018918,FBgn0018925,FBgn0018957,FBgn0018978,FBgn0018984,FBgn0018985,FBgn0019051,FBgn0019067,FBgn0019072,FBgn0019073,FBgn0019074,FBgn0019128,FBgn0019178,FBgn0019254,FBgn0019290,FBgn0019363,FBgn0019375,FBgn0019377,FBgn0019404,FBgn0019407,FBgn0019440,FBgn0019441,FBgn0019498,FBgn0019507,FBgn0019513,FBgn0019514,FBgn0019516,FBgn0019526,FBgn0019531,FBgn0019536,FBgn0019537,FBgn0019542,FBgn0019555,FBgn0019562,FBgn0019591,FBgn0019592,FBgn0019622,FBgn0019804,FBgn0019805,FBgn0019808,FBgn0019947,FBgn0019976,FBgn0020224,FBgn0020232,FBgn0020238,FBgn0020255,FBgn0020386,FBgn0020388,FBgn0020621,FBgn0020660,FBgn0020773,FBgn0020785,FBgn0020793,FBgn0020796,FBgn0021746,FBgn0021760,FBgn0021764,FBgn0021873,FBgn0022330,FBgn0022739,FBgn0022772,FBgn0022785,FBgn0022923,FBgn0022924,FBgn0023174,FBgn0023214,FBgn0023215,FBgn0023407,FBgn0023436,FBgn0023444,FBgn0023518,FBgn0024189,FBgn0024192,FBgn0024234,FBgn0024248,FBgn0024252,FBgn0024277,FBgn0024371,FBgn0024688,FBgn0024836,FBgn0024961,FBgn0025117,FBgn0025360,FBgn0025587,FBgn0025743,FBgn0025823,FBgn0026087,FBgn0026313,FBgn0026319,FBgn0026320,FBgn0026323,FBgn0026376,FBgn0026379,FBgn0026404,FBgn0026405,FBgn0026420,FBgn0026422,FBgn0026598,FBgn0026609,FBgn0027548,FBgn0027560,FBgn0027598,FBgn0027655,FBgn0027845,FBgn0028274,FBgn0028369,FBgn0028577,FBgn0028582,FBgn0028622,FBgn0028697,FBgn0028717,FBgn0028728,FBgn0028734,FBgn0028980,FBgn0029082,FBgn0029113,FBgn0029131,FBgn0029176,FBgn0029891,FBgn0029907,FBgn0029939,FBgn0031005,FBgn0031392,FBgn0031414,FBgn0033075,FBgn0033081,FBgn0033109,FBgn0033438,FBgn0033659,FBgn0033885,FBgn0034049,FBgn0034051,FBgn0034135,FBgn0034408,FBgn0034590,FBgn0034606,FBgn0035106,FBgn0035300,FBgn0035993,FBgn0036007,FBgn0036746,FBgn0036756,FBgn0037218,FBgn0038100,FBgn0038197,FBgn0038206,FBgn0038320,FBgn0038659,FBgn0038948,FBgn0039044,FBgn0039258,FBgn0039283,FBgn0039286,FBgn0039858,FBgn0040038,FBgn0040075,FBgn0040226,FBgn0040249,FBgn0040284,FBgn0040297,FBgn0040298,FBgn0040465,FBgn0040477,FBgn0040765,FBgn0041152,FBgn0041188,FBgn0041191,FBgn0041207,FBgn0041342,FBgn0041604,FBgn0042640,FBgn0042641,FBgn0043019,FBgn0043362,FBgn0043850,FBgn0044830,FBgn0044831,FBgn0045035,FBgn0045073,FBgn0046883,FBgn0051481,FBgn0051774,FBgn0052179,FBgn0052484,FBgn0052627,FBgn0053555,FBgn0061469,FBgn0062413,FBgn0062676,FBgn0064239,FBgn0064240,FBgn0066108,FBgn0067100,FBgn0067306,FBgn0067408,FBgn0067913,FBgn0069210,FBgn0069359,FBgn0069431,FBgn0082304,FBgn0083097,FBgn0084482,FBgn0085450,FBgn0086356,FBgn0086372,FBgn0086384,FBgn0086655,FBgn0086706,FBgn0086793,FBgn0086879,FBgn0086884,FBgn0086898,FBgn0086908,FBgn0086911,FBgn0243512,FBgn0250823,FBgn0259170,FBgn0259172,FBgn0259176,FBgn0259210,FBgn0259212,FBgn0259220,FBgn0259228,FBgn0259240,FBgn0259481,FBgn0259490,FBgn0259676,FBgn0259685,FBgn0259745,FBgn0259986,FBgn0260642,FBgn0260649,FBgn0260934,FBgn0260936,FBgn0260962,FBgn0260990,FBgn0261014,FBgn0261084,FBgn0261243,FBgn0261279,FBgn0261456,FBgn0261480,FBgn0261530,FBgn0261549,FBgn0261617,FBgn0261642,FBgn0261644,FBgn0261649,FBgn0261786,FBgn0261797,FBgn0261854,FBgn0261972,FBgn0261986,FBgn0262029,FBgn0262081,FBgn0262113,FBgn0262370,FBgn0262403,FBgn0262451,FBgn0262582,FBgn0262593,FBgn0262614,FBgn0262656,FBgn0262699,FBgn0262738,FBgn0262801,FBgn0262866,FBgn0262910,FBgn0263102,FBgn0263259"	
female_sterile (634)	634	unknown	female sterile	"FBgn0000014,FBgn0000015,FBgn0000018,FBgn0000061,FBgn0000097,FBgn0000099,FBgn0000114,FBgn0000140,FBgn0000146,FBgn0000147,FBgn0000158,FBgn0000166,FBgn0000182,FBgn0000183,FBgn0000194,FBgn0000195,FBgn0000209,FBgn0000210,FBgn0000221,FBgn0000250,FBgn0000256,FBgn0000273,FBgn0000304,FBgn0000307,FBgn0000308,FBgn0000316,FBgn0000320,FBgn0000325,FBgn0000337,FBgn0000351,FBgn0000359,FBgn0000376,FBgn0000384,FBgn0000386,FBgn0000392,FBgn0000402,FBgn0000405,FBgn0000413,FBgn0000414,FBgn0000421,FBgn0000422,FBgn0000427,FBgn0000438,FBgn0000441,FBgn0000447,FBgn0000464,FBgn0000479,FBgn0000490,FBgn0000497,FBgn0000499,FBgn0000503,FBgn0000516,FBgn0000526,FBgn0000546,FBgn0000562,FBgn0000607,FBgn0000615,FBgn0000669,FBgn0000724,FBgn0000733,FBgn0000745,FBgn0000777,FBgn0000786,FBgn0000787,FBgn0000788,FBgn0000789,FBgn0000790,FBgn0000792,FBgn0000793,FBgn0000794,FBgn0000795,FBgn0000796,FBgn0000797,FBgn0000798,FBgn0000800,FBgn0000802,FBgn0000803,FBgn0000804,FBgn0000805,FBgn0000810,FBgn0000820,FBgn0000826,FBgn0000828,FBgn0000832,FBgn0000843,FBgn0000846,FBgn0000853,FBgn0000854,FBgn0000855,FBgn0000856,FBgn0000857,FBgn0000858,FBgn0000861,FBgn0000868,FBgn0000902,FBgn0000927,FBgn0000928,FBgn0000948,FBgn0000954,FBgn0000955,FBgn0000957,FBgn0000958,FBgn0000959,FBgn0000963,FBgn0000964,FBgn0000966,FBgn0000967,FBgn0000968,FBgn0000969,FBgn0000988,FBgn0000996,FBgn0001004,FBgn0001007,FBgn0001035,FBgn0001036,FBgn0001037,FBgn0001039,FBgn0001040,FBgn0001043,FBgn0001044,FBgn0001045,FBgn0001046,FBgn0001070,FBgn0001074,FBgn0001079,FBgn0001083,FBgn0001094,FBgn0001103,FBgn0001126,FBgn0001133,FBgn0001137,FBgn0001142,FBgn0001171,FBgn0001173,FBgn0001185,FBgn0001213,FBgn0001241,FBgn0001252,FBgn0001276,FBgn0001299,FBgn0001301,FBgn0001404,FBgn0001407,FBgn0001469,FBgn0001484,FBgn0001494,FBgn0001596,FBgn0001612,FBgn0001733,FBgn0001743,FBgn0001814,FBgn0001847,FBgn0001857,FBgn0001986,FBgn0002022,FBgn0002031,FBgn0002235,FBgn0002354,FBgn0002396,FBgn0002418,FBgn0002431,FBgn0002466,FBgn0002521,FBgn0002542,FBgn0002555,FBgn0002576,FBgn0002577,FBgn0002597,FBgn0002622,FBgn0002624,FBgn0002628,FBgn0002643,FBgn0002652,FBgn0002659,FBgn0002673,FBgn0002678,FBgn0002688,FBgn0002707,FBgn0002731,FBgn0002740,FBgn0002781,FBgn0002786,FBgn0002848,FBgn0002873,FBgn0002876,FBgn0002878,FBgn0002882,FBgn0002884,FBgn0002906,FBgn0002908,FBgn0002918,FBgn0002922,FBgn0002925,FBgn0002930,FBgn0002962,FBgn0002974,FBgn0002989,FBgn0003003,FBgn0003015,FBgn0003022,FBgn0003023,FBgn0003027,FBgn0003028,FBgn0003114,FBgn0003118,FBgn0003124,FBgn0003156,FBgn0003158,FBgn0003165,FBgn0003170,FBgn0003180,FBgn0003187,FBgn0003188,FBgn0003189,FBgn0003205,FBgn0003213,FBgn0003240,FBgn0003243,FBgn0003261,FBgn0003277,FBgn0003285,FBgn0003292,FBgn0003303,FBgn0003309,FBgn0003317,FBgn0003321,FBgn0003322,FBgn0003387,FBgn0003388,FBgn0003390,FBgn0003401,FBgn0003410,FBgn0003418,FBgn0003437,FBgn0003445,FBgn0003447,FBgn0003449,FBgn0003450,FBgn0003459,FBgn0003475,FBgn0003480,FBgn0003483,FBgn0003488,FBgn0003517,FBgn0003525,FBgn0003526,FBgn0003527,FBgn0003535,FBgn0003545,FBgn0003567,FBgn0003653,FBgn0003654,FBgn0003659,FBgn0003661,FBgn0003714,FBgn0003716,FBgn0003731,FBgn0003735,FBgn0003741,FBgn0003743,FBgn0003746,FBgn0003867,FBgn0003869,FBgn0003870,FBgn0003965,FBgn0003975,FBgn0003977,FBgn0003980,FBgn0003989,FBgn0003992,FBgn0004026,FBgn0004045,FBgn0004061,FBgn0004102,FBgn0004106,FBgn0004126,FBgn0004140,FBgn0004158,FBgn0004164,FBgn0004170,FBgn0004367,FBgn0004374,FBgn0004400,FBgn0004510,FBgn0004581,FBgn0004643,FBgn0004649,FBgn0004650,FBgn0004654,FBgn0004690,FBgn0004791,FBgn0004792,FBgn0004793,FBgn0004794,FBgn0004795,FBgn0004796,FBgn0004797,FBgn0004799,FBgn0004800,FBgn0004801,FBgn0004803,FBgn0004806,FBgn0004807,FBgn0004808,FBgn0004811,FBgn0004813,FBgn0004815,FBgn0004816,FBgn0004817,FBgn0004818,FBgn0004819,FBgn0004821,FBgn0004823,FBgn0004825,FBgn0004826,FBgn0004838,FBgn0004849,FBgn0004864,FBgn0004870,FBgn0004872,FBgn0004875,FBgn0004882,FBgn0004884,FBgn0004901,FBgn0004924,FBgn0004956,FBgn0005029,FBgn0005048,FBgn0005205,FBgn0005206,FBgn0005338,FBgn0005390,FBgn0005394,FBgn0005418,FBgn0005421,FBgn0005461,FBgn0005462,FBgn0005465,FBgn0005466,FBgn0005475,FBgn0005490,FBgn0005491,FBgn0005493,FBgn0005494,FBgn0005533,FBgn0005536,FBgn0005615,FBgn0005616,FBgn0005628,FBgn0005638,FBgn0005655,FBgn0005678,FBgn0005679,FBgn0005683,FBgn0008652,FBgn0010067,FBgn0010097,FBgn0010112,FBgn0010113,FBgn0010263,FBgn0010300,FBgn0010301,FBgn0010313,FBgn0010316,FBgn0010329,FBgn0010355,FBgn0010374,FBgn0010417,FBgn0010741,FBgn0010768,FBgn0010937,FBgn0011205,FBgn0011207,FBgn0011217,FBgn0011222,FBgn0011318,FBgn0011594,FBgn0011597,FBgn0011604,FBgn0011606,FBgn0011640,FBgn0011648,FBgn0011656,FBgn0011692,FBgn0011715,FBgn0011723,FBgn0011725,FBgn0011726,FBgn0011739,FBgn0011760,FBgn0011761,FBgn0011763,FBgn0011766,FBgn0011781,FBgn0011823,FBgn0011826,FBgn0012058,FBgn0013136,FBgn0013263,FBgn0013272,FBgn0013447,FBgn0013448,FBgn0013450,FBgn0013454,FBgn0013455,FBgn0013456,FBgn0013457,FBgn0013460,FBgn0013461,FBgn0013462,FBgn0013643,FBgn0013644,FBgn0013645,FBgn0013646,FBgn0013732,FBgn0013765,FBgn0013984,FBgn0014038,FBgn0014061,FBgn0014140,FBgn0014171,FBgn0014174,FBgn0014387,FBgn0014391,FBgn0014445,FBgn0014508,FBgn0014582,FBgn0014604,FBgn0014616,FBgn0014622,FBgn0014626,FBgn0014880,FBgn0014961,FBgn0015024,FBgn0015270,FBgn0015279,FBgn0015376,FBgn0015625,FBgn0015754,FBgn0015790,FBgn0015806,FBgn0015940,FBgn0015941,FBgn0015950,FBgn0016034,FBgn0016078,FBgn0016545,FBgn0016569,FBgn0016984,FBgn0017418,FBgn0018163,FBgn0018324,FBgn0019654,FBgn0019812,FBgn0020238,FBgn0020270,FBgn0020299,FBgn0020412,FBgn0020546,FBgn0020850,FBgn0021760,FBgn0021761,FBgn0022213,FBgn0022720,FBgn0022772,FBgn0023509,FBgn0024177,FBgn0024183,FBgn0024234,FBgn0024235,FBgn0024248,FBgn0024252,FBgn0024752,FBgn0024944,FBgn0025355,FBgn0025458,FBgn0025815,FBgn0026238,FBgn0026404,FBgn0026417,FBgn0026431,FBgn0026432,FBgn0026433,FBgn0026620,FBgn0027248,FBgn0027274,FBgn0027313,FBgn0027889,FBgn0027948,FBgn0027952,FBgn0028332,FBgn0028468,FBgn0028577,FBgn0028697,FBgn0028717,FBgn0028978,FBgn0029048,FBgn0029881,FBgn0031399,FBgn0031759,FBgn0031977,FBgn0032515,FBgn0032705,FBgn0033050,FBgn0033378,FBgn0033845,FBgn0034012,FBgn0034098,FBgn0034314,FBgn0034763,FBgn0035120,FBgn0035209,FBgn0036007,FBgn0036141,FBgn0037218,FBgn0037262,FBgn0037620,FBgn0038608,FBgn0038816,FBgn0039227,FBgn0039709,FBgn0040155,FBgn0040157,FBgn0040172,FBgn0040228,FBgn0040290,FBgn0040314,FBgn0041100,FBgn0041164,FBgn0041174,FBgn0041186,FBgn0041191,FBgn0041342,FBgn0041582,FBgn0041709,FBgn0041775,FBgn0043903,FBgn0044439,FBgn0044519,FBgn0045043,FBgn0045044,FBgn0045045,FBgn0045046,FBgn0045047,FBgn0045048,FBgn0045049,FBgn0045050,FBgn0045051,FBgn0045052,FBgn0045053,FBgn0045054,FBgn0045055,FBgn0045056,FBgn0045057,FBgn0045058,FBgn0045059,FBgn0045060,FBgn0045061,FBgn0045062,FBgn0050169,FBgn0050446,FBgn0051092,FBgn0053504,FBgn0061479,FBgn0061492,FBgn0061515,FBgn0066119,FBgn0067638,FBgn0067640,FBgn0067641,FBgn0067659,FBgn0067768,FBgn0067778,FBgn0069129,FBgn0069130,FBgn0082831,FBgn0084326,FBgn0085450,FBgn0086251,FBgn0086265,FBgn0086362,FBgn0086363,FBgn0086370,FBgn0086371,FBgn0086408,FBgn0086695,FBgn0086904,FBgn0086908,FBgn0087040,FBgn0250786,FBgn0250816,FBgn0250874,FBgn0259685,FBgn0259876,FBgn0260006,FBgn0260397,FBgn0260399,FBgn0260635,FBgn0260789,FBgn0260932,FBgn0260934,FBgn0260936,FBgn0260942,FBgn0260964,FBgn0261239,FBgn0261256,FBgn0261266,FBgn0261278,FBgn0261373,FBgn0261451,FBgn0261458,FBgn0261530,FBgn0261574,FBgn0261618,FBgn0261738,FBgn0261739,FBgn0261786,FBgn0261797,FBgn0261836,FBgn0262013,FBgn0262111,FBgn0262391,FBgn0262451,FBgn0262467,FBgn0262526,FBgn0262656,FBgn0262743,FBgn0262975,FBgn0263102,FBgn0263198,FBgn0263231,FBgn0263251,FBgn0263391,FBgn0263396"	
visible_dominant (620)	620	unknown	visible | dominant	"FBgn0000008,FBgn0000014,FBgn0000015,FBgn0000022,FBgn0000069,FBgn0000070,FBgn0000097,FBgn0000099,FBgn0000144,FBgn0000154,FBgn0000157,FBgn0000164,FBgn0000176,FBgn0000179,FBgn0000193,FBgn0000197,FBgn0000208,FBgn0000209,FBgn0000212,FBgn0000216,FBgn0000225,FBgn0000237,FBgn0000241,FBgn0000242,FBgn0000243,FBgn0000245,FBgn0000289,FBgn0000327,FBgn0000328,FBgn0000331,FBgn0000332,FBgn0000352,FBgn0000382,FBgn0000388,FBgn0000389,FBgn0000395,FBgn0000411,FBgn0000439,FBgn0000463,FBgn0000489,FBgn0000490,FBgn0000492,FBgn0000504,FBgn0000511,FBgn0000524,FBgn0000547,FBgn0000560,FBgn0000575,FBgn0000577,FBgn0000591,FBgn0000614,FBgn0000624,FBgn0000629,FBgn0000658,FBgn0000711,FBgn0000718,FBgn0000735,FBgn0001030,FBgn0001057,FBgn0001075,FBgn0001077,FBgn0001097,FBgn0001108,FBgn0001139,FBgn0001140,FBgn0001168,FBgn0001169,FBgn0001180,FBgn0001193,FBgn0001239,FBgn0001240,FBgn0001250,FBgn0001269,FBgn0001279,FBgn0001291,FBgn0001295,FBgn0001307,FBgn0001325,FBgn0001332,FBgn0001428,FBgn0001981,FBgn0002548,FBgn0002573,FBgn0002576,FBgn0002577,FBgn0002579,FBgn0002590,FBgn0002597,FBgn0002599,FBgn0002600,FBgn0002603,FBgn0002604,FBgn0002605,FBgn0002606,FBgn0002607,FBgn0002616,FBgn0002619,FBgn0002622,FBgn0002623,FBgn0002624,FBgn0002625,FBgn0002627,FBgn0002628,FBgn0002642,FBgn0002643,FBgn0002704,FBgn0002783,FBgn0002784,FBgn0002790,FBgn0002914,FBgn0002931,FBgn0002963,FBgn0002974,FBgn0002981,FBgn0003042,FBgn0003044,FBgn0003079,FBgn0003088,FBgn0003090,FBgn0003117,FBgn0003118,FBgn0003162,FBgn0003205,FBgn0003206,FBgn0003256,FBgn0003261,FBgn0003267,FBgn0003270,FBgn0003277,FBgn0003285,FBgn0003310,FBgn0003317,FBgn0003319,FBgn0003325,FBgn0003335,FBgn0003339,FBgn0003345,FBgn0003366,FBgn0003448,FBgn0003460,FBgn0003463,FBgn0003513,FBgn0003651,FBgn0003663,FBgn0003716,FBgn0003731,FBgn0003862,FBgn0003866,FBgn0003870,FBgn0003892,FBgn0003914,FBgn0003944,FBgn0003975,FBgn0003996,FBgn0003997,FBgn0004009,FBgn0004021,FBgn0004050,FBgn0004101,FBgn0004197,FBgn0004390,FBgn0004395,FBgn0004569,FBgn0004603,FBgn0004613,FBgn0004614,FBgn0004635,FBgn0004636,FBgn0004638,FBgn0004644,FBgn0004647,FBgn0004651,FBgn0004670,FBgn0004859,FBgn0004864,FBgn0004935,FBgn0004976,FBgn0004977,FBgn0004980,FBgn0004981,FBgn0004982,FBgn0004986,FBgn0004988,FBgn0004993,FBgn0004994,FBgn0005002,FBgn0005010,FBgn0005283,FBgn0005284,FBgn0005285,FBgn0005303,FBgn0005316,FBgn0005317,FBgn0005324,FBgn0005345,FBgn0005533,FBgn0005561,FBgn0005562,FBgn0005578,FBgn0005624,FBgn0005666,FBgn0005672,FBgn0005677,FBgn0008654,FBgn0010048,FBgn0010073,FBgn0010265,FBgn0010269,FBgn0010303,FBgn0010313,FBgn0010400,FBgn0010575,FBgn0011217,FBgn0011274,FBgn0011300,FBgn0011580,FBgn0011591,FBgn0011648,FBgn0011706,FBgn0011715,FBgn0012114,FBgn0012891,FBgn0013263,FBgn0013339,FBgn0013724,FBgn0013725,FBgn0013751,FBgn0013754,FBgn0013764,FBgn0013985,FBgn0014017,FBgn0014018,FBgn0014179,FBgn0014343,FBgn0014384,FBgn0014445,FBgn0014472,FBgn0014473,FBgn0014474,FBgn0014481,FBgn0014484,FBgn0014486,FBgn0014513,FBgn0014523,FBgn0014534,FBgn0014536,FBgn0014537,FBgn0014541,FBgn0014542,FBgn0014632,FBgn0014668,FBgn0014814,FBgn0014820,FBgn0014891,FBgn0015031,FBgn0015253,FBgn0015254,FBgn0015256,FBgn0015402,FBgn0015458,FBgn0015462,FBgn0015521,FBgn0015680,FBgn0015756,FBgn0015782,FBgn0015797,FBgn0015905,FBgn0015946,FBgn0016130,FBgn0016333,FBgn0016405,FBgn0016406,FBgn0016407,FBgn0016408,FBgn0016409,FBgn0016410,FBgn0016411,FBgn0016412,FBgn0016413,FBgn0016414,FBgn0016416,FBgn0016417,FBgn0016418,FBgn0016419,FBgn0016420,FBgn0016421,FBgn0016423,FBgn0016425,FBgn0016429,FBgn0016430,FBgn0016431,FBgn0016432,FBgn0016433,FBgn0016434,FBgn0016435,FBgn0016436,FBgn0016437,FBgn0016438,FBgn0016439,FBgn0016440,FBgn0016441,FBgn0016442,FBgn0016443,FBgn0016444,FBgn0016445,FBgn0016446,FBgn0016447,FBgn0016448,FBgn0016449,FBgn0016450,FBgn0016451,FBgn0016452,FBgn0016453,FBgn0016454,FBgn0016456,FBgn0016457,FBgn0016465,FBgn0016466,FBgn0016467,FBgn0016468,FBgn0016469,FBgn0016471,FBgn0016473,FBgn0016917,FBgn0017545,FBgn0017579,FBgn0017729,FBgn0017746,FBgn0017750,FBgn0017751,FBgn0017752,FBgn0017757,FBgn0017763,FBgn0017764,FBgn0017769,FBgn0017777,FBgn0017778,FBgn0017780,FBgn0017844,FBgn0018056,FBgn0018179,FBgn0018182,FBgn0018183,FBgn0018188,FBgn0018192,FBgn0018195,FBgn0018200,FBgn0018208,FBgn0018209,FBgn0018210,FBgn0018211,FBgn0018212,FBgn0018213,FBgn0018214,FBgn0018284,FBgn0018307,FBgn0018311,FBgn0018312,FBgn0018314,FBgn0018315,FBgn0018317,FBgn0018318,FBgn0018320,FBgn0018323,FBgn0018324,FBgn0018457,FBgn0018509,FBgn0018573,FBgn0018574,FBgn0018575,FBgn0018577,FBgn0018579,FBgn0018582,FBgn0018583,FBgn0018584,FBgn0018585,FBgn0018586,FBgn0018587,FBgn0018591,FBgn0018592,FBgn0018601,FBgn0018602,FBgn0018603,FBgn0018608,FBgn0018609,FBgn0018610,FBgn0018611,FBgn0018613,FBgn0018614,FBgn0018615,FBgn0018616,FBgn0018617,FBgn0018618,FBgn0018622,FBgn0018646,FBgn0018647,FBgn0018648,FBgn0018649,FBgn0018650,FBgn0018651,FBgn0018652,FBgn0018653,FBgn0018654,FBgn0018655,FBgn0018656,FBgn0018657,FBgn0018658,FBgn0018659,FBgn0018660,FBgn0018707,FBgn0018708,FBgn0018709,FBgn0018710,FBgn0018711,FBgn0018712,FBgn0018713,FBgn0018714,FBgn0018715,FBgn0018716,FBgn0018717,FBgn0018718,FBgn0018719,FBgn0018720,FBgn0018737,FBgn0018782,FBgn0018783,FBgn0018785,FBgn0018787,FBgn0018823,FBgn0018906,FBgn0018956,FBgn0018957,FBgn0018958,FBgn0018959,FBgn0018960,FBgn0018961,FBgn0018962,FBgn0018963,FBgn0018964,FBgn0018965,FBgn0018966,FBgn0018967,FBgn0018968,FBgn0018969,FBgn0019137,FBgn0019173,FBgn0019174,FBgn0019175,FBgn0019176,FBgn0019177,FBgn0019178,FBgn0019179,FBgn0019180,FBgn0019181,FBgn0019182,FBgn0019183,FBgn0019184,FBgn0019185,FBgn0019188,FBgn0019190,FBgn0019191,FBgn0019192,FBgn0019194,FBgn0019195,FBgn0019196,FBgn0019198,FBgn0019199,FBgn0019200,FBgn0019201,FBgn0019202,FBgn0019203,FBgn0019204,FBgn0019205,FBgn0019206,FBgn0019207,FBgn0019208,FBgn0019243,FBgn0019281,FBgn0019283,FBgn0019285,FBgn0019286,FBgn0019287,FBgn0019288,FBgn0019289,FBgn0019291,FBgn0019292,FBgn0019293,FBgn0019294,FBgn0019295,FBgn0019296,FBgn0019298,FBgn0019299,FBgn0019300,FBgn0019301,FBgn0019302,FBgn0019303,FBgn0019304,FBgn0019305,FBgn0019306,FBgn0019307,FBgn0019308,FBgn0019309,FBgn0019310,FBgn0019311,FBgn0019312,FBgn0019313,FBgn0019314,FBgn0019315,FBgn0019316,FBgn0019317,FBgn0019318,FBgn0019319,FBgn0019383,FBgn0019384,FBgn0019385,FBgn0019386,FBgn0019387,FBgn0019388,FBgn0019389,FBgn0019390,FBgn0019391,FBgn0019392,FBgn0019393,FBgn0019395,FBgn0019396,FBgn0019397,FBgn0019398,FBgn0019399,FBgn0019400,FBgn0019401,FBgn0019402,FBgn0019403,FBgn0019404,FBgn0019405,FBgn0019407,FBgn0019408,FBgn0019409,FBgn0019410,FBgn0019411,FBgn0019412,FBgn0019413,FBgn0019415,FBgn0019418,FBgn0019461,FBgn0019555,FBgn0019572,FBgn0019573,FBgn0019620,FBgn0019621,FBgn0019622,FBgn0019804,FBgn0020224,FBgn0020381,FBgn0020493,FBgn0020496,FBgn0020629,FBgn0020915,FBgn0021746,FBgn0021753,FBgn0022765,FBgn0023423,FBgn0024250,FBgn0024491,FBgn0024938,FBgn0025525,FBgn0025587,FBgn0025744,FBgn0025825,FBgn0026160,FBgn0026785,FBgn0028734,FBgn0028959,FBgn0029114,FBgn0031537,FBgn0034876,FBgn0036004,FBgn0038916,FBgn0039227,FBgn0040071,FBgn0040292,FBgn0043554,FBgn0043588,FBgn0043850,FBgn0044874,FBgn0044891,FBgn0051481,FBgn0053196,FBgn0067230,FBgn0069204,FBgn0069205,FBgn0069207,FBgn0082576,FBgn0084411,FBgn0084578,FBgn0084979,FBgn0085424,FBgn0085450,FBgn0086680,FBgn0086783,FBgn0086884,FBgn0243586,FBgn0259211,FBgn0259220,FBgn0259487,FBgn0259750,FBgn0259984,FBgn0260632,FBgn0260639,FBgn0260642,FBgn0261382,FBgn0261593,FBgn0261606,FBgn0261608,FBgn0261609,FBgn0261619,FBgn0261823,FBgn0261885,FBgn0261953,FBgn0261972,FBgn0263102"	
female_sterile_recessive (597)	597	unknown	female sterile | recessive	"FBgn0000014,FBgn0000015,FBgn0000022,FBgn0000052,FBgn0000074,FBgn0000077,FBgn0000099,FBgn0000114,FBgn0000140,FBgn0000146,FBgn0000147,FBgn0000158,FBgn0000177,FBgn0000182,FBgn0000183,FBgn0000185,FBgn0000205,FBgn0000207,FBgn0000209,FBgn0000210,FBgn0000247,FBgn0000250,FBgn0000256,FBgn0000289,FBgn0000302,FBgn0000306,FBgn0000307,FBgn0000308,FBgn0000309,FBgn0000316,FBgn0000320,FBgn0000337,FBgn0000351,FBgn0000371,FBgn0000384,FBgn0000386,FBgn0000392,FBgn0000405,FBgn0000422,FBgn0000463,FBgn0000479,FBgn0000495,FBgn0000504,FBgn0000519,FBgn0000537,FBgn0000562,FBgn0000585,FBgn0000608,FBgn0000615,FBgn0000617,FBgn0000621,FBgn0000629,FBgn0000662,FBgn0000727,FBgn0000736,FBgn0000740,FBgn0000743,FBgn0000744,FBgn0000745,FBgn0000746,FBgn0000747,FBgn0000748,FBgn0000749,FBgn0000751,FBgn0000754,FBgn0000755,FBgn0000756,FBgn0000761,FBgn0000762,FBgn0000764,FBgn0000766,FBgn0000767,FBgn0000768,FBgn0000770,FBgn0000771,FBgn0000773,FBgn0000775,FBgn0000776,FBgn0000780,FBgn0000782,FBgn0000783,FBgn0000785,FBgn0000799,FBgn0000806,FBgn0000808,FBgn0000810,FBgn0000812,FBgn0000813,FBgn0000814,FBgn0000815,FBgn0000818,FBgn0000819,FBgn0000822,FBgn0000824,FBgn0000828,FBgn0000829,FBgn0000830,FBgn0000831,FBgn0000833,FBgn0000834,FBgn0000836,FBgn0000837,FBgn0000838,FBgn0000840,FBgn0000841,FBgn0000842,FBgn0000844,FBgn0000845,FBgn0000850,FBgn0000851,FBgn0000852,FBgn0000853,FBgn0000854,FBgn0000862,FBgn0000863,FBgn0000864,FBgn0000865,FBgn0000867,FBgn0000868,FBgn0000869,FBgn0000870,FBgn0000872,FBgn0000873,FBgn0000875,FBgn0000876,FBgn0000878,FBgn0000879,FBgn0000880,FBgn0000881,FBgn0000883,FBgn0000884,FBgn0000885,FBgn0000886,FBgn0000887,FBgn0000888,FBgn0000889,FBgn0000890,FBgn0000891,FBgn0000892,FBgn0000893,FBgn0000894,FBgn0000895,FBgn0000899,FBgn0000910,FBgn0000911,FBgn0000912,FBgn0000913,FBgn0000915,FBgn0000916,FBgn0000917,FBgn0000918,FBgn0000919,FBgn0000920,FBgn0000921,FBgn0000922,FBgn0000923,FBgn0000924,FBgn0000926,FBgn0000927,FBgn0000928,FBgn0000931,FBgn0000932,FBgn0000933,FBgn0000934,FBgn0000935,FBgn0000936,FBgn0000937,FBgn0000938,FBgn0000939,FBgn0000940,FBgn0000941,FBgn0000943,FBgn0000944,FBgn0000945,FBgn0000947,FBgn0000948,FBgn0000955,FBgn0000956,FBgn0000957,FBgn0000959,FBgn0000960,FBgn0000961,FBgn0000973,FBgn0000974,FBgn0000975,FBgn0000979,FBgn0000985,FBgn0000988,FBgn0001001,FBgn0001010,FBgn0001011,FBgn0001012,FBgn0001013,FBgn0001014,FBgn0001015,FBgn0001016,FBgn0001017,FBgn0001018,FBgn0001019,FBgn0001020,FBgn0001021,FBgn0001022,FBgn0001023,FBgn0001024,FBgn0001025,FBgn0001026,FBgn0001041,FBgn0001042,FBgn0001053,FBgn0001065,FBgn0001086,FBgn0001133,FBgn0001137,FBgn0001142,FBgn0001171,FBgn0001222,FBgn0001237,FBgn0001301,FBgn0001959,FBgn0001981,FBgn0002022,FBgn0002031,FBgn0002431,FBgn0002525,FBgn0002568,FBgn0002576,FBgn0002577,FBgn0002652,FBgn0002653,FBgn0002654,FBgn0002655,FBgn0002656,FBgn0002657,FBgn0002658,FBgn0002659,FBgn0002660,FBgn0002661,FBgn0002662,FBgn0002663,FBgn0002664,FBgn0002665,FBgn0002667,FBgn0002669,FBgn0002671,FBgn0002673,FBgn0002674,FBgn0002676,FBgn0002677,FBgn0002678,FBgn0002679,FBgn0002680,FBgn0002681,FBgn0002685,FBgn0002705,FBgn0002729,FBgn0002730,FBgn0002750,FBgn0002770,FBgn0002791,FBgn0002819,FBgn0002877,FBgn0002881,FBgn0002884,FBgn0002885,FBgn0002906,FBgn0002946,FBgn0002962,FBgn0002989,FBgn0003009,FBgn0003023,FBgn0003028,FBgn0003048,FBgn0003144,FBgn0003148,FBgn0003156,FBgn0003165,FBgn0003187,FBgn0003189,FBgn0003198,FBgn0003204,FBgn0003205,FBgn0003243,FBgn0003277,FBgn0003292,FBgn0003297,FBgn0003303,FBgn0003309,FBgn0003310,FBgn0003317,FBgn0003407,FBgn0003418,FBgn0003426,FBgn0003435,FBgn0003447,FBgn0003449,FBgn0003459,FBgn0003480,FBgn0003483,FBgn0003520,FBgn0003527,FBgn0003545,FBgn0003567,FBgn0003591,FBgn0003596,FBgn0003599,FBgn0003613,FBgn0003655,FBgn0003659,FBgn0003679,FBgn0003731,FBgn0003733,FBgn0003742,FBgn0003751,FBgn0003867,FBgn0003891,FBgn0003892,FBgn0003905,FBgn0003975,FBgn0003978,FBgn0004003,FBgn0004027,FBgn0004045,FBgn0004061,FBgn0004074,FBgn0004198,FBgn0004367,FBgn0004374,FBgn0004400,FBgn0004510,FBgn0004581,FBgn0004649,FBgn0004650,FBgn0004656,FBgn0004666,FBgn0004797,FBgn0004811,FBgn0004849,FBgn0004867,FBgn0004870,FBgn0004872,FBgn0004875,FBgn0004882,FBgn0004884,FBgn0004889,FBgn0004978,FBgn0005006,FBgn0005048,FBgn0005053,FBgn0005054,FBgn0005098,FBgn0005099,FBgn0005100,FBgn0005312,FBgn0005388,FBgn0005390,FBgn0005596,FBgn0005632,FBgn0005638,FBgn0005655,FBgn0005683,FBgn0010097,FBgn0010135,FBgn0010263,FBgn0010300,FBgn0010314,FBgn0010329,FBgn0010379,FBgn0010382,FBgn0010431,FBgn0010441,FBgn0011202,FBgn0011205,FBgn0011565,FBgn0011577,FBgn0011593,FBgn0011737,FBgn0011760,FBgn0011766,FBgn0011823,FBgn0012079,FBgn0013452,FBgn0013459,FBgn0013460,FBgn0013645,FBgn0013765,FBgn0013770,FBgn0013984,FBgn0014141,FBgn0014363,FBgn0015169,FBgn0015217,FBgn0015270,FBgn0015296,FBgn0015552,FBgn0015600,FBgn0015625,FBgn0015754,FBgn0015806,FBgn0015904,FBgn0015905,FBgn0015919,FBgn0015925,FBgn0016043,FBgn0016076,FBgn0016467,FBgn0016535,FBgn0016554,FBgn0016567,FBgn0016917,FBgn0017517,FBgn0017526,FBgn0017668,FBgn0017670,FBgn0017672,FBgn0017690,FBgn0017703,FBgn0017722,FBgn0017736,FBgn0017737,FBgn0017741,FBgn0017857,FBgn0017873,FBgn0017890,FBgn0017892,FBgn0017906,FBgn0017983,FBgn0018018,FBgn0018164,FBgn0018170,FBgn0018229,FBgn0018236,FBgn0018240,FBgn0018267,FBgn0018274,FBgn0018279,FBgn0018280,FBgn0018315,FBgn0018341,FBgn0018374,FBgn0018375,FBgn0018408,FBgn0018420,FBgn0018433,FBgn0018530,FBgn0018537,FBgn0018631,FBgn0018942,FBgn0018978,FBgn0018982,FBgn0019035,FBgn0019046,FBgn0019055,FBgn0019056,FBgn0019113,FBgn0019167,FBgn0019253,FBgn0019254,FBgn0019351,FBgn0019500,FBgn0019506,FBgn0019540,FBgn0019565,FBgn0019616,FBgn0020238,FBgn0020248,FBgn0020306,FBgn0020546,FBgn0020776,FBgn0020792,FBgn0020798,FBgn0020807,FBgn0020808,FBgn0020853,FBgn0020855,FBgn0020856,FBgn0020857,FBgn0021760,FBgn0021761,FBgn0021873,FBgn0023897,FBgn0023925,FBgn0023926,FBgn0023936,FBgn0023957,FBgn0023970,FBgn0023981,FBgn0023989,FBgn0023993,FBgn0023994,FBgn0023999,FBgn0024248,FBgn0024692,FBgn0025181,FBgn0025511,FBgn0025512,FBgn0025513,FBgn0025514,FBgn0025515,FBgn0025516,FBgn0025517,FBgn0025525,FBgn0025815,FBgn0026206,FBgn0027346,FBgn0027499,FBgn0027500,FBgn0027639,FBgn0027835,FBgn0028378,FBgn0028577,FBgn0028641,FBgn0028717,FBgn0028990,FBgn0031399,FBgn0032515,FBgn0033109,FBgn0033378,FBgn0033402,FBgn0033846,FBgn0033921,FBgn0034098,FBgn0034314,FBgn0034430,FBgn0035142,FBgn0035997,FBgn0036341,FBgn0037092,FBgn0037262,FBgn0040213,FBgn0040214,FBgn0040215,FBgn0040216,FBgn0040217,FBgn0040218,FBgn0040219,FBgn0040220,FBgn0040221,FBgn0040290,FBgn0040434,FBgn0041775,FBgn0043488,FBgn0043489,FBgn0045035,FBgn0045866,FBgn0050169,FBgn0050446,FBgn0052062,FBgn0052296,FBgn0052484,FBgn0053504,FBgn0061476,FBgn0061492,FBgn0063393,FBgn0065114,FBgn0067866,FBgn0069118,FBgn0069213,FBgn0069242,FBgn0082188,FBgn0086265,FBgn0086370,FBgn0086408,FBgn0086678,FBgn0086695,FBgn0086884,FBgn0087008,FBgn0087040,FBgn0259172,FBgn0259176,FBgn0259976,FBgn0260243,FBgn0260397,FBgn0260632,FBgn0260780,FBgn0260789,FBgn0260936,FBgn0260959,FBgn0260964,FBgn0260991,FBgn0261004,FBgn0261239,FBgn0261278,FBgn0261285,FBgn0261385,FBgn0261618,FBgn0261786,FBgn0261854,FBgn0261987,FBgn0261988,FBgn0262526,FBgn0262582,FBgn0262656,FBgn0263102,FBgn0263198,FBgn0263260,FBgn0263391,FBgn0263396"	
lethal_embryonic_stage_recessive (597)	597	unknown	lethal | embryonic stage | recessive	"FBgn0000014,FBgn0000024,FBgn0000054,FBgn0000061,FBgn0000097,FBgn0000115,FBgn0000117,FBgn0000119,FBgn0000157,FBgn0000163,FBgn0000166,FBgn0000167,FBgn0000178,FBgn0000180,FBgn0000181,FBgn0000200,FBgn0000212,FBgn0000218,FBgn0000229,FBgn0000233,FBgn0000234,FBgn0000237,FBgn0000250,FBgn0000262,FBgn0000300,FBgn0000303,FBgn0000317,FBgn0000320,FBgn0000363,FBgn0000367,FBgn0000377,FBgn0000385,FBgn0000404,FBgn0000411,FBgn0000413,FBgn0000422,FBgn0000439,FBgn0000449,FBgn0000463,FBgn0000490,FBgn0000492,FBgn0000499,FBgn0000501,FBgn0000533,FBgn0000546,FBgn0000547,FBgn0000575,FBgn0000576,FBgn0000577,FBgn0000578,FBgn0000588,FBgn0000611,FBgn0000633,FBgn0000643,FBgn0000659,FBgn0000667,FBgn0000712,FBgn0000719,FBgn0000996,FBgn0001075,FBgn0001077,FBgn0001078,FBgn0001079,FBgn0001086,FBgn0001087,FBgn0001108,FBgn0001138,FBgn0001139,FBgn0001148,FBgn0001150,FBgn0001168,FBgn0001169,FBgn0001175,FBgn0001180,FBgn0001205,FBgn0001233,FBgn0001235,FBgn0001250,FBgn0001291,FBgn0001297,FBgn0001311,FBgn0001319,FBgn0001320,FBgn0001321,FBgn0001325,FBgn0001332,FBgn0001338,FBgn0001351,FBgn0001381,FBgn0001393,FBgn0001401,FBgn0001427,FBgn0001428,FBgn0001433,FBgn0001445,FBgn0001456,FBgn0001457,FBgn0001489,FBgn0001569,FBgn0001771,FBgn0001776,FBgn0001780,FBgn0001786,FBgn0001788,FBgn0001794,FBgn0001804,FBgn0001860,FBgn0001941,FBgn0001942,FBgn0001965,FBgn0001977,FBgn0001978,FBgn0001981,FBgn0001983,FBgn0001986,FBgn0001987,FBgn0001991,FBgn0002125,FBgn0002126,FBgn0002127,FBgn0002228,FBgn0002328,FBgn0002493,FBgn0002522,FBgn0002524,FBgn0002526,FBgn0002543,FBgn0002552,FBgn0002643,FBgn0002773,FBgn0002781,FBgn0002783,FBgn0002921,FBgn0002922,FBgn0002924,FBgn0002926,FBgn0002932,FBgn0002945,FBgn0002963,FBgn0002967,FBgn0002968,FBgn0002973,FBgn0003002,FBgn0003041,FBgn0003042,FBgn0003044,FBgn0003053,FBgn0003087,FBgn0003117,FBgn0003118,FBgn0003129,FBgn0003137,FBgn0003145,FBgn0003162,FBgn0003169,FBgn0003186,FBgn0003205,FBgn0003209,FBgn0003254,FBgn0003255,FBgn0003277,FBgn0003300,FBgn0003310,FBgn0003312,FBgn0003319,FBgn0003328,FBgn0003334,FBgn0003339,FBgn0003360,FBgn0003388,FBgn0003391,FBgn0003396,FBgn0003415,FBgn0003425,FBgn0003430,FBgn0003444,FBgn0003448,FBgn0003449,FBgn0003460,FBgn0003463,FBgn0003483,FBgn0003486,FBgn0003499,FBgn0003502,FBgn0003507,FBgn0003524,FBgn0003525,FBgn0003612,FBgn0003651,FBgn0003696,FBgn0003701,FBgn0003716,FBgn0003719,FBgn0003720,FBgn0003721,FBgn0003731,FBgn0003744,FBgn0003862,FBgn0003865,FBgn0003866,FBgn0003870,FBgn0003882,FBgn0003892,FBgn0003896,FBgn0003900,FBgn0003944,FBgn0003963,FBgn0003975,FBgn0003984,FBgn0003997,FBgn0004009,FBgn0004049,FBgn0004098,FBgn0004101,FBgn0004102,FBgn0004106,FBgn0004108,FBgn0004110,FBgn0004117,FBgn0004170,FBgn0004177,FBgn0004197,FBgn0004198,FBgn0004242,FBgn0004244,FBgn0004367,FBgn0004374,FBgn0004378,FBgn0004395,FBgn0004396,FBgn0004449,FBgn0004516,FBgn0004522,FBgn0004569,FBgn0004574,FBgn0004595,FBgn0004603,FBgn0004606,FBgn0004635,FBgn0004643,FBgn0004644,FBgn0004647,FBgn0004656,FBgn0004657,FBgn0004666,FBgn0004713,FBgn0004771,FBgn0004795,FBgn0004838,FBgn0004859,FBgn0004878,FBgn0004893,FBgn0004907,FBgn0004921,FBgn0004956,FBgn0004959,FBgn0004967,FBgn0004968,FBgn0005265,FBgn0005278,FBgn0005401,FBgn0005410,FBgn0005427,FBgn0005431,FBgn0005432,FBgn0005502,FBgn0005561,FBgn0005590,FBgn0005592,FBgn0005624,FBgn0005626,FBgn0005634,FBgn0005638,FBgn0005666,FBgn0005671,FBgn0005672,FBgn0005699,FBgn0005705,FBgn0005707,FBgn0005712,FBgn0005715,FBgn0005716,FBgn0005722,FBgn0005729,FBgn0005746,FBgn0005747,FBgn0005749,FBgn0005753,FBgn0005757,FBgn0005761,FBgn0005763,FBgn0005765,FBgn0008654,FBgn0010076,FBgn0010097,FBgn0010125,FBgn0010269,FBgn0010303,FBgn0010323,FBgn0010333,FBgn0010382,FBgn0010389,FBgn0010400,FBgn0010434,FBgn0010452,FBgn0010516,FBgn0010595,FBgn0010937,FBgn0011217,FBgn0011592,FBgn0011640,FBgn0011653,FBgn0011656,FBgn0011672,FBgn0011674,FBgn0011676,FBgn0011692,FBgn0011701,FBgn0011705,FBgn0011760,FBgn0012114,FBgn0012725,FBgn0013342,FBgn0013343,FBgn0013347,FBgn0013352,FBgn0013548,FBgn0013720,FBgn0013725,FBgn0013733,FBgn0013751,FBgn0013753,FBgn0013764,FBgn0013984,FBgn0014020,FBgn0014127,FBgn0014140,FBgn0014143,FBgn0014179,FBgn0014302,FBgn0014343,FBgn0014366,FBgn0014402,FBgn0014403,FBgn0014445,FBgn0014949,FBgn0015031,FBgn0015075,FBgn0015218,FBgn0015245,FBgn0015323,FBgn0015368,FBgn0015371,FBgn0015386,FBgn0015391,FBgn0015393,FBgn0015466,FBgn0015467,FBgn0015470,FBgn0015471,FBgn0015477,FBgn0015513,FBgn0015559,FBgn0015561,FBgn0015562,FBgn0015582,FBgn0015609,FBgn0015790,FBgn0015903,FBgn0015974,FBgn0015989,FBgn0015993,FBgn0016034,FBgn0016092,FBgn0016098,FBgn0016099,FBgn0016692,FBgn0016917,FBgn0016920,FBgn0016973,FBgn0016975,FBgn0016976,FBgn0016978,FBgn0016984,FBgn0017360,FBgn0017361,FBgn0017371,FBgn0017372,FBgn0017373,FBgn0017397,FBgn0020249,FBgn0020263,FBgn0020278,FBgn0020293,FBgn0020299,FBgn0020386,FBgn0020392,FBgn0020521,FBgn0020887,FBgn0021000,FBgn0021760,FBgn0022764,FBgn0023001,FBgn0023008,FBgn0023095,FBgn0023167,FBgn0023423,FBgn0023426,FBgn0023441,FBgn0023444,FBgn0023518,FBgn0024189,FBgn0024250,FBgn0024252,FBgn0024694,FBgn0024697,FBgn0024836,FBgn0025111,FBgn0025463,FBgn0025576,FBgn0025736,FBgn0026013,FBgn0026192,FBgn0026211,FBgn0026252,FBgn0026320,FBgn0026323,FBgn0026418,FBgn0027108,FBgn0027259,FBgn0027364,FBgn0027968,FBgn0027997,FBgn0028036,FBgn0028041,FBgn0028068,FBgn0028136,FBgn0028179,FBgn0028222,FBgn0028230,FBgn0028420,FBgn0028422,FBgn0028427,FBgn0028551,FBgn0028968,FBgn0028991,FBgn0029157,FBgn0029174,FBgn0030018,FBgn0030805,FBgn0031879,FBgn0031951,FBgn0032337,FBgn0032901,FBgn0033032,FBgn0033210,FBgn0035195,FBgn0035416,FBgn0035471,FBgn0035725,FBgn0037138,FBgn0038478,FBgn0039016,FBgn0039212,FBgn0039774,FBgn0039908,FBgn0040007,FBgn0040268,FBgn0040505,FBgn0041096,FBgn0041099,FBgn0041111,FBgn0041589,FBgn0043559,FBgn0043563,FBgn0043564,FBgn0043591,FBgn0043596,FBgn0043597,FBgn0043886,FBgn0045854,FBgn0051374,FBgn0053554,FBgn0061516,FBgn0062253,FBgn0062254,FBgn0063408,FBgn0063417,FBgn0063421,FBgn0063422,FBgn0067343,FBgn0067648,FBgn0067653,FBgn0069306,FBgn0069308,FBgn0069311,FBgn0069312,FBgn0069313,FBgn0069314,FBgn0069315,FBgn0069317,FBgn0069322,FBgn0069324,FBgn0069325,FBgn0069328,FBgn0069330,FBgn0069443,FBgn0069444,FBgn0069445,FBgn0069446,FBgn0069447,FBgn0069448,FBgn0069449,FBgn0069451,FBgn0069452,FBgn0069453,FBgn0082191,FBgn0082579,FBgn0082635,FBgn0083919,FBgn0084640,FBgn0084653,FBgn0084894,FBgn0085432,FBgn0086129,FBgn0086356,FBgn0086357,FBgn0086613,FBgn0086676,FBgn0086677,FBgn0086680,FBgn0086697,FBgn0086706,FBgn0086707,FBgn0086710,FBgn0086783,FBgn0086784,FBgn0086899,FBgn0086906,FBgn0087003,FBgn0087008,FBgn0087012,FBgn0243512,FBgn0250788,FBgn0250791,FBgn0250871,FBgn0259113,FBgn0259211,FBgn0259212,FBgn0259685,FBgn0259745,FBgn0259749,FBgn0259785,FBgn0259789,FBgn0259876,FBgn0259937,FBgn0259986,FBgn0260386,FBgn0260397,FBgn0260400,FBgn0260440,FBgn0260442,FBgn0260632,FBgn0260817,FBgn0260987,FBgn0261014,FBgn0261268,FBgn0261277,FBgn0261284,FBgn0261378,FBgn0261385,FBgn0261563,FBgn0261617,FBgn0261642,FBgn0261648,FBgn0261822,FBgn0261823,FBgn0261836,FBgn0261854,FBgn0261873,FBgn0261885,FBgn0261915,FBgn0261930,FBgn0261952,FBgn0261963,FBgn0261972,FBgn0262057,FBgn0262112,FBgn0262125,FBgn0262126,FBgn0262139,FBgn0262582,FBgn0262739,FBgn0262955,FBgn0262975,FBgn0263111,FBgn0263133"	
eye_color_defective (572)	572	unknown	eye color defective	"FBgn0000052,FBgn0000053,FBgn0000074,FBgn0000179,FBgn0000202,FBgn0000205,FBgn0000210,FBgn0000213,FBgn0000217,FBgn0000219,FBgn0000238,FBgn0000239,FBgn0000241,FBgn0000247,FBgn0000257,FBgn0000260,FBgn0000272,FBgn0000310,FBgn0000316,FBgn0000318,FBgn0000330,FBgn0000333,FBgn0000334,FBgn0000337,FBgn0000369,FBgn0000376,FBgn0000411,FBgn0000452,FBgn0000475,FBgn0000482,FBgn0000526,FBgn0000629,FBgn0000716,FBgn0001065,FBgn0001083,FBgn0001087,FBgn0001208,FBgn0001282,FBgn0001296,FBgn0002523,FBgn0002566,FBgn0002567,FBgn0002576,FBgn0002616,FBgn0002634,FBgn0002640,FBgn0002641,FBgn0002644,FBgn0002717,FBgn0002786,FBgn0002866,FBgn0002874,FBgn0002877,FBgn0002910,FBgn0002954,FBgn0002955,FBgn0002956,FBgn0002969,FBgn0003003,FBgn0003008,FBgn0003016,FBgn0003051,FBgn0003069,FBgn0003116,FBgn0003127,FBgn0003128,FBgn0003141,FBgn0003162,FBgn0003204,FBgn0003210,FBgn0003215,FBgn0003228,FBgn0003281,FBgn0003298,FBgn0003303,FBgn0003307,FBgn0003308,FBgn0003318,FBgn0003332,FBgn0003342,FBgn0003367,FBgn0003389,FBgn0003439,FBgn0003499,FBgn0003503,FBgn0003515,FBgn0003657,FBgn0003697,FBgn0003699,FBgn0003703,FBgn0003729,FBgn0003752,FBgn0003868,FBgn0003914,FBgn0003965,FBgn0003968,FBgn0003976,FBgn0003996,FBgn0004008,FBgn0004009,FBgn0004034,FBgn0004050,FBgn0004198,FBgn0004587,FBgn0004618,FBgn0004860,FBgn0004861,FBgn0004949,FBgn0004996,FBgn0004997,FBgn0004998,FBgn0005004,FBgn0005008,FBgn0005009,FBgn0005018,FBgn0005020,FBgn0005301,FBgn0005348,FBgn0005358,FBgn0005371,FBgn0010501,FBgn0012387,FBgn0012518,FBgn0012890,FBgn0012902,FBgn0013799,FBgn0013882,FBgn0013884,FBgn0013892,FBgn0014363,FBgn0014445,FBgn0014550,FBgn0014556,FBgn0014557,FBgn0014559,FBgn0014560,FBgn0014564,FBgn0014575,FBgn0014576,FBgn0014585,FBgn0014586,FBgn0014597,FBgn0014599,FBgn0014600,FBgn0014601,FBgn0014605,FBgn0014616,FBgn0014620,FBgn0014624,FBgn0014630,FBgn0014633,FBgn0014679,FBgn0014681,FBgn0014682,FBgn0014694,FBgn0014695,FBgn0014696,FBgn0014697,FBgn0014700,FBgn0014703,FBgn0014705,FBgn0014712,FBgn0014714,FBgn0014769,FBgn0014773,FBgn0014811,FBgn0015655,FBgn0015689,FBgn0016418,FBgn0016419,FBgn0016480,FBgn0016485,FBgn0016487,FBgn0016489,FBgn0016490,FBgn0016491,FBgn0016492,FBgn0016493,FBgn0016495,FBgn0016504,FBgn0016515,FBgn0016521,FBgn0016541,FBgn0016542,FBgn0016543,FBgn0016545,FBgn0016555,FBgn0016557,FBgn0016561,FBgn0016562,FBgn0016564,FBgn0016565,FBgn0016567,FBgn0016568,FBgn0016571,FBgn0016572,FBgn0016581,FBgn0016582,FBgn0016587,FBgn0016589,FBgn0016600,FBgn0016609,FBgn0016610,FBgn0016967,FBgn0017499,FBgn0017500,FBgn0017501,FBgn0017506,FBgn0017507,FBgn0017508,FBgn0017510,FBgn0017517,FBgn0017534,FBgn0017538,FBgn0017659,FBgn0017662,FBgn0017674,FBgn0017680,FBgn0017686,FBgn0017690,FBgn0017691,FBgn0017692,FBgn0017693,FBgn0017695,FBgn0017696,FBgn0017697,FBgn0017698,FBgn0017708,FBgn0017722,FBgn0017726,FBgn0017729,FBgn0017824,FBgn0017828,FBgn0017835,FBgn0017838,FBgn0017840,FBgn0017842,FBgn0017843,FBgn0017848,FBgn0017868,FBgn0017891,FBgn0017893,FBgn0017894,FBgn0017910,FBgn0017911,FBgn0017912,FBgn0017937,FBgn0017939,FBgn0017947,FBgn0017956,FBgn0017963,FBgn0017975,FBgn0017998,FBgn0018004,FBgn0018006,FBgn0018009,FBgn0018023,FBgn0018024,FBgn0018026,FBgn0018032,FBgn0018035,FBgn0018036,FBgn0018038,FBgn0018045,FBgn0018050,FBgn0018051,FBgn0018060,FBgn0018062,FBgn0018069,FBgn0018070,FBgn0018072,FBgn0018074,FBgn0018075,FBgn0018077,FBgn0018078,FBgn0018079,FBgn0018096,FBgn0018097,FBgn0018098,FBgn0018119,FBgn0018124,FBgn0018136,FBgn0018137,FBgn0018138,FBgn0018140,FBgn0018143,FBgn0018144,FBgn0018146,FBgn0018148,FBgn0018149,FBgn0018150,FBgn0018152,FBgn0018155,FBgn0018156,FBgn0018227,FBgn0018231,FBgn0018239,FBgn0018241,FBgn0018242,FBgn0018246,FBgn0018254,FBgn0018255,FBgn0018256,FBgn0018257,FBgn0018258,FBgn0018266,FBgn0018267,FBgn0018295,FBgn0018296,FBgn0018297,FBgn0018329,FBgn0018330,FBgn0018335,FBgn0018337,FBgn0018339,FBgn0018364,FBgn0018365,FBgn0018369,FBgn0018373,FBgn0018374,FBgn0018379,FBgn0018380,FBgn0018381,FBgn0018426,FBgn0018432,FBgn0018434,FBgn0018435,FBgn0018437,FBgn0018438,FBgn0018439,FBgn0018459,FBgn0018467,FBgn0018470,FBgn0018483,FBgn0018496,FBgn0018498,FBgn0018508,FBgn0018511,FBgn0018513,FBgn0018516,FBgn0018517,FBgn0018521,FBgn0018525,FBgn0018533,FBgn0018559,FBgn0018560,FBgn0018565,FBgn0018629,FBgn0018632,FBgn0018641,FBgn0018649,FBgn0018650,FBgn0018665,FBgn0018667,FBgn0018698,FBgn0018700,FBgn0018703,FBgn0018706,FBgn0018713,FBgn0018721,FBgn0018727,FBgn0018753,FBgn0018761,FBgn0018762,FBgn0018764,FBgn0018765,FBgn0018826,FBgn0018833,FBgn0018843,FBgn0018844,FBgn0018845,FBgn0018846,FBgn0018847,FBgn0018848,FBgn0018856,FBgn0018857,FBgn0018858,FBgn0018859,FBgn0018860,FBgn0018864,FBgn0018876,FBgn0018878,FBgn0018881,FBgn0018886,FBgn0018892,FBgn0018893,FBgn0018912,FBgn0018913,FBgn0018920,FBgn0018926,FBgn0018928,FBgn0018930,FBgn0018949,FBgn0018980,FBgn0018986,FBgn0018987,FBgn0019000,FBgn0019001,FBgn0019005,FBgn0019006,FBgn0019007,FBgn0019008,FBgn0019009,FBgn0019011,FBgn0019019,FBgn0019021,FBgn0019031,FBgn0019045,FBgn0019058,FBgn0019068,FBgn0019070,FBgn0019075,FBgn0019077,FBgn0019079,FBgn0019081,FBgn0019083,FBgn0019085,FBgn0019088,FBgn0019089,FBgn0019091,FBgn0019124,FBgn0019145,FBgn0019147,FBgn0019150,FBgn0019151,FBgn0019153,FBgn0019222,FBgn0019224,FBgn0019228,FBgn0019233,FBgn0019234,FBgn0019273,FBgn0019274,FBgn0019276,FBgn0019277,FBgn0019332,FBgn0019345,FBgn0019351,FBgn0019353,FBgn0019354,FBgn0019355,FBgn0019360,FBgn0019379,FBgn0019380,FBgn0019393,FBgn0019397,FBgn0019413,FBgn0019425,FBgn0019426,FBgn0019427,FBgn0019443,FBgn0019444,FBgn0019445,FBgn0019451,FBgn0019455,FBgn0019459,FBgn0019464,FBgn0019466,FBgn0019494,FBgn0019508,FBgn0019517,FBgn0019520,FBgn0019522,FBgn0019529,FBgn0019547,FBgn0019548,FBgn0019557,FBgn0019564,FBgn0019577,FBgn0019579,FBgn0019585,FBgn0019594,FBgn0019595,FBgn0019597,FBgn0019609,FBgn0019610,FBgn0019819,FBgn0020052,FBgn0020053,FBgn0020054,FBgn0020055,FBgn0020056,FBgn0020057,FBgn0020058,FBgn0020059,FBgn0020785,FBgn0020787,FBgn0020791,FBgn0020797,FBgn0020861,FBgn0020863,FBgn0021113,FBgn0024961,FBgn0025587,FBgn0026404,FBgn0026422,FBgn0032660,FBgn0034051,FBgn0036105,FBgn0036192,FBgn0036819,FBgn0040249,FBgn0050077,FBgn0067042,FBgn0067044,FBgn0067054,FBgn0067063,FBgn0067068,FBgn0067069,FBgn0067084,FBgn0067090,FBgn0067098,FBgn0067100,FBgn0067326,FBgn0067327,FBgn0067472,FBgn0067474,FBgn0067490,FBgn0067494,FBgn0067502,FBgn0067541,FBgn0067548,FBgn0067550,FBgn0067552,FBgn0067559,FBgn0067561,FBgn0067563,FBgn0067574,FBgn0067575,FBgn0067602,FBgn0067603,FBgn0067612,FBgn0067613,FBgn0067615,FBgn0067616,FBgn0067617,FBgn0082401,FBgn0084165,FBgn0084184,FBgn0084211,FBgn0084263,FBgn0084274,FBgn0084303,FBgn0084370,FBgn0084515,FBgn0084644,FBgn0084776,FBgn0084807,FBgn0084825,FBgn0084863,FBgn0084911,FBgn0084937,FBgn0084965,FBgn0084968,FBgn0085085,FBgn0085107,FBgn0085113,FBgn0086346,FBgn0086348,FBgn0086679,FBgn0086880,FBgn0259220,FBgn0259815,FBgn0259901,FBgn0259905,FBgn0259913,FBgn0259986,FBgn0260635,FBgn0261095,FBgn0261436,FBgn0261617,FBgn0262090"	
neuroanatomy_defective (568)	568	unknown	"_neuroanatomy defective, with Scer\GAL4[s.gcm]_"	"FBgn0000014,FBgn0000017,FBgn0000024,FBgn0000028,FBgn0000054,FBgn0000097,FBgn0000099,FBgn0000108,FBgn0000147,FBgn0000154,FBgn0000163,FBgn0000173,FBgn0000180,FBgn0000212,FBgn0000221,FBgn0000229,FBgn0000239,FBgn0000253,FBgn0000259,FBgn0000273,FBgn0000289,FBgn0000303,FBgn0000308,FBgn0000320,FBgn0000377,FBgn0000404,FBgn0000411,FBgn0000413,FBgn0000448,FBgn0000463,FBgn0000464,FBgn0000479,FBgn0000499,FBgn0000504,FBgn0000536,FBgn0000546,FBgn0000547,FBgn0000562,FBgn0000576,FBgn0000577,FBgn0000578,FBgn0000606,FBgn0000635,FBgn0000636,FBgn0000659,FBgn0001104,FBgn0001108,FBgn0001122,FBgn0001138,FBgn0001180,FBgn0001202,FBgn0001219,FBgn0001235,FBgn0001250,FBgn0001291,FBgn0001297,FBgn0001308,FBgn0001319,FBgn0001325,FBgn0001404,FBgn0001624,FBgn0001942,FBgn0001983,FBgn0001991,FBgn0001992,FBgn0002023,FBgn0002121,FBgn0002526,FBgn0002543,FBgn0002558,FBgn0002573,FBgn0002576,FBgn0002643,FBgn0002781,FBgn0002783,FBgn0002791,FBgn0002921,FBgn0002932,FBgn0002962,FBgn0002968,FBgn0002973,FBgn0003068,FBgn0003079,FBgn0003118,FBgn0003124,FBgn0003165,FBgn0003169,FBgn0003204,FBgn0003205,FBgn0003218,FBgn0003270,FBgn0003271,FBgn0003285,FBgn0003300,FBgn0003301,FBgn0003310,FBgn0003312,FBgn0003317,FBgn0003328,FBgn0003334,FBgn0003353,FBgn0003360,FBgn0003371,FBgn0003392,FBgn0003396,FBgn0003425,FBgn0003429,FBgn0003435,FBgn0003444,FBgn0003448,FBgn0003460,FBgn0003463,FBgn0003495,FBgn0003507,FBgn0003513,FBgn0003651,FBgn0003656,FBgn0003716,FBgn0003720,FBgn0003721,FBgn0003731,FBgn0003741,FBgn0003744,FBgn0003861,FBgn0003870,FBgn0003892,FBgn0003896,FBgn0003900,FBgn0003944,FBgn0003964,FBgn0003967,FBgn0003997,FBgn0004009,FBgn0004102,FBgn0004108,FBgn0004110,FBgn0004177,FBgn0004197,FBgn0004198,FBgn0004242,FBgn0004244,FBgn0004380,FBgn0004381,FBgn0004406,FBgn0004407,FBgn0004435,FBgn0004456,FBgn0004595,FBgn0004606,FBgn0004618,FBgn0004620,FBgn0004624,FBgn0004635,FBgn0004644,FBgn0004647,FBgn0004652,FBgn0004657,FBgn0004666,FBgn0004795,FBgn0004837,FBgn0004856,FBgn0004885,FBgn0005198,FBgn0005329,FBgn0005558,FBgn0005586,FBgn0005592,FBgn0005612,FBgn0005630,FBgn0005631,FBgn0005632,FBgn0005636,FBgn0005672,FBgn0005677,FBgn0005775,FBgn0010051,FBgn0010104,FBgn0010105,FBgn0010194,FBgn0010215,FBgn0010300,FBgn0010303,FBgn0010309,FBgn0010316,FBgn0010333,FBgn0010341,FBgn0010379,FBgn0010382,FBgn0010415,FBgn0010433,FBgn0010434,FBgn0010441,FBgn0010452,FBgn0010453,FBgn0010470,FBgn0010473,FBgn0010583,FBgn0010909,FBgn0011202,FBgn0011205,FBgn0011217,FBgn0011230,FBgn0011259,FBgn0011260,FBgn0011288,FBgn0011300,FBgn0011474,FBgn0011509,FBgn0011577,FBgn0011592,FBgn0011648,FBgn0011655,FBgn0011674,FBgn0011701,FBgn0011706,FBgn0011722,FBgn0011726,FBgn0011739,FBgn0011742,FBgn0011763,FBgn0011766,FBgn0011771,FBgn0011818,FBgn0013343,FBgn0013672,FBgn0013674,FBgn0013717,FBgn0013733,FBgn0013820,FBgn0013984,FBgn0013995,FBgn0013997,FBgn0013998,FBgn0014001,FBgn0014007,FBgn0014010,FBgn0014011,FBgn0014020,FBgn0014133,FBgn0014179,FBgn0014388,FBgn0014396,FBgn0014443,FBgn0014445,FBgn0014446,FBgn0014450,FBgn0014459,FBgn0015014,FBgn0015024,FBgn0015218,FBgn0015279,FBgn0015380,FBgn0015381,FBgn0015394,FBgn0015509,FBgn0015544,FBgn0015609,FBgn0015774,FBgn0015777,FBgn0015790,FBgn0015799,FBgn0015803,FBgn0015903,FBgn0015924,FBgn0016032,FBgn0016059,FBgn0016061,FBgn0016078,FBgn0016095,FBgn0016128,FBgn0016657,FBgn0016700,FBgn0016753,FBgn0016797,FBgn0016914,FBgn0016976,FBgn0019650,FBgn0019809,FBgn0019947,FBgn0019985,FBgn0020224,FBgn0020245,FBgn0020277,FBgn0020278,FBgn0020294,FBgn0020429,FBgn0020440,FBgn0020493,FBgn0020620,FBgn0020887,FBgn0021433,FBgn0021760,FBgn0021776,FBgn0021818,FBgn0021872,FBgn0022382,FBgn0022739,FBgn0023000,FBgn0023095,FBgn0023096,FBgn0023169,FBgn0023214,FBgn0023388,FBgn0023423,FBgn0024179,FBgn0024187,FBgn0024234,FBgn0024236,FBgn0024248,FBgn0024250,FBgn0024252,FBgn0024273,FBgn0024277,FBgn0024320,FBgn0024836,FBgn0024913,FBgn0024961,FBgn0025186,FBgn0025469,FBgn0025587,FBgn0025631,FBgn0025641,FBgn0025716,FBgn0025726,FBgn0025740,FBgn0025741,FBgn0025776,FBgn0025800,FBgn0025823,FBgn0025936,FBgn0026059,FBgn0026086,FBgn0026181,FBgn0026367,FBgn0026371,FBgn0026375,FBgn0026404,FBgn0026411,FBgn0026420,FBgn0026609,FBgn0027338,FBgn0027347,FBgn0027538,FBgn0027594,FBgn0027786,FBgn0028292,FBgn0028400,FBgn0028421,FBgn0028734,FBgn0028991,FBgn0029123,FBgn0029687,FBgn0029688,FBgn0029830,FBgn0029891,FBgn0030026,FBgn0030057,FBgn0030328,FBgn0030505,FBgn0030600,FBgn0030897,FBgn0031006,FBgn0031057,FBgn0031375,FBgn0031424,FBgn0031461,FBgn0031500,FBgn0031604,FBgn0031866,FBgn0031977,FBgn0032006,FBgn0032059,FBgn0032451,FBgn0032725,FBgn0032821,FBgn0033159,FBgn0033791,FBgn0033935,FBgn0034013,FBgn0034155,FBgn0034230,FBgn0034691,FBgn0034877,FBgn0034886,FBgn0034962,FBgn0035101,FBgn0035379,FBgn0035533,FBgn0035574,FBgn0035915,FBgn0036183,FBgn0036376,FBgn0036514,FBgn0036804,FBgn0037218,FBgn0037279,FBgn0037375,FBgn0037481,FBgn0037555,FBgn0037636,FBgn0038206,FBgn0038320,FBgn0038659,FBgn0038816,FBgn0038869,FBgn0038927,FBgn0038947,FBgn0038975,FBgn0039088,FBgn0039140,FBgn0039141,FBgn0039234,FBgn0039254,FBgn0039269,FBgn0039338,FBgn0040080,FBgn0040208,FBgn0040249,FBgn0040275,FBgn0040281,FBgn0040318,FBgn0040324,FBgn0040372,FBgn0040387,FBgn0040477,FBgn0041097,FBgn0041100,FBgn0041156,FBgn0041191,FBgn0041203,FBgn0041604,FBgn0041781,FBgn0042693,FBgn0043362,FBgn0044439,FBgn0045035,FBgn0045063,FBgn0045852,FBgn0046704,FBgn0046871,FBgn0046883,FBgn0050021,FBgn0050089,FBgn0050497,FBgn0051044,FBgn0051146,FBgn0051354,FBgn0051721,FBgn0052594,FBgn0053193,FBgn0053208,FBgn0053556,FBgn0061172,FBgn0061469,FBgn0063909,FBgn0067414,FBgn0069246,FBgn0069333,FBgn0069334,FBgn0069335,FBgn0069336,FBgn0069337,FBgn0069338,FBgn0069339,FBgn0069431,FBgn0083228,FBgn0085387,FBgn0085424,FBgn0085447,FBgn0085450,FBgn0086253,FBgn0086355,FBgn0086356,FBgn0086372,FBgn0086483,FBgn0086496,FBgn0086655,FBgn0086656,FBgn0086657,FBgn0086676,FBgn0086680,FBgn0086782,FBgn0086786,FBgn0086901,FBgn0086912,FBgn0087008,FBgn0243512,FBgn0250788,FBgn0250789,FBgn0259108,FBgn0259211,FBgn0259246,FBgn0259750,FBgn0259789,FBgn0259833,FBgn0259984,FBgn0260003,FBgn0260399,FBgn0260400,FBgn0260440,FBgn0260488,FBgn0260489,FBgn0260490,FBgn0260491,FBgn0260492,FBgn0260493,FBgn0260494,FBgn0260495,FBgn0260496,FBgn0260497,FBgn0260498,FBgn0260632,FBgn0260635,FBgn0260799,FBgn0260817,FBgn0260934,FBgn0260991,FBgn0260993,FBgn0261014,FBgn0261046,FBgn0261268,FBgn0261269,FBgn0261434,FBgn0261456,FBgn0261458,FBgn0261459,FBgn0261509,FBgn0261526,FBgn0261560,FBgn0261577,FBgn0261617,FBgn0261619,FBgn0261648,FBgn0261688,FBgn0261694,FBgn0261723,FBgn0261788,FBgn0261797,FBgn0261822,FBgn0261854,FBgn0261930,FBgn0261963,FBgn0261985,FBgn0262113,FBgn0262125,FBgn0262373,FBgn0262398,FBgn0262448,FBgn0262473,FBgn0262519,FBgn0262603,FBgn0262699,FBgn0262716,FBgn0262733,FBgn0262738,FBgn0262742,FBgn0262872,FBgn0262910,FBgn0263101,FBgn0263111,FBgn0263222,FBgn0263239,FBgn0263259,FBgn0263289,FBgn0263318,FBgn0263350,FBgn0263391,FBgn0263456"	
lethal_larval_stage (566)	566	unknown	"_lethal | larval stage, with Scer\GAL4[sd-SG29.1]_"	"FBgn0000015,FBgn0000028,FBgn0000042,FBgn0000044,FBgn0000075,FBgn0000117,FBgn0000163,FBgn0000210,FBgn0000250,FBgn0000253,FBgn0000299,FBgn0000316,FBgn0000382,FBgn0000482,FBgn0000490,FBgn0000499,FBgn0000543,FBgn0000546,FBgn0000567,FBgn0000568,FBgn0000607,FBgn0000635,FBgn0000667,FBgn0000709,FBgn0001075,FBgn0001108,FBgn0001197,FBgn0001218,FBgn0001219,FBgn0001330,FBgn0001341,FBgn0001342,FBgn0001344,FBgn0001346,FBgn0001347,FBgn0001348,FBgn0001370,FBgn0001371,FBgn0001376,FBgn0001394,FBgn0001406,FBgn0001407,FBgn0001479,FBgn0001485,FBgn0001492,FBgn0001493,FBgn0001495,FBgn0001496,FBgn0001526,FBgn0001551,FBgn0001561,FBgn0001569,FBgn0001570,FBgn0001571,FBgn0001617,FBgn0001624,FBgn0001625,FBgn0001632,FBgn0001753,FBgn0001809,FBgn0001810,FBgn0001819,FBgn0001821,FBgn0001822,FBgn0001823,FBgn0001824,FBgn0001970,FBgn0002021,FBgn0002022,FBgn0002031,FBgn0002044,FBgn0002089,FBgn0002112,FBgn0002121,FBgn0002154,FBgn0002157,FBgn0002187,FBgn0002197,FBgn0002201,FBgn0002203,FBgn0002205,FBgn0002206,FBgn0002207,FBgn0002208,FBgn0002210,FBgn0002214,FBgn0002221,FBgn0002222,FBgn0002224,FBgn0002227,FBgn0002235,FBgn0002237,FBgn0002240,FBgn0002277,FBgn0002278,FBgn0002279,FBgn0002280,FBgn0002281,FBgn0002284,FBgn0002306,FBgn0002323,FBgn0002326,FBgn0002327,FBgn0002328,FBgn0002329,FBgn0002331,FBgn0002333,FBgn0002334,FBgn0002335,FBgn0002336,FBgn0002339,FBgn0002341,FBgn0002342,FBgn0002344,FBgn0002347,FBgn0002348,FBgn0002421,FBgn0002422,FBgn0002423,FBgn0002424,FBgn0002425,FBgn0002427,FBgn0002428,FBgn0002429,FBgn0002430,FBgn0002431,FBgn0002525,FBgn0002552,FBgn0002579,FBgn0002723,FBgn0002780,FBgn0002876,FBgn0002878,FBgn0002968,FBgn0003028,FBgn0003079,FBgn0003124,FBgn0003185,FBgn0003204,FBgn0003255,FBgn0003256,FBgn0003270,FBgn0003317,FBgn0003319,FBgn0003321,FBgn0003330,FBgn0003334,FBgn0003345,FBgn0003371,FBgn0003463,FBgn0003514,FBgn0003517,FBgn0003559,FBgn0003612,FBgn0003651,FBgn0003659,FBgn0003714,FBgn0003716,FBgn0003720,FBgn0003862,FBgn0003960,FBgn0003975,FBgn0003997,FBgn0004101,FBgn0004158,FBgn0004167,FBgn0004360,FBgn0004378,FBgn0004456,FBgn0004517,FBgn0004519,FBgn0004526,FBgn0004532,FBgn0004536,FBgn0004542,FBgn0004543,FBgn0004544,FBgn0004548,FBgn0004550,FBgn0004587,FBgn0004595,FBgn0004618,FBgn0004636,FBgn0004647,FBgn0004648,FBgn0004656,FBgn0004657,FBgn0004864,FBgn0004868,FBgn0004876,FBgn0004885,FBgn0004924,FBgn0005132,FBgn0005198,FBgn0005244,FBgn0005247,FBgn0005249,FBgn0005250,FBgn0005399,FBgn0005536,FBgn0005558,FBgn0005672,FBgn0010051,FBgn0010105,FBgn0010145,FBgn0010151,FBgn0010153,FBgn0010332,FBgn0010333,FBgn0010341,FBgn0010379,FBgn0010382,FBgn0010415,FBgn0010417,FBgn0010501,FBgn0010762,FBgn0010768,FBgn0011225,FBgn0011300,FBgn0011474,FBgn0011573,FBgn0011604,FBgn0011661,FBgn0011706,FBgn0011726,FBgn0011760,FBgn0011766,FBgn0011787,FBgn0011802,FBgn0011837,FBgn0012300,FBgn0013263,FBgn0013573,FBgn0013586,FBgn0013587,FBgn0013588,FBgn0013733,FBgn0013764,FBgn0013799,FBgn0013820,FBgn0013983,FBgn0013984,FBgn0014165,FBgn0014265,FBgn0014267,FBgn0014268,FBgn0014269,FBgn0014279,FBgn0014445,FBgn0014446,FBgn0014978,FBgn0014980,FBgn0014982,FBgn0015031,FBgn0015239,FBgn0015245,FBgn0015283,FBgn0015286,FBgn0015323,FBgn0015381,FBgn0015391,FBgn0015468,FBgn0015472,FBgn0015477,FBgn0015485,FBgn0015490,FBgn0015509,FBgn0015664,FBgn0015790,FBgn0015904,FBgn0016041,FBgn0016694,FBgn0016984,FBgn0017359,FBgn0017572,FBgn0019650,FBgn0020255,FBgn0020497,FBgn0020618,FBgn0021433,FBgn0021760,FBgn0021796,FBgn0021818,FBgn0022027,FBgn0022276,FBgn0022724,FBgn0022764,FBgn0023034,FBgn0023039,FBgn0023167,FBgn0023179,FBgn0023388,FBgn0023423,FBgn0024234,FBgn0024308,FBgn0024349,FBgn0024485,FBgn0024510,FBgn0024555,FBgn0024836,FBgn0024961,FBgn0025637,FBgn0025641,FBgn0025746,FBgn0025864,FBgn0026060,FBgn0026317,FBgn0026319,FBgn0026367,FBgn0026376,FBgn0026404,FBgn0026666,FBgn0026667,FBgn0026669,FBgn0026674,FBgn0026675,FBgn0026679,FBgn0026684,FBgn0026702,FBgn0026713,FBgn0027053,FBgn0027087,FBgn0027108,FBgn0027207,FBgn0027216,FBgn0027226,FBgn0027228,FBgn0027229,FBgn0027233,FBgn0027249,FBgn0027250,FBgn0027257,FBgn0027259,FBgn0027264,FBgn0027268,FBgn0027277,FBgn0027279,FBgn0027280,FBgn0027282,FBgn0027287,FBgn0027289,FBgn0027297,FBgn0027298,FBgn0027304,FBgn0027306,FBgn0027315,FBgn0027320,FBgn0027324,FBgn0027328,FBgn0027329,FBgn0027330,FBgn0027334,FBgn0027335,FBgn0027338,FBgn0027535,FBgn0027558,FBgn0027560,FBgn0027594,FBgn0027619,FBgn0027660,FBgn0027783,FBgn0027889,FBgn0027930,FBgn0027945,FBgn0028269,FBgn0028272,FBgn0028275,FBgn0028283,FBgn0028284,FBgn0028287,FBgn0028292,FBgn0028294,FBgn0028300,FBgn0028310,FBgn0028320,FBgn0028325,FBgn0028327,FBgn0028331,FBgn0028334,FBgn0028336,FBgn0028339,FBgn0028343,FBgn0028350,FBgn0028365,FBgn0028368,FBgn0028374,FBgn0028396,FBgn0028550,FBgn0028685,FBgn0028686,FBgn0028697,FBgn0028738,FBgn0028985,FBgn0029051,FBgn0029056,FBgn0029060,FBgn0029066,FBgn0029074,FBgn0029075,FBgn0029094,FBgn0029117,FBgn0029123,FBgn0029131,FBgn0029161,FBgn0029175,FBgn0029687,FBgn0029755,FBgn0030276,FBgn0030718,FBgn0030719,FBgn0031005,FBgn0031145,FBgn0031392,FBgn0031424,FBgn0031537,FBgn0031661,FBgn0031879,FBgn0033159,FBgn0033656,FBgn0033657,FBgn0033688,FBgn0033885,FBgn0034367,FBgn0034708,FBgn0034763,FBgn0034878,FBgn0034970,FBgn0035049,FBgn0035294,FBgn0035432,FBgn0035471,FBgn0035473,FBgn0035993,FBgn0036004,FBgn0036641,FBgn0036752,FBgn0037138,FBgn0037207,FBgn0037218,FBgn0037856,FBgn0038197,FBgn0038206,FBgn0038388,FBgn0038659,FBgn0038947,FBgn0039576,FBgn0039632,FBgn0039747,FBgn0039907,FBgn0040007,FBgn0040066,FBgn0040075,FBgn0040138,FBgn0040140,FBgn0040162,FBgn0040169,FBgn0040182,FBgn0040183,FBgn0040193,FBgn0040249,FBgn0040281,FBgn0040290,FBgn0040395,FBgn0040765,FBgn0040918,FBgn0041122,FBgn0041125,FBgn0041128,FBgn0041130,FBgn0041131,FBgn0041132,FBgn0041133,FBgn0041137,FBgn0041191,FBgn0041604,FBgn0043884,FBgn0043903,FBgn0044439,FBgn0045032,FBgn0045041,FBgn0045073,FBgn0050069,FBgn0051201,FBgn0052062,FBgn0052372,FBgn0052528,FBgn0053147,FBgn0053193,FBgn0062413,FBgn0062527,FBgn0062529,FBgn0062530,FBgn0064164,FBgn0064225,FBgn0066364,FBgn0067739,FBgn0067743,FBgn0067746,FBgn0067747,FBgn0067759,FBgn0067760,FBgn0082304,FBgn0082582,FBgn0083077,FBgn0085068,FBgn0086371,FBgn0086443,FBgn0086444,FBgn0086445,FBgn0086447,FBgn0086486,FBgn0086675,FBgn0086689,FBgn0086712,FBgn0086899,FBgn0086906,FBgn0087002,FBgn0250788,FBgn0250874,FBgn0259174,FBgn0259243,FBgn0259246,FBgn0259523,FBgn0259697,FBgn0259789,FBgn0259937,FBgn0259986,FBgn0260241,FBgn0260386,FBgn0260642,FBgn0260858,FBgn0260962,FBgn0260972,FBgn0261014,FBgn0261084,FBgn0261109,FBgn0261268,FBgn0261269,FBgn0261277,FBgn0261283,FBgn0261396,FBgn0261451,FBgn0261613,FBgn0261617,FBgn0261619,FBgn0261648,FBgn0261675,FBgn0261788,FBgn0261800,FBgn0261811,FBgn0261836,FBgn0261854,FBgn0261953,FBgn0261954,FBgn0261955,FBgn0262114,FBgn0262290,FBgn0262455,FBgn0262624,FBgn0262656,FBgn0262699,FBgn0262743,FBgn0262872,FBgn0262937,FBgn0263112,FBgn0263289"	
lethal_pupal_stage (504)	504	unknown	"_lethal | pupal stage, with Scer\GAL4[Act5C.PU]_"	"FBgn0000017,FBgn0000028,FBgn0000057,FBgn0000069,FBgn0000117,FBgn0000137,FBgn0000139,FBgn0000147,FBgn0000179,FBgn0000210,FBgn0000212,FBgn0000214,FBgn0000221,FBgn0000250,FBgn0000253,FBgn0000257,FBgn0000273,FBgn0000319,FBgn0000320,FBgn0000352,FBgn0000382,FBgn0000405,FBgn0000490,FBgn0000499,FBgn0000524,FBgn0000546,FBgn0000547,FBgn0000568,FBgn0000635,FBgn0000667,FBgn0000709,FBgn0001075,FBgn0001078,FBgn0001079,FBgn0001086,FBgn0001189,FBgn0001218,FBgn0001297,FBgn0001340,FBgn0001343,FBgn0001398,FBgn0001490,FBgn0001494,FBgn0001527,FBgn0001547,FBgn0001548,FBgn0001562,FBgn0001610,FBgn0001611,FBgn0001612,FBgn0001621,FBgn0001624,FBgn0001627,FBgn0001629,FBgn0001630,FBgn0001631,FBgn0001634,FBgn0001635,FBgn0001636,FBgn0001637,FBgn0001638,FBgn0001639,FBgn0001640,FBgn0001641,FBgn0001642,FBgn0001643,FBgn0001645,FBgn0001646,FBgn0001647,FBgn0001648,FBgn0001649,FBgn0001650,FBgn0001651,FBgn0001652,FBgn0001653,FBgn0001656,FBgn0001657,FBgn0001658,FBgn0001659,FBgn0001815,FBgn0001970,FBgn0001990,FBgn0002122,FBgn0002153,FBgn0002159,FBgn0002203,FBgn0002304,FBgn0002324,FBgn0002346,FBgn0002413,FBgn0002431,FBgn0002440,FBgn0002466,FBgn0002521,FBgn0002525,FBgn0002576,FBgn0002609,FBgn0002631,FBgn0002633,FBgn0002733,FBgn0002781,FBgn0002921,FBgn0002968,FBgn0003079,FBgn0003096,FBgn0003204,FBgn0003205,FBgn0003206,FBgn0003270,FBgn0003334,FBgn0003345,FBgn0003371,FBgn0003444,FBgn0003514,FBgn0003559,FBgn0003607,FBgn0003654,FBgn0003731,FBgn0003866,FBgn0003951,FBgn0003975,FBgn0003984,FBgn0003997,FBgn0004009,FBgn0004102,FBgn0004197,FBgn0004360,FBgn0004391,FBgn0004407,FBgn0004511,FBgn0004521,FBgn0004524,FBgn0004527,FBgn0004529,FBgn0004530,FBgn0004534,FBgn0004538,FBgn0004545,FBgn0004546,FBgn0004549,FBgn0004587,FBgn0004638,FBgn0004644,FBgn0004647,FBgn0004652,FBgn0004859,FBgn0004885,FBgn0004889,FBgn0004901,FBgn0004924,FBgn0004956,FBgn0005176,FBgn0005179,FBgn0005181,FBgn0005183,FBgn0005184,FBgn0005186,FBgn0005187,FBgn0005188,FBgn0005189,FBgn0005190,FBgn0005192,FBgn0005208,FBgn0005211,FBgn0005230,FBgn0005355,FBgn0005386,FBgn0005399,FBgn0005536,FBgn0005612,FBgn0005672,FBgn0010051,FBgn0010192,FBgn0010247,FBgn0010303,FBgn0010328,FBgn0010333,FBgn0010341,FBgn0010383,FBgn0010417,FBgn0010501,FBgn0010575,FBgn0010762,FBgn0010909,FBgn0011202,FBgn0011205,FBgn0011225,FBgn0011236,FBgn0011305,FBgn0011577,FBgn0011640,FBgn0011648,FBgn0011661,FBgn0011706,FBgn0011726,FBgn0011760,FBgn0011785,FBgn0013342,FBgn0013524,FBgn0013573,FBgn0013579,FBgn0013751,FBgn0013799,FBgn0013820,FBgn0013948,FBgn0014264,FBgn0014272,FBgn0014273,FBgn0014443,FBgn0014445,FBgn0014447,FBgn0014980,FBgn0015247,FBgn0015283,FBgn0015286,FBgn0015509,FBgn0015609,FBgn0015664,FBgn0015754,FBgn0015805,FBgn0015924,FBgn0016076,FBgn0016694,FBgn0016753,FBgn0017551,FBgn0017573,FBgn0017578,FBgn0017579,FBgn0019947,FBgn0019972,FBgn0020245,FBgn0020251,FBgn0020270,FBgn0020279,FBgn0020306,FBgn0020496,FBgn0020510,FBgn0020653,FBgn0021433,FBgn0021760,FBgn0023143,FBgn0023167,FBgn0023169,FBgn0023171,FBgn0023216,FBgn0023423,FBgn0024188,FBgn0024234,FBgn0024252,FBgn0024349,FBgn0024485,FBgn0024510,FBgn0024836,FBgn0024961,FBgn0025186,FBgn0025637,FBgn0025825,FBgn0025879,FBgn0026080,FBgn0026181,FBgn0026319,FBgn0026323,FBgn0026367,FBgn0026401,FBgn0026404,FBgn0026411,FBgn0026662,FBgn0026666,FBgn0026677,FBgn0026702,FBgn0027108,FBgn0027203,FBgn0027207,FBgn0027208,FBgn0027214,FBgn0027216,FBgn0027217,FBgn0027233,FBgn0027240,FBgn0027242,FBgn0027243,FBgn0027248,FBgn0027254,FBgn0027262,FBgn0027263,FBgn0027266,FBgn0027269,FBgn0027270,FBgn0027273,FBgn0027276,FBgn0027283,FBgn0027291,FBgn0027294,FBgn0027298,FBgn0027304,FBgn0027305,FBgn0027317,FBgn0027320,FBgn0027322,FBgn0027324,FBgn0027329,FBgn0027335,FBgn0027535,FBgn0027568,FBgn0027605,FBgn0027889,FBgn0027948,FBgn0028277,FBgn0028279,FBgn0028284,FBgn0028305,FBgn0028320,FBgn0028334,FBgn0028339,FBgn0028343,FBgn0028348,FBgn0028352,FBgn0028357,FBgn0028358,FBgn0028360,FBgn0028541,FBgn0028550,FBgn0028577,FBgn0028622,FBgn0028662,FBgn0028734,FBgn0028980,FBgn0028985,FBgn0029054,FBgn0029055,FBgn0029061,FBgn0029067,FBgn0029075,FBgn0029150,FBgn0029175,FBgn0029843,FBgn0029905,FBgn0030049,FBgn0030092,FBgn0030241,FBgn0030343,FBgn0030964,FBgn0031020,FBgn0031250,FBgn0031424,FBgn0031461,FBgn0031886,FBgn0031888,FBgn0031973,FBgn0032006,FBgn0032078,FBgn0032666,FBgn0032725,FBgn0032901,FBgn0033055,FBgn0033438,FBgn0033483,FBgn0033998,FBgn0034012,FBgn0034155,FBgn0034641,FBgn0034708,FBgn0034722,FBgn0034728,FBgn0034817,FBgn0035049,FBgn0035060,FBgn0035411,FBgn0035542,FBgn0035838,FBgn0035851,FBgn0035993,FBgn0036004,FBgn0036038,FBgn0036141,FBgn0036558,FBgn0036641,FBgn0036844,FBgn0037138,FBgn0037207,FBgn0037327,FBgn0037384,FBgn0037515,FBgn0037555,FBgn0038118,FBgn0038126,FBgn0038167,FBgn0038418,FBgn0038524,FBgn0038659,FBgn0039066,FBgn0039141,FBgn0039213,FBgn0039234,FBgn0040158,FBgn0040169,FBgn0040193,FBgn0040281,FBgn0040284,FBgn0040347,FBgn0040395,FBgn0041139,FBgn0041186,FBgn0041191,FBgn0042640,FBgn0043072,FBgn0043900,FBgn0043903,FBgn0044028,FBgn0044323,FBgn0044874,FBgn0045035,FBgn0046763,FBgn0051481,FBgn0052062,FBgn0052372,FBgn0053094,FBgn0062270,FBgn0062525,FBgn0066092,FBgn0067732,FBgn0067740,FBgn0067742,FBgn0067747,FBgn0067752,FBgn0067753,FBgn0067754,FBgn0067864,FBgn0067910,FBgn0084482,FBgn0085432,FBgn0085450,FBgn0086377,FBgn0086445,FBgn0086486,FBgn0086675,FBgn0086676,FBgn0086689,FBgn0086695,FBgn0086827,FBgn0086899,FBgn0086902,FBgn0086908,FBgn0087008,FBgn0250732,FBgn0250788,FBgn0250850,FBgn0259519,FBgn0259523,FBgn0259535,FBgn0259537,FBgn0259553,FBgn0259556,FBgn0259557,FBgn0259560,FBgn0259563,FBgn0259581,FBgn0259596,FBgn0259615,FBgn0259634,FBgn0259635,FBgn0259645,FBgn0259652,FBgn0259656,FBgn0259659,FBgn0259671,FBgn0259672,FBgn0259676,FBgn0259789,FBgn0259791,FBgn0259824,FBgn0259986,FBgn0260635,FBgn0260945,FBgn0260962,FBgn0260987,FBgn0261041,FBgn0261084,FBgn0261241,FBgn0261279,FBgn0261283,FBgn0261385,FBgn0261451,FBgn0261617,FBgn0261619,FBgn0261648,FBgn0261722,FBgn0261793,FBgn0261797,FBgn0261983,FBgn0262081,FBgn0262124,FBgn0262127,FBgn0262290,FBgn0262451,FBgn0262468,FBgn0262516,FBgn0262559,FBgn0262603,FBgn0262656,FBgn0262699,FBgn0262743,FBgn0263289,FBgn0263395"	
lethal_embryonic_stage (464)	464	unknown	lethal | embryonic stage	"FBgn0000014,FBgn0000063,FBgn0000075,FBgn0000097,FBgn0000117,FBgn0000119,FBgn0000163,FBgn0000166,FBgn0000210,FBgn0000229,FBgn0000233,FBgn0000250,FBgn0000308,FBgn0000319,FBgn0000320,FBgn0000352,FBgn0000367,FBgn0000384,FBgn0000405,FBgn0000409,FBgn0000413,FBgn0000439,FBgn0000448,FBgn0000459,FBgn0000463,FBgn0000490,FBgn0000546,FBgn0000547,FBgn0000575,FBgn0000577,FBgn0000578,FBgn0000588,FBgn0000591,FBgn0000606,FBgn0000611,FBgn0000633,FBgn0000712,FBgn0000723,FBgn0000739,FBgn0000808,FBgn0001077,FBgn0001078,FBgn0001079,FBgn0001104,FBgn0001150,FBgn0001168,FBgn0001218,FBgn0001235,FBgn0001250,FBgn0001291,FBgn0001297,FBgn0001308,FBgn0001319,FBgn0001320,FBgn0001351,FBgn0001433,FBgn0001491,FBgn0001569,FBgn0001576,FBgn0001828,FBgn0001866,FBgn0001867,FBgn0001942,FBgn0001970,FBgn0001987,FBgn0002079,FBgn0002204,FBgn0002208,FBgn0002228,FBgn0002285,FBgn0002286,FBgn0002287,FBgn0002330,FBgn0002524,FBgn0002543,FBgn0002546,FBgn0002561,FBgn0002576,FBgn0002631,FBgn0002643,FBgn0002780,FBgn0002921,FBgn0002924,FBgn0002931,FBgn0002963,FBgn0002967,FBgn0002968,FBgn0002985,FBgn0003002,FBgn0003028,FBgn0003041,FBgn0003118,FBgn0003162,FBgn0003174,FBgn0003185,FBgn0003186,FBgn0003277,FBgn0003285,FBgn0003300,FBgn0003310,FBgn0003312,FBgn0003328,FBgn0003330,FBgn0003334,FBgn0003371,FBgn0003386,FBgn0003388,FBgn0003390,FBgn0003391,FBgn0003396,FBgn0003430,FBgn0003444,FBgn0003460,FBgn0003463,FBgn0003486,FBgn0003507,FBgn0003514,FBgn0003524,FBgn0003651,FBgn0003659,FBgn0003696,FBgn0003716,FBgn0003731,FBgn0003744,FBgn0003862,FBgn0003865,FBgn0003866,FBgn0003870,FBgn0003882,FBgn0003892,FBgn0003896,FBgn0003944,FBgn0003963,FBgn0003984,FBgn0003997,FBgn0004009,FBgn0004028,FBgn0004053,FBgn0004101,FBgn0004110,FBgn0004133,FBgn0004155,FBgn0004158,FBgn0004166,FBgn0004170,FBgn0004197,FBgn0004198,FBgn0004360,FBgn0004449,FBgn0004522,FBgn0004531,FBgn0004567,FBgn0004569,FBgn0004595,FBgn0004635,FBgn0004636,FBgn0004644,FBgn0004646,FBgn0004647,FBgn0004656,FBgn0004657,FBgn0004666,FBgn0004856,FBgn0004859,FBgn0004860,FBgn0004889,FBgn0004926,FBgn0004956,FBgn0005116,FBgn0005130,FBgn0005131,FBgn0005133,FBgn0005134,FBgn0005390,FBgn0005427,FBgn0005536,FBgn0005558,FBgn0005590,FBgn0005626,FBgn0005634,FBgn0005666,FBgn0005671,FBgn0005672,FBgn0008636,FBgn0008654,FBgn0010238,FBgn0010303,FBgn0010333,FBgn0010341,FBgn0010383,FBgn0010473,FBgn0010602,FBgn0010825,FBgn0011225,FBgn0011305,FBgn0011577,FBgn0011656,FBgn0011706,FBgn0011760,FBgn0011817,FBgn0011818,FBgn0012299,FBgn0012300,FBgn0013343,FBgn0013556,FBgn0013560,FBgn0013674,FBgn0013720,FBgn0013725,FBgn0013756,FBgn0013765,FBgn0013984,FBgn0014001,FBgn0014010,FBgn0014020,FBgn0014037,FBgn0014179,FBgn0014343,FBgn0014445,FBgn0014980,FBgn0014981,FBgn0015323,FBgn0015324,FBgn0015371,FBgn0015381,FBgn0015391,FBgn0015466,FBgn0015473,FBgn0015486,FBgn0015488,FBgn0016053,FBgn0016076,FBgn0016122,FBgn0016917,FBgn0017430,FBgn0017579,FBgn0019714,FBgn0019808,FBgn0021760,FBgn0022027,FBgn0022097,FBgn0022166,FBgn0022764,FBgn0023042,FBgn0023167,FBgn0023172,FBgn0023179,FBgn0024236,FBgn0024273,FBgn0025360,FBgn0025641,FBgn0026181,FBgn0026238,FBgn0026371,FBgn0026376,FBgn0026404,FBgn0026422,FBgn0026597,FBgn0026620,FBgn0026671,FBgn0026713,FBgn0026753,FBgn0027108,FBgn0027238,FBgn0027558,FBgn0027598,FBgn0027889,FBgn0028264,FBgn0028304,FBgn0028336,FBgn0028341,FBgn0028345,FBgn0028347,FBgn0028361,FBgn0028414,FBgn0028663,FBgn0028671,FBgn0028969,FBgn0028982,FBgn0028991,FBgn0029123,FBgn0030018,FBgn0030049,FBgn0030350,FBgn0030501,FBgn0030670,FBgn0030805,FBgn0031005,FBgn0031145,FBgn0031268,FBgn0031613,FBgn0031850,FBgn0031879,FBgn0032006,FBgn0032105,FBgn0032209,FBgn0033032,FBgn0033055,FBgn0033075,FBgn0033845,FBgn0034155,FBgn0034726,FBgn0034763,FBgn0034970,FBgn0035026,FBgn0035725,FBgn0035769,FBgn0035956,FBgn0036257,FBgn0036896,FBgn0037207,FBgn0037218,FBgn0037446,FBgn0037657,FBgn0037976,FBgn0038134,FBgn0038140,FBgn0038659,FBgn0038681,FBgn0038755,FBgn0038862,FBgn0039016,FBgn0039141,FBgn0039212,FBgn0039774,FBgn0040007,FBgn0040147,FBgn0040168,FBgn0040173,FBgn0040183,FBgn0040190,FBgn0040206,FBgn0040505,FBgn0040765,FBgn0041123,FBgn0041124,FBgn0041126,FBgn0041127,FBgn0041129,FBgn0041134,FBgn0041135,FBgn0041136,FBgn0041138,FBgn0041140,FBgn0043000,FBgn0043364,FBgn0043583,FBgn0043903,FBgn0044028,FBgn0044324,FBgn0045843,FBgn0046113,FBgn0046883,FBgn0050069,FBgn0051005,FBgn0051374,FBgn0051641,FBgn0053147,FBgn0061469,FBgn0062522,FBgn0062524,FBgn0062530,FBgn0067733,FBgn0067734,FBgn0067735,FBgn0067736,FBgn0067737,FBgn0067741,FBgn0067744,FBgn0067746,FBgn0067750,FBgn0067751,FBgn0067756,FBgn0067757,FBgn0067761,FBgn0067864,FBgn0069203,FBgn0082304,FBgn0082582,FBgn0083919,FBgn0085408,FBgn0085432,FBgn0085444,FBgn0086265,FBgn0086356,FBgn0086357,FBgn0086365,FBgn0086442,FBgn0086486,FBgn0086656,FBgn0086697,FBgn0086707,FBgn0086783,FBgn0086784,FBgn0086793,FBgn0086901,FBgn0086911,FBgn0087003,FBgn0087012,FBgn0250785,FBgn0250788,FBgn0250791,FBgn0259211,FBgn0259212,FBgn0259685,FBgn0259750,FBgn0259789,FBgn0259876,FBgn0259948,FBgn0259984,FBgn0260386,FBgn0260400,FBgn0260440,FBgn0260442,FBgn0260635,FBgn0260642,FBgn0260936,FBgn0260946,FBgn0260987,FBgn0260991,FBgn0261084,FBgn0261277,FBgn0261284,FBgn0261341,FBgn0261385,FBgn0261434,FBgn0261509,FBgn0261513,FBgn0261575,FBgn0261619,FBgn0261642,FBgn0261724,FBgn0261725,FBgn0261727,FBgn0261729,FBgn0261730,FBgn0261731,FBgn0261732,FBgn0261733,FBgn0261734,FBgn0261735,FBgn0261736,FBgn0261737,FBgn0261797,FBgn0261854,FBgn0261930,FBgn0261954,FBgn0261955,FBgn0261963,FBgn0262112,FBgn0262126,FBgn0262455,FBgn0262468,FBgn0262512,FBgn0262527,FBgn0262699,FBgn0262735,FBgn0262736,FBgn0262907,FBgn0263098,FBgn0263111,FBgn0263120,FBgn0263133,FBgn0263350"	
semi-lethal (461)	461	unknown	semi-lethal (with wor[3])	"FBgn0000002,FBgn0000042,FBgn0000054,FBgn0000063,FBgn0000097,FBgn0000099,FBgn0000108,FBgn0000117,FBgn0000139,FBgn0000162,FBgn0000179,FBgn0000250,FBgn0000261,FBgn0000289,FBgn0000320,FBgn0000328,FBgn0000365,FBgn0000370,FBgn0000376,FBgn0000394,FBgn0000404,FBgn0000414,FBgn0000417,FBgn0000439,FBgn0000463,FBgn0000479,FBgn0000490,FBgn0000492,FBgn0000499,FBgn0000514,FBgn0000520,FBgn0000547,FBgn0000575,FBgn0000578,FBgn0000615,FBgn0000625,FBgn0000635,FBgn0000709,FBgn0000711,FBgn0001075,FBgn0001122,FBgn0001168,FBgn0001197,FBgn0001219,FBgn0001340,FBgn0001341,FBgn0001394,FBgn0001404,FBgn0001430,FBgn0001479,FBgn0001503,FBgn0001556,FBgn0001558,FBgn0001624,FBgn0001983,FBgn0002023,FBgn0002040,FBgn0002061,FBgn0002221,FBgn0002222,FBgn0002306,FBgn0002330,FBgn0002332,FBgn0002333,FBgn0002348,FBgn0002392,FBgn0002522,FBgn0002525,FBgn0002543,FBgn0002643,FBgn0002720,FBgn0002721,FBgn0002781,FBgn0002873,FBgn0002917,FBgn0002921,FBgn0002932,FBgn0002962,FBgn0002985,FBgn0003016,FBgn0003053,FBgn0003089,FBgn0003165,FBgn0003189,FBgn0003205,FBgn0003255,FBgn0003256,FBgn0003317,FBgn0003319,FBgn0003321,FBgn0003326,FBgn0003327,FBgn0003328,FBgn0003360,FBgn0003382,FBgn0003427,FBgn0003435,FBgn0003442,FBgn0003462,FBgn0003489,FBgn0003525,FBgn0003575,FBgn0003659,FBgn0003675,FBgn0003731,FBgn0003733,FBgn0003862,FBgn0003870,FBgn0003874,FBgn0003888,FBgn0003892,FBgn0003997,FBgn0004103,FBgn0004143,FBgn0004170,FBgn0004179,FBgn0004198,FBgn0004396,FBgn0004535,FBgn0004569,FBgn0004583,FBgn0004647,FBgn0004652,FBgn0004654,FBgn0004655,FBgn0004657,FBgn0004795,FBgn0004838,FBgn0004839,FBgn0004861,FBgn0004864,FBgn0004867,FBgn0004870,FBgn0004889,FBgn0004924,FBgn0005351,FBgn0005399,FBgn0005630,FBgn0005671,FBgn0005683,FBgn0010176,FBgn0010177,FBgn0010178,FBgn0010191,FBgn0010313,FBgn0010316,FBgn0010341,FBgn0010355,FBgn0010379,FBgn0010382,FBgn0010397,FBgn0010457,FBgn0010488,FBgn0010492,FBgn0010497,FBgn0010498,FBgn0010499,FBgn0010501,FBgn0010504,FBgn0010548,FBgn0010551,FBgn0010556,FBgn0010562,FBgn0010587,FBgn0010591,FBgn0010593,FBgn0010614,FBgn0010621,FBgn0010636,FBgn0010647,FBgn0010652,FBgn0010662,FBgn0010663,FBgn0010682,FBgn0010686,FBgn0010692,FBgn0010699,FBgn0010700,FBgn0010701,FBgn0010702,FBgn0010704,FBgn0010709,FBgn0010725,FBgn0010726,FBgn0010745,FBgn0010746,FBgn0010764,FBgn0010790,FBgn0010806,FBgn0010821,FBgn0010825,FBgn0010830,FBgn0010832,FBgn0010838,FBgn0010845,FBgn0010847,FBgn0010848,FBgn0010854,FBgn0010862,FBgn0010863,FBgn0010872,FBgn0010897,FBgn0010905,FBgn0010909,FBgn0010926,FBgn0010932,FBgn0010936,FBgn0010947,FBgn0010948,FBgn0011007,FBgn0011202,FBgn0011207,FBgn0011211,FBgn0011217,FBgn0011222,FBgn0011225,FBgn0011235,FBgn0011236,FBgn0011239,FBgn0011247,FBgn0011327,FBgn0011372,FBgn0011377,FBgn0011468,FBgn0011481,FBgn0011506,FBgn0011570,FBgn0011577,FBgn0011656,FBgn0011661,FBgn0011674,FBgn0011706,FBgn0011708,FBgn0011722,FBgn0011766,FBgn0013272,FBgn0013347,FBgn0013460,FBgn0013469,FBgn0013537,FBgn0013552,FBgn0013563,FBgn0013590,FBgn0013592,FBgn0013632,FBgn0013664,FBgn0014343,FBgn0014445,FBgn0014459,FBgn0015031,FBgn0015229,FBgn0015376,FBgn0015381,FBgn0015407,FBgn0015520,FBgn0015614,FBgn0015774,FBgn0015790,FBgn0015803,FBgn0015805,FBgn0015903,FBgn0015946,FBgn0016123,FBgn0016797,FBgn0016919,FBgn0016984,FBgn0017362,FBgn0017457,FBgn0017550,FBgn0017551,FBgn0019685,FBgn0019869,FBgn0019875,FBgn0020236,FBgn0020238,FBgn0020245,FBgn0020279,FBgn0020412,FBgn0020493,FBgn0020496,FBgn0020837,FBgn0021760,FBgn0021872,FBgn0021873,FBgn0021908,FBgn0022002,FBgn0022213,FBgn0022740,FBgn0022787,FBgn0022893,FBgn0023143,FBgn0024197,FBgn0024222,FBgn0024248,FBgn0024250,FBgn0024277,FBgn0024432,FBgn0024817,FBgn0024836,FBgn0025525,FBgn0025587,FBgn0025641,FBgn0025740,FBgn0025777,FBgn0025814,FBgn0025823,FBgn0026010,FBgn0026087,FBgn0026181,FBgn0026207,FBgn0026323,FBgn0026379,FBgn0026404,FBgn0026575,FBgn0026576,FBgn0026577,FBgn0026592,FBgn0026678,FBgn0027066,FBgn0027205,FBgn0027212,FBgn0027253,FBgn0027281,FBgn0027303,FBgn0027492,FBgn0027558,FBgn0027609,FBgn0027948,FBgn0028266,FBgn0028280,FBgn0028506,FBgn0028978,FBgn0028980,FBgn0028990,FBgn0029939,FBgn0030082,FBgn0030241,FBgn0031759,FBgn0031853,FBgn0032848,FBgn0033050,FBgn0033075,FBgn0033453,FBgn0034087,FBgn0034240,FBgn0034763,FBgn0034962,FBgn0035001,FBgn0035060,FBgn0035533,FBgn0035909,FBgn0036257,FBgn0036695,FBgn0036846,FBgn0037130,FBgn0037315,FBgn0037555,FBgn0037643,FBgn0038387,FBgn0038659,FBgn0038922,FBgn0039044,FBgn0039338,FBgn0040066,FBgn0040143,FBgn0040154,FBgn0041186,FBgn0041188,FBgn0041604,FBgn0041605,FBgn0042083,FBgn0042693,FBgn0044028,FBgn0044426,FBgn0044891,FBgn0046687,FBgn0051641,FBgn0052179,FBgn0052528,FBgn0053555,FBgn0063485,FBgn0067043,FBgn0067053,FBgn0067054,FBgn0067063,FBgn0067068,FBgn0067088,FBgn0067098,FBgn0067103,FBgn0067306,FBgn0067324,FBgn0067641,FBgn0082304,FBgn0082314,FBgn0082668,FBgn0086356,FBgn0086446,FBgn0086676,FBgn0086686,FBgn0086695,FBgn0086708,FBgn0086758,FBgn0086782,FBgn0086783,FBgn0086793,FBgn0087015,FBgn0087018,FBgn0087021,FBgn0243498,FBgn0243500,FBgn0243501,FBgn0250753,FBgn0250791,FBgn0259785,FBgn0259984,FBgn0260399,FBgn0260400,FBgn0260632,FBgn0260936,FBgn0260940,FBgn0260945,FBgn0260960,FBgn0260962,FBgn0261109,FBgn0261113,FBgn0261243,FBgn0261276,FBgn0261278,FBgn0261445,FBgn0261451,FBgn0261480,FBgn0261532,FBgn0261642,FBgn0261644,FBgn0261648,FBgn0261786,FBgn0261793,FBgn0261811,FBgn0261836,FBgn0261954,FBgn0262114,FBgn0262117,FBgn0262124,FBgn0262350,FBgn0262402,FBgn0262436,FBgn0262441,FBgn0262450,FBgn0262519,FBgn0262645,FBgn0262656,FBgn0262704,FBgn0262705,FBgn0262706,FBgn0262739,FBgn0262872,FBgn0263075,FBgn0263097,FBgn0263118,FBgn0263391,FBgn0263396"	
male_sterile_recessive (460)	460	unknown	male sterile | recessive	"FBgn0000014,FBgn0000052,FBgn0000074,FBgn0000085,FBgn0000099,FBgn0000112,FBgn0000114,FBgn0000140,FBgn0000146,FBgn0000174,FBgn0000177,FBgn0000194,FBgn0000209,FBgn0000242,FBgn0000247,FBgn0000284,FBgn0000306,FBgn0000308,FBgn0000319,FBgn0000328,FBgn0000365,FBgn0000405,FBgn0000496,FBgn0000504,FBgn0000520,FBgn0000546,FBgn0000615,FBgn0000622,FBgn0001001,FBgn0001101,FBgn0001113,FBgn0001179,FBgn0001233,FBgn0001237,FBgn0001941,FBgn0001959,FBgn0002431,FBgn0002525,FBgn0002576,FBgn0002673,FBgn0002696,FBgn0002705,FBgn0002729,FBgn0002730,FBgn0002780,FBgn0002781,FBgn0002802,FBgn0002803,FBgn0002806,FBgn0002807,FBgn0002808,FBgn0002810,FBgn0002819,FBgn0002820,FBgn0002823,FBgn0002824,FBgn0002825,FBgn0002826,FBgn0002827,FBgn0002828,FBgn0002829,FBgn0002830,FBgn0002831,FBgn0002832,FBgn0002833,FBgn0002842,FBgn0002877,FBgn0003017,FBgn0003026,FBgn0003038,FBgn0003125,FBgn0003215,FBgn0003281,FBgn0003370,FBgn0003401,FBgn0003413,FBgn0003435,FBgn0003462,FBgn0003478,FBgn0003534,FBgn0003575,FBgn0003596,FBgn0003679,FBgn0003730,FBgn0003742,FBgn0003884,FBgn0003888,FBgn0003889,FBgn0003957,FBgn0003968,FBgn0003975,FBgn0004023,FBgn0004075,FBgn0004360,FBgn0004363,FBgn0004372,FBgn0004374,FBgn0004581,FBgn0004595,FBgn0004652,FBgn0004664,FBgn0004665,FBgn0004666,FBgn0004872,FBgn0004903,FBgn0004978,FBgn0004992,FBgn0005311,FBgn0005312,FBgn0005322,FBgn0005662,FBgn0010168,FBgn0010226,FBgn0010287,FBgn0011175,FBgn0011202,FBgn0011203,FBgn0011204,FBgn0011205,FBgn0011206,FBgn0011207,FBgn0011208,FBgn0011209,FBgn0011210,FBgn0011211,FBgn0011212,FBgn0011215,FBgn0011217,FBgn0011218,FBgn0011224,FBgn0011225,FBgn0011226,FBgn0011227,FBgn0011230,FBgn0011231,FBgn0011232,FBgn0011233,FBgn0011234,FBgn0011235,FBgn0011239,FBgn0011241,FBgn0011244,FBgn0011245,FBgn0011248,FBgn0011249,FBgn0011250,FBgn0011252,FBgn0011254,FBgn0011256,FBgn0011569,FBgn0011577,FBgn0011596,FBgn0011823,FBgn0013645,FBgn0013664,FBgn0013765,FBgn0013816,FBgn0013817,FBgn0013818,FBgn0013819,FBgn0014342,FBgn0014347,FBgn0014355,FBgn0014366,FBgn0014395,FBgn0014951,FBgn0015296,FBgn0015374,FBgn0015904,FBgn0015919,FBgn0016043,FBgn0016467,FBgn0016476,FBgn0017510,FBgn0017526,FBgn0017669,FBgn0017676,FBgn0017719,FBgn0017741,FBgn0017752,FBgn0017857,FBgn0017873,FBgn0017890,FBgn0017892,FBgn0017902,FBgn0017906,FBgn0017918,FBgn0017947,FBgn0018018,FBgn0018074,FBgn0018210,FBgn0018240,FBgn0018244,FBgn0018274,FBgn0018280,FBgn0018315,FBgn0018341,FBgn0018374,FBgn0018375,FBgn0018404,FBgn0018420,FBgn0018433,FBgn0018490,FBgn0018942,FBgn0018954,FBgn0018978,FBgn0019044,FBgn0019046,FBgn0019091,FBgn0019113,FBgn0019284,FBgn0019286,FBgn0019351,FBgn0019359,FBgn0019371,FBgn0019374,FBgn0019377,FBgn0019475,FBgn0019500,FBgn0019506,FBgn0019554,FBgn0019558,FBgn0019563,FBgn0019565,FBgn0019616,FBgn0019662,FBgn0020482,FBgn0020524,FBgn0020546,FBgn0020621,FBgn0020801,FBgn0020802,FBgn0020803,FBgn0020804,FBgn0020806,FBgn0020807,FBgn0020808,FBgn0021760,FBgn0021761,FBgn0021771,FBgn0021772,FBgn0021773,FBgn0021774,FBgn0022787,FBgn0023353,FBgn0023866,FBgn0023867,FBgn0023868,FBgn0023869,FBgn0023870,FBgn0023871,FBgn0023872,FBgn0023873,FBgn0023874,FBgn0023875,FBgn0023876,FBgn0023877,FBgn0023878,FBgn0023879,FBgn0023880,FBgn0023881,FBgn0023882,FBgn0023883,FBgn0023884,FBgn0023885,FBgn0023886,FBgn0023887,FBgn0023888,FBgn0023889,FBgn0023890,FBgn0023891,FBgn0023892,FBgn0023893,FBgn0023894,FBgn0023895,FBgn0023896,FBgn0023897,FBgn0023898,FBgn0023899,FBgn0023900,FBgn0023901,FBgn0023902,FBgn0023903,FBgn0023904,FBgn0023905,FBgn0023906,FBgn0023907,FBgn0023908,FBgn0023909,FBgn0023910,FBgn0023911,FBgn0023912,FBgn0023913,FBgn0023914,FBgn0023915,FBgn0023916,FBgn0023917,FBgn0023918,FBgn0023919,FBgn0023920,FBgn0023921,FBgn0023922,FBgn0023923,FBgn0023924,FBgn0023925,FBgn0023926,FBgn0023927,FBgn0023928,FBgn0023929,FBgn0023930,FBgn0023931,FBgn0023932,FBgn0023933,FBgn0023934,FBgn0023935,FBgn0023936,FBgn0023937,FBgn0023938,FBgn0023939,FBgn0023940,FBgn0023941,FBgn0023942,FBgn0023943,FBgn0023944,FBgn0023945,FBgn0023946,FBgn0023947,FBgn0023948,FBgn0023949,FBgn0023950,FBgn0023951,FBgn0023952,FBgn0023953,FBgn0023954,FBgn0023955,FBgn0023956,FBgn0023957,FBgn0023958,FBgn0023959,FBgn0023960,FBgn0023961,FBgn0023962,FBgn0023963,FBgn0023964,FBgn0023965,FBgn0023966,FBgn0023967,FBgn0023968,FBgn0023969,FBgn0023970,FBgn0023971,FBgn0023972,FBgn0023973,FBgn0023974,FBgn0023975,FBgn0023976,FBgn0023977,FBgn0023978,FBgn0023979,FBgn0023980,FBgn0023981,FBgn0023982,FBgn0023983,FBgn0023984,FBgn0023985,FBgn0023986,FBgn0023987,FBgn0023988,FBgn0023989,FBgn0023990,FBgn0023991,FBgn0023992,FBgn0023993,FBgn0023994,FBgn0023995,FBgn0023996,FBgn0023997,FBgn0023998,FBgn0023999,FBgn0024000,FBgn0024001,FBgn0024002,FBgn0024003,FBgn0024004,FBgn0024005,FBgn0024006,FBgn0024432,FBgn0024689,FBgn0024849,FBgn0024853,FBgn0024893,FBgn0025141,FBgn0025142,FBgn0025143,FBgn0025144,FBgn0025145,FBgn0025146,FBgn0025147,FBgn0025148,FBgn0025149,FBgn0025150,FBgn0025151,FBgn0025152,FBgn0025153,FBgn0025154,FBgn0025155,FBgn0025156,FBgn0025157,FBgn0025158,FBgn0026206,FBgn0026619,FBgn0027110,FBgn0027194,FBgn0027500,FBgn0027889,FBgn0028577,FBgn0028580,FBgn0028724,FBgn0029161,FBgn0032368,FBgn0032492,FBgn0033846,FBgn0034430,FBgn0034521,FBgn0034740,FBgn0034962,FBgn0035608,FBgn0036341,FBgn0036480,FBgn0038225,FBgn0039561,FBgn0040038,FBgn0045859,FBgn0046704,FBgn0051759,FBgn0053504,FBgn0063485,FBgn0065114,FBgn0067879,FBgn0085447,FBgn0086222,FBgn0086907,FBgn0086916,FBgn0250823,FBgn0259172,FBgn0259225,FBgn0259750,FBgn0260009,FBgn0260397,FBgn0260634,FBgn0260789,FBgn0260936,FBgn0260964,FBgn0261004,FBgn0261397,FBgn0261529,FBgn0261618,FBgn0262598,FBgn0263198,FBgn0263231"	
male_sterile (459)	459	unknown	male sterile (with Df(3L)ZN47)	"FBgn0000014,FBgn0000015,FBgn0000022,FBgn0000097,FBgn0000140,FBgn0000146,FBgn0000158,FBgn0000175,FBgn0000195,FBgn0000209,FBgn0000222,FBgn0000242,FBgn0000308,FBgn0000320,FBgn0000337,FBgn0000362,FBgn0000364,FBgn0000365,FBgn0000376,FBgn0000401,FBgn0000405,FBgn0000414,FBgn0000417,FBgn0000423,FBgn0000440,FBgn0000482,FBgn0000485,FBgn0000496,FBgn0000520,FBgn0000524,FBgn0000546,FBgn0000575,FBgn0000615,FBgn0000635,FBgn0000657,FBgn0000716,FBgn0000724,FBgn0000963,FBgn0000964,FBgn0000966,FBgn0000967,FBgn0001087,FBgn0001113,FBgn0001131,FBgn0001151,FBgn0001179,FBgn0001213,FBgn0001233,FBgn0001241,FBgn0001312,FBgn0001313,FBgn0001314,FBgn0001315,FBgn0001327,FBgn0001328,FBgn0001494,FBgn0001612,FBgn0001840,FBgn0001941,FBgn0001989,FBgn0002031,FBgn0002227,FBgn0002431,FBgn0002466,FBgn0002542,FBgn0002549,FBgn0002577,FBgn0002579,FBgn0002622,FBgn0002641,FBgn0002643,FBgn0002673,FBgn0002715,FBgn0002731,FBgn0002738,FBgn0002744,FBgn0002774,FBgn0002780,FBgn0002794,FBgn0002795,FBgn0002796,FBgn0002797,FBgn0002799,FBgn0002800,FBgn0002801,FBgn0002802,FBgn0002804,FBgn0002805,FBgn0002806,FBgn0002807,FBgn0002809,FBgn0002810,FBgn0002812,FBgn0002813,FBgn0002814,FBgn0002815,FBgn0002816,FBgn0002818,FBgn0002821,FBgn0002838,FBgn0002842,FBgn0002866,FBgn0002905,FBgn0002974,FBgn0003023,FBgn0003041,FBgn0003083,FBgn0003130,FBgn0003145,FBgn0003156,FBgn0003163,FBgn0003215,FBgn0003223,FBgn0003231,FBgn0003246,FBgn0003261,FBgn0003272,FBgn0003285,FBgn0003292,FBgn0003293,FBgn0003300,FBgn0003302,FBgn0003314,FBgn0003321,FBgn0003342,FBgn0003345,FBgn0003395,FBgn0003401,FBgn0003410,FBgn0003417,FBgn0003421,FBgn0003439,FBgn0003443,FBgn0003462,FBgn0003478,FBgn0003483,FBgn0003488,FBgn0003502,FBgn0003513,FBgn0003525,FBgn0003536,FBgn0003542,FBgn0003545,FBgn0003567,FBgn0003577,FBgn0003647,FBgn0003659,FBgn0003661,FBgn0003663,FBgn0003728,FBgn0003729,FBgn0003741,FBgn0003742,FBgn0003884,FBgn0003889,FBgn0003903,FBgn0003965,FBgn0003968,FBgn0003975,FBgn0003984,FBgn0004011,FBgn0004021,FBgn0004030,FBgn0004034,FBgn0004170,FBgn0004198,FBgn0004244,FBgn0004360,FBgn0004363,FBgn0004372,FBgn0004373,FBgn0004374,FBgn0004379,FBgn0004643,FBgn0004652,FBgn0004663,FBgn0004864,FBgn0004872,FBgn0004903,FBgn0004956,FBgn0004980,FBgn0005000,FBgn0005030,FBgn0005214,FBgn0005215,FBgn0005216,FBgn0005217,FBgn0005219,FBgn0005220,FBgn0005304,FBgn0005305,FBgn0005306,FBgn0005307,FBgn0005308,FBgn0005309,FBgn0005310,FBgn0005338,FBgn0005350,FBgn0005361,FBgn0005362,FBgn0005455,FBgn0005473,FBgn0008653,FBgn0010287,FBgn0010311,FBgn0010417,FBgn0011020,FBgn0011202,FBgn0011204,FBgn0011205,FBgn0011207,FBgn0011209,FBgn0011210,FBgn0011211,FBgn0011217,FBgn0011218,FBgn0011221,FBgn0011222,FBgn0011223,FBgn0011224,FBgn0011225,FBgn0011226,FBgn0011227,FBgn0011230,FBgn0011231,FBgn0011232,FBgn0011233,FBgn0011235,FBgn0011239,FBgn0011241,FBgn0011244,FBgn0011245,FBgn0011247,FBgn0011248,FBgn0011249,FBgn0011250,FBgn0011252,FBgn0011256,FBgn0011257,FBgn0011258,FBgn0011569,FBgn0011606,FBgn0011708,FBgn0011713,FBgn0011726,FBgn0011739,FBgn0011760,FBgn0011910,FBgn0012016,FBgn0012037,FBgn0013460,FBgn0013589,FBgn0013643,FBgn0013644,FBgn0013645,FBgn0013646,FBgn0013649,FBgn0013650,FBgn0013651,FBgn0013652,FBgn0013653,FBgn0013654,FBgn0013655,FBgn0013656,FBgn0013657,FBgn0013658,FBgn0013659,FBgn0013660,FBgn0013667,FBgn0013668,FBgn0013669,FBgn0013670,FBgn0013671,FBgn0013674,FBgn0013750,FBgn0013765,FBgn0013984,FBgn0014140,FBgn0014347,FBgn0014353,FBgn0014355,FBgn0014360,FBgn0014395,FBgn0014443,FBgn0014445,FBgn0014459,FBgn0014951,FBgn0014982,FBgn0015286,FBgn0015516,FBgn0015578,FBgn0015925,FBgn0015959,FBgn0016034,FBgn0016042,FBgn0016043,FBgn0016080,FBgn0016452,FBgn0016581,FBgn0016917,FBgn0017407,FBgn0019039,FBgn0019092,FBgn0019093,FBgn0019096,FBgn0019097,FBgn0019098,FBgn0019099,FBgn0019101,FBgn0019685,FBgn0020147,FBgn0020148,FBgn0020248,FBgn0020386,FBgn0020407,FBgn0020443,FBgn0020546,FBgn0020626,FBgn0020653,FBgn0020731,FBgn0020805,FBgn0021760,FBgn0021761,FBgn0021771,FBgn0021772,FBgn0021773,FBgn0021814,FBgn0021874,FBgn0022772,FBgn0023353,FBgn0024177,FBgn0024252,FBgn0024256,FBgn0024261,FBgn0024320,FBgn0024432,FBgn0024491,FBgn0024617,FBgn0024618,FBgn0025480,FBgn0025481,FBgn0025886,FBgn0026371,FBgn0026404,FBgn0026430,FBgn0026433,FBgn0026619,FBgn0026702,FBgn0027500,FBgn0027603,FBgn0027629,FBgn0027630,FBgn0027631,FBgn0027632,FBgn0027633,FBgn0027634,FBgn0027635,FBgn0027636,FBgn0027637,FBgn0027889,FBgn0028366,FBgn0028515,FBgn0028577,FBgn0028580,FBgn0028734,FBgn0029075,FBgn0029857,FBgn0029891,FBgn0031282,FBgn0031715,FBgn0031853,FBgn0031934,FBgn0032104,FBgn0032368,FBgn0032492,FBgn0033050,FBgn0033672,FBgn0034012,FBgn0034087,FBgn0034962,FBgn0035233,FBgn0035461,FBgn0035491,FBgn0035876,FBgn0035935,FBgn0036141,FBgn0036480,FBgn0037218,FBgn0037751,FBgn0037831,FBgn0038225,FBgn0038233,FBgn0039561,FBgn0040037,FBgn0040228,FBgn0040291,FBgn0040298,FBgn0041100,FBgn0041103,FBgn0041195,FBgn0043010,FBgn0045859,FBgn0051989,FBgn0053504,FBgn0063485,FBgn0067748,FBgn0069082,FBgn0069119,FBgn0069120,FBgn0069121,FBgn0069122,FBgn0069123,FBgn0084432,FBgn0084723,FBgn0086251,FBgn0086384,FBgn0086895,FBgn0086907,FBgn0086915,FBgn0086916,FBgn0250786,FBgn0250823,FBgn0259225,FBgn0259751,FBgn0259752,FBgn0259753,FBgn0259754,FBgn0259755,FBgn0259756,FBgn0259757,FBgn0259758,FBgn0259759,FBgn0259760,FBgn0259761,FBgn0259937,FBgn0259976,FBgn0259980,FBgn0260634,FBgn0260635,FBgn0260789,FBgn0260936,FBgn0260942,FBgn0260964,FBgn0261004,FBgn0261268,FBgn0261529,FBgn0261542,FBgn0261617,FBgn0261618,FBgn0261619,FBgn0261787,FBgn0261822,FBgn0262111,FBgn0262468,FBgn0262598,FBgn0262656,FBgn0263198,FBgn0263231,FBgn0263391"	
lethal_pupal_stage_recessive (427)	427	unknown	lethal | pupal stage | recessive	"FBgn0000017,FBgn0000117,FBgn0000139,FBgn0000147,FBgn0000150,FBgn0000173,FBgn0000179,FBgn0000209,FBgn0000210,FBgn0000214,FBgn0000216,FBgn0000239,FBgn0000253,FBgn0000283,FBgn0000370,FBgn0000376,FBgn0000382,FBgn0000490,FBgn0000547,FBgn0000560,FBgn0000625,FBgn0000667,FBgn0000709,FBgn0000721,FBgn0001075,FBgn0001078,FBgn0001079,FBgn0001108,FBgn0001139,FBgn0001219,FBgn0001268,FBgn0001337,FBgn0001340,FBgn0001343,FBgn0001365,FBgn0001380,FBgn0001404,FBgn0001413,FBgn0001422,FBgn0001423,FBgn0001426,FBgn0001435,FBgn0001436,FBgn0001446,FBgn0001466,FBgn0001524,FBgn0001527,FBgn0001562,FBgn0001611,FBgn0001612,FBgn0001614,FBgn0001624,FBgn0001655,FBgn0001673,FBgn0001760,FBgn0001765,FBgn0001772,FBgn0001773,FBgn0001774,FBgn0001784,FBgn0001785,FBgn0001795,FBgn0001796,FBgn0001799,FBgn0001826,FBgn0001965,FBgn0001981,FBgn0002022,FBgn0002057,FBgn0002114,FBgn0002121,FBgn0002123,FBgn0002174,FBgn0002223,FBgn0002225,FBgn0002234,FBgn0002236,FBgn0002337,FBgn0002346,FBgn0002413,FBgn0002431,FBgn0002453,FBgn0002459,FBgn0002462,FBgn0002475,FBgn0002495,FBgn0002521,FBgn0002566,FBgn0002721,FBgn0002781,FBgn0003041,FBgn0003079,FBgn0003118,FBgn0003124,FBgn0003256,FBgn0003334,FBgn0003345,FBgn0003525,FBgn0003559,FBgn0003731,FBgn0003862,FBgn0003888,FBgn0003984,FBgn0004000,FBgn0004009,FBgn0004101,FBgn0004106,FBgn0004132,FBgn0004177,FBgn0004197,FBgn0004378,FBgn0004395,FBgn0004478,FBgn0004485,FBgn0004488,FBgn0004521,FBgn0004524,FBgn0004527,FBgn0004529,FBgn0004530,FBgn0004534,FBgn0004538,FBgn0004545,FBgn0004546,FBgn0004549,FBgn0004636,FBgn0004638,FBgn0004643,FBgn0004644,FBgn0004647,FBgn0004652,FBgn0004655,FBgn0004685,FBgn0004837,FBgn0004889,FBgn0004957,FBgn0004963,FBgn0004967,FBgn0004969,FBgn0005230,FBgn0005261,FBgn0005274,FBgn0005386,FBgn0005399,FBgn0005536,FBgn0005543,FBgn0005558,FBgn0005583,FBgn0005654,FBgn0005698,FBgn0005700,FBgn0005708,FBgn0005719,FBgn0005726,FBgn0005733,FBgn0005738,FBgn0005742,FBgn0005748,FBgn0005754,FBgn0010019,FBgn0010051,FBgn0010113,FBgn0010123,FBgn0010235,FBgn0010303,FBgn0010328,FBgn0010332,FBgn0010527,FBgn0010575,FBgn0010583,FBgn0010591,FBgn0010611,FBgn0010638,FBgn0010709,FBgn0010808,FBgn0010815,FBgn0010909,FBgn0011202,FBgn0011205,FBgn0011217,FBgn0011474,FBgn0011648,FBgn0011655,FBgn0011661,FBgn0011722,FBgn0011739,FBgn0011754,FBgn0011760,FBgn0011763,FBgn0013579,FBgn0013717,FBgn0013726,FBgn0013751,FBgn0013799,FBgn0014205,FBgn0014206,FBgn0014388,FBgn0014859,FBgn0014891,FBgn0015270,FBgn0015295,FBgn0015391,FBgn0015614,FBgn0015929,FBgn0017397,FBgn0017418,FBgn0019185,FBgn0019662,FBgn0019947,FBgn0020224,FBgn0020270,FBgn0020279,FBgn0020306,FBgn0020309,FBgn0020496,FBgn0020777,FBgn0020865,FBgn0020867,FBgn0020915,FBgn0021751,FBgn0021756,FBgn0021760,FBgn0021765,FBgn0021796,FBgn0021818,FBgn0021958,FBgn0022039,FBgn0023015,FBgn0023030,FBgn0023407,FBgn0023423,FBgn0024192,FBgn0024194,FBgn0024250,FBgn0024320,FBgn0024510,FBgn0024642,FBgn0024656,FBgn0025489,FBgn0025492,FBgn0025745,FBgn0026207,FBgn0026252,FBgn0026320,FBgn0026369,FBgn0026404,FBgn0026418,FBgn0027053,FBgn0027066,FBgn0027142,FBgn0027143,FBgn0027492,FBgn0027625,FBgn0027971,FBgn0027978,FBgn0027984,FBgn0028005,FBgn0028007,FBgn0028042,FBgn0028044,FBgn0028045,FBgn0028073,FBgn0028081,FBgn0028091,FBgn0028092,FBgn0028098,FBgn0028099,FBgn0028139,FBgn0028142,FBgn0028163,FBgn0028183,FBgn0028187,FBgn0028189,FBgn0028200,FBgn0028218,FBgn0028225,FBgn0028246,FBgn0028387,FBgn0028421,FBgn0028582,FBgn0028622,FBgn0028689,FBgn0029016,FBgn0029026,FBgn0029088,FBgn0029176,FBgn0029905,FBgn0030241,FBgn0030753,FBgn0031759,FBgn0031973,FBgn0032078,FBgn0032901,FBgn0033033,FBgn0033109,FBgn0033450,FBgn0033554,FBgn0034708,FBgn0034728,FBgn0034921,FBgn0035001,FBgn0035142,FBgn0035471,FBgn0036004,FBgn0036059,FBgn0036558,FBgn0036804,FBgn0037138,FBgn0037555,FBgn0037834,FBgn0038320,FBgn0038659,FBgn0039213,FBgn0040080,FBgn0040268,FBgn0040290,FBgn0041147,FBgn0042085,FBgn0042641,FBgn0043070,FBgn0043900,FBgn0044028,FBgn0044323,FBgn0045035,FBgn0060308,FBgn0060313,FBgn0060316,FBgn0060317,FBgn0060318,FBgn0060322,FBgn0060326,FBgn0060373,FBgn0060392,FBgn0060395,FBgn0060397,FBgn0060446,FBgn0060518,FBgn0060521,FBgn0060526,FBgn0060528,FBgn0060551,FBgn0060563,FBgn0060570,FBgn0060576,FBgn0060580,FBgn0060597,FBgn0060601,FBgn0060626,FBgn0060643,FBgn0060644,FBgn0060655,FBgn0060656,FBgn0060665,FBgn0060702,FBgn0060716,FBgn0060769,FBgn0060773,FBgn0060789,FBgn0060798,FBgn0060810,FBgn0060829,FBgn0060874,FBgn0060890,FBgn0060895,FBgn0060912,FBgn0060932,FBgn0060935,FBgn0060986,FBgn0061011,FBgn0061041,FBgn0061078,FBgn0061079,FBgn0061103,FBgn0061132,FBgn0061133,FBgn0061198,FBgn0063407,FBgn0063418,FBgn0063420,FBgn0067652,FBgn0067655,FBgn0067657,FBgn0082616,FBgn0082626,FBgn0083959,FBgn0085450,FBgn0086129,FBgn0086134,FBgn0086326,FBgn0086372,FBgn0086676,FBgn0086695,FBgn0086706,FBgn0086908,FBgn0243512,FBgn0250906,FBgn0259176,FBgn0259676,FBgn0259685,FBgn0259750,FBgn0259785,FBgn0259791,FBgn0259824,FBgn0259834,FBgn0259937,FBgn0260635,FBgn0260642,FBgn0260789,FBgn0260945,FBgn0260985,FBgn0260987,FBgn0261108,FBgn0261530,FBgn0261675,FBgn0261863,FBgn0261864,FBgn0261865,FBgn0261866,FBgn0261867,FBgn0261868,FBgn0261869,FBgn0261870,FBgn0261983,FBgn0262081,FBgn0262516,FBgn0262524,FBgn0263350"	
neurophysiology_defective (290)	290	unknown	neurophysiology defective	"FBgn0000028,FBgn0000108,FBgn0000121,FBgn0000160,FBgn0000179,FBgn0000229,FBgn0000231,FBgn0000253,FBgn0000273,FBgn0000303,FBgn0000363,FBgn0000464,FBgn0000479,FBgn0000527,FBgn0000535,FBgn0000536,FBgn0000635,FBgn0001108,FBgn0001122,FBgn0001123,FBgn0001125,FBgn0001145,FBgn0001202,FBgn0001260,FBgn0001261,FBgn0001263,FBgn0001291,FBgn0001297,FBgn0001308,FBgn0001624,FBgn0001981,FBgn0001992,FBgn0002543,FBgn0002774,FBgn0002791,FBgn0002921,FBgn0002936,FBgn0002937,FBgn0002938,FBgn0002939,FBgn0002940,FBgn0002968,FBgn0003011,FBgn0003149,FBgn0003165,FBgn0003174,FBgn0003205,FBgn0003218,FBgn0003238,FBgn0003249,FBgn0003271,FBgn0003292,FBgn0003301,FBgn0003317,FBgn0003328,FBgn0003360,FBgn0003371,FBgn0003380,FBgn0003392,FBgn0003429,FBgn0003431,FBgn0003714,FBgn0003716,FBgn0003747,FBgn0003861,FBgn0003950,FBgn0003951,FBgn0003967,FBgn0004028,FBgn0004179,FBgn0004227,FBgn0004242,FBgn0004366,FBgn0004380,FBgn0004381,FBgn0004435,FBgn0004514,FBgn0004516,FBgn0004608,FBgn0004611,FBgn0004620,FBgn0004623,FBgn0004624,FBgn0004646,FBgn0004784,FBgn0004907,FBgn0004921,FBgn0005011,FBgn0005012,FBgn0005013,FBgn0005014,FBgn0005015,FBgn0005016,FBgn0005017,FBgn0005329,FBgn0005586,FBgn0005614,FBgn0005619,FBgn0005631,FBgn0005632,FBgn0010051,FBgn0010118,FBgn0010329,FBgn0010333,FBgn0010341,FBgn0010350,FBgn0010415,FBgn0010433,FBgn0010434,FBgn0011288,FBgn0011648,FBgn0011655,FBgn0011706,FBgn0013342,FBgn0013343,FBgn0013672,FBgn0013759,FBgn0013995,FBgn0013997,FBgn0014001,FBgn0014010,FBgn0014179,FBgn0014445,FBgn0014467,FBgn0015218,FBgn0015273,FBgn0015279,FBgn0015323,FBgn0015380,FBgn0015541,FBgn0015797,FBgn0015803,FBgn0016128,FBgn0016672,FBgn0016753,FBgn0016920,FBgn0016926,FBgn0016975,FBgn0016976,FBgn0019968,FBgn0019985,FBgn0020251,FBgn0020277,FBgn0020379,FBgn0020429,FBgn0020493,FBgn0023000,FBgn0023090,FBgn0023388,FBgn0023489,FBgn0024179,FBgn0024234,FBgn0024290,FBgn0024960,FBgn0025587,FBgn0025697,FBgn0025702,FBgn0025823,FBgn0026086,FBgn0026206,FBgn0026386,FBgn0026389,FBgn0026398,FBgn0026420,FBgn0026439,FBgn0026479,FBgn0027066,FBgn0027356,FBgn0027505,FBgn0027538,FBgn0027575,FBgn0028400,FBgn0028421,FBgn0028433,FBgn0028734,FBgn0028946,FBgn0029117,FBgn0029687,FBgn0030505,FBgn0030600,FBgn0030670,FBgn0030795,FBgn0030897,FBgn0031090,FBgn0031424,FBgn0031634,FBgn0031702,FBgn0031866,FBgn0032416,FBgn0033075,FBgn0033672,FBgn0034072,FBgn0034691,FBgn0034962,FBgn0035060,FBgn0035317,FBgn0035891,FBgn0036080,FBgn0036414,FBgn0036641,FBgn0036819,FBgn0037163,FBgn0037315,FBgn0037324,FBgn0037896,FBgn0037950,FBgn0038206,FBgn0038659,FBgn0038816,FBgn0038966,FBgn0038975,FBgn0039140,FBgn0039141,FBgn0039774,FBgn0040275,FBgn0041604,FBgn0041605,FBgn0044439,FBgn0046113,FBgn0046704,FBgn0052704,FBgn0053139,FBgn0063777,FBgn0065109,FBgn0066323,FBgn0067057,FBgn0067058,FBgn0067059,FBgn0067060,FBgn0067061,FBgn0067086,FBgn0067087,FBgn0069353,FBgn0083228,FBgn0083924,FBgn0085172,FBgn0085387,FBgn0086367,FBgn0086497,FBgn0086676,FBgn0086680,FBgn0086704,FBgn0086778,FBgn0086782,FBgn0086901,FBgn0087005,FBgn0243485,FBgn0243512,FBgn0250788,FBgn0250789,FBgn0250791,FBgn0259108,FBgn0259234,FBgn0259243,FBgn0259246,FBgn0259835,FBgn0260003,FBgn0260004,FBgn0260005,FBgn0260400,FBgn0260499,FBgn0260812,FBgn0260934,FBgn0260945,FBgn0260972,FBgn0260993,FBgn0261244,FBgn0261549,FBgn0261576,FBgn0261617,FBgn0261619,FBgn0261645,FBgn0261671,FBgn0261822,FBgn0261854,FBgn0261955,FBgn0261988,FBgn0262113,FBgn0262448,FBgn0262593,FBgn0262603,FBgn0262738,FBgn0262742,FBgn0262872,FBgn0263111,FBgn0263120,FBgn0263220,FBgn0263259,FBgn0263350,FBgn0263456"	
lethal_heat_sensitive (286)	286	unknown	lethal | heat sensitive	"FBgn0000024,FBgn0000049,FBgn0000060,FBgn0000117,FBgn0000210,FBgn0000212,FBgn0000250,FBgn0000258,FBgn0000303,FBgn0000319,FBgn0000413,FBgn0000422,FBgn0000439,FBgn0000463,FBgn0000490,FBgn0000492,FBgn0000499,FBgn0000504,FBgn0000543,FBgn0000546,FBgn0000547,FBgn0000577,FBgn0000606,FBgn0000629,FBgn0000672,FBgn0000686,FBgn0001077,FBgn0001078,FBgn0001090,FBgn0001148,FBgn0001235,FBgn0001308,FBgn0001573,FBgn0001624,FBgn0001752,FBgn0001829,FBgn0001831,FBgn0001832,FBgn0001834,FBgn0001835,FBgn0001836,FBgn0001837,FBgn0001838,FBgn0001839,FBgn0001840,FBgn0001841,FBgn0001842,FBgn0001844,FBgn0001845,FBgn0001846,FBgn0001847,FBgn0001848,FBgn0001849,FBgn0001850,FBgn0001851,FBgn0001852,FBgn0001853,FBgn0001854,FBgn0001855,FBgn0001856,FBgn0002031,FBgn0002041,FBgn0002047,FBgn0002121,FBgn0002183,FBgn0002238,FBgn0002284,FBgn0002296,FBgn0002337,FBgn0002354,FBgn0002384,FBgn0002441,FBgn0002466,FBgn0002522,FBgn0002576,FBgn0002752,FBgn0002753,FBgn0002754,FBgn0002755,FBgn0002756,FBgn0002757,FBgn0002758,FBgn0002759,FBgn0002760,FBgn0002761,FBgn0002762,FBgn0002763,FBgn0002764,FBgn0002778,FBgn0002878,FBgn0002914,FBgn0002973,FBgn0003023,FBgn0003042,FBgn0003079,FBgn0003145,FBgn0003205,FBgn0003238,FBgn0003267,FBgn0003277,FBgn0003292,FBgn0003300,FBgn0003321,FBgn0003334,FBgn0003339,FBgn0003359,FBgn0003360,FBgn0003362,FBgn0003371,FBgn0003392,FBgn0003396,FBgn0003463,FBgn0003476,FBgn0003513,FBgn0003527,FBgn0003559,FBgn0003567,FBgn0003654,FBgn0003697,FBgn0003719,FBgn0003731,FBgn0003733,FBgn0003862,FBgn0003866,FBgn0003867,FBgn0003944,FBgn0003984,FBgn0003997,FBgn0004009,FBgn0004053,FBgn0004106,FBgn0004170,FBgn0004394,FBgn0004569,FBgn0004574,FBgn0004618,FBgn0004643,FBgn0004644,FBgn0004647,FBgn0004652,FBgn0004656,FBgn0004657,FBgn0004666,FBgn0004860,FBgn0004864,FBgn0005124,FBgn0005125,FBgn0005126,FBgn0005128,FBgn0005203,FBgn0005213,FBgn0005214,FBgn0005215,FBgn0005216,FBgn0005217,FBgn0005218,FBgn0005219,FBgn0005220,FBgn0005221,FBgn0005222,FBgn0005338,FBgn0005386,FBgn0005399,FBgn0005411,FBgn0005414,FBgn0005415,FBgn0005416,FBgn0005417,FBgn0005421,FBgn0005422,FBgn0005425,FBgn0005426,FBgn0005432,FBgn0005461,FBgn0005462,FBgn0005463,FBgn0005464,FBgn0005465,FBgn0005466,FBgn0005467,FBgn0005468,FBgn0005469,FBgn0005471,FBgn0005472,FBgn0005473,FBgn0005474,FBgn0005475,FBgn0005476,FBgn0005477,FBgn0005478,FBgn0005479,FBgn0005480,FBgn0005481,FBgn0005482,FBgn0005483,FBgn0005484,FBgn0005485,FBgn0005486,FBgn0005487,FBgn0005488,FBgn0005489,FBgn0005490,FBgn0005491,FBgn0005493,FBgn0005494,FBgn0005496,FBgn0005558,FBgn0005561,FBgn0005580,FBgn0005626,FBgn0005655,FBgn0010128,FBgn0010130,FBgn0010131,FBgn0010132,FBgn0010133,FBgn0010134,FBgn0010138,FBgn0010303,FBgn0010333,FBgn0010397,FBgn0010453,FBgn0011224,FBgn0011591,FBgn0011604,FBgn0011715,FBgn0011760,FBgn0011802,FBgn0012038,FBgn0012299,FBgn0013589,FBgn0013984,FBgn0014007,FBgn0014179,FBgn0014445,FBgn0014467,FBgn0014847,FBgn0015245,FBgn0015331,FBgn0015371,FBgn0015928,FBgn0016917,FBgn0017579,FBgn0020509,FBgn0022213,FBgn0024491,FBgn0024889,FBgn0024961,FBgn0026080,FBgn0026367,FBgn0027338,FBgn0029687,FBgn0030695,FBgn0034051,FBgn0035088,FBgn0038197,FBgn0040249,FBgn0041203,FBgn0041753,FBgn0045035,FBgn0046334,FBgn0046335,FBgn0051133,FBgn0062833,FBgn0063890,FBgn0064239,FBgn0086129,FBgn0086384,FBgn0086443,FBgn0086444,FBgn0086447,FBgn0086784,FBgn0087012,FBgn0259785,FBgn0260400,FBgn0260503,FBgn0260504,FBgn0260642,FBgn0260936,FBgn0260993,FBgn0261283,FBgn0261439,FBgn0261609,FBgn0262733,FBgn0262955,FBgn0262975"	
leg (285)	285	unknown	leg (with zip[33-1])	"FBgn0000014,FBgn0000015,FBgn0000048,FBgn0000061,FBgn0000080,FBgn0000135,FBgn0000141,FBgn0000157,FBgn0000179,FBgn0000189,FBgn0000210,FBgn0000267,FBgn0000273,FBgn0000289,FBgn0000320,FBgn0000335,FBgn0000345,FBgn0000370,FBgn0000374,FBgn0000376,FBgn0000411,FBgn0000422,FBgn0000463,FBgn0000490,FBgn0000497,FBgn0000499,FBgn0000504,FBgn0000535,FBgn0000546,FBgn0000580,FBgn0000588,FBgn0000611,FBgn0000629,FBgn0000658,FBgn0001075,FBgn0001078,FBgn0001139,FBgn0001166,FBgn0001235,FBgn0001549,FBgn0001624,FBgn0001990,FBgn0001994,FBgn0002159,FBgn0002223,FBgn0002233,FBgn0002413,FBgn0002524,FBgn0002526,FBgn0002556,FBgn0002847,FBgn0002945,FBgn0003003,FBgn0003042,FBgn0003090,FBgn0003163,FBgn0003169,FBgn0003175,FBgn0003255,FBgn0003272,FBgn0003282,FBgn0003319,FBgn0003321,FBgn0003345,FBgn0003371,FBgn0003380,FBgn0003393,FBgn0003400,FBgn0003476,FBgn0003497,FBgn0003513,FBgn0003514,FBgn0003557,FBgn0003559,FBgn0003665,FBgn0003699,FBgn0003712,FBgn0003713,FBgn0003716,FBgn0003866,FBgn0003892,FBgn0003944,FBgn0003950,FBgn0003951,FBgn0003952,FBgn0003975,FBgn0004009,FBgn0004034,FBgn0004197,FBgn0004364,FBgn0004406,FBgn0004583,FBgn0004644,FBgn0004647,FBgn0004854,FBgn0004859,FBgn0004870,FBgn0004957,FBgn0004979,FBgn0004983,FBgn0004999,FBgn0005022,FBgn0005028,FBgn0005184,FBgn0005186,FBgn0005189,FBgn0005193,FBgn0005194,FBgn0005410,FBgn0005558,FBgn0005634,FBgn0005640,FBgn0005666,FBgn0005677,FBgn0010113,FBgn0010118,FBgn0010303,FBgn0010313,FBgn0010575,FBgn0010602,FBgn0010638,FBgn0010762,FBgn0010825,FBgn0011225,FBgn0011577,FBgn0011591,FBgn0011648,FBgn0011655,FBgn0011706,FBgn0011754,FBgn0013820,FBgn0013997,FBgn0014445,FBgn0014677,FBgn0014859,FBgn0014951,FBgn0015031,FBgn0015838,FBgn0015907,FBgn0016047,FBgn0016101,FBgn0016536,FBgn0016917,FBgn0016919,FBgn0016920,FBgn0016954,FBgn0017487,FBgn0017579,FBgn0017705,FBgn0017881,FBgn0018175,FBgn0018315,FBgn0018345,FBgn0018353,FBgn0018375,FBgn0018663,FBgn0018769,FBgn0018880,FBgn0018890,FBgn0019048,FBgn0019113,FBgn0019136,FBgn0019137,FBgn0019138,FBgn0019245,FBgn0019496,FBgn0019600,FBgn0019650,FBgn0020309,FBgn0021959,FBgn0022388,FBgn0022754,FBgn0023095,FBgn0023143,FBgn0023179,FBgn0023423,FBgn0024234,FBgn0024343,FBgn0024510,FBgn0024836,FBgn0025525,FBgn0026597,FBgn0027609,FBgn0028515,FBgn0028577,FBgn0029006,FBgn0029123,FBgn0032078,FBgn0032812,FBgn0033109,FBgn0033901,FBgn0034072,FBgn0034763,FBgn0036004,FBgn0036141,FBgn0036558,FBgn0037364,FBgn0037657,FBgn0038418,FBgn0039141,FBgn0039907,FBgn0041203,FBgn0042627,FBgn0042641,FBgn0043072,FBgn0043486,FBgn0043857,FBgn0043869,FBgn0043870,FBgn0043871,FBgn0043872,FBgn0043900,FBgn0044028,FBgn0044435,FBgn0044436,FBgn0044439,FBgn0044832,FBgn0046334,FBgn0046335,FBgn0051481,FBgn0053196,FBgn0069440,FBgn0069445,FBgn0069447,FBgn0069448,FBgn0069452,FBgn0069453,FBgn0085387,FBgn0085424,FBgn0085432,FBgn0085450,FBgn0086698,FBgn0086784,FBgn0086901,FBgn0086902,FBgn0087003,FBgn0259172,FBgn0259176,FBgn0259243,FBgn0259531,FBgn0259532,FBgn0259533,FBgn0259535,FBgn0259537,FBgn0259538,FBgn0259543,FBgn0259546,FBgn0259550,FBgn0259551,FBgn0259554,FBgn0259555,FBgn0259560,FBgn0259561,FBgn0259562,FBgn0259571,FBgn0259574,FBgn0259576,FBgn0259582,FBgn0259583,FBgn0259584,FBgn0259606,FBgn0259613,FBgn0259616,FBgn0259620,FBgn0259621,FBgn0259631,FBgn0259657,FBgn0259659,FBgn0259665,FBgn0259750,FBgn0259978,FBgn0259984,FBgn0260642,FBgn0260789,FBgn0260933,FBgn0260941,FBgn0261004,FBgn0261174,FBgn0261456,FBgn0261648,FBgn0261953,FBgn0262029,FBgn0262432,FBgn0263102,FBgn0263220"	
male_fertile (285)	285	unknown	"_male fertile (with Df(2L)?7), with Scer\GAL4[-]:_"	"FBgn0000022,FBgn0000052,FBgn0000057,FBgn0000068,FBgn0000074,FBgn0000099,FBgn0000110,FBgn0000144,FBgn0000183,FBgn0000189,FBgn0000194,FBgn0000210,FBgn0000216,FBgn0000217,FBgn0000237,FBgn0000242,FBgn0000308,FBgn0000324,FBgn0000376,FBgn0000386,FBgn0000419,FBgn0000427,FBgn0000438,FBgn0000441,FBgn0000482,FBgn0000497,FBgn0000499,FBgn0000503,FBgn0000504,FBgn0000511,FBgn0000519,FBgn0000522,FBgn0000526,FBgn0000546,FBgn0000605,FBgn0000663,FBgn0000713,FBgn0000729,FBgn0000807,FBgn0000928,FBgn0000985,FBgn0001036,FBgn0001037,FBgn0001083,FBgn0001103,FBgn0001108,FBgn0001171,FBgn0001179,FBgn0001185,FBgn0001234,FBgn0002576,FBgn0002577,FBgn0002624,FBgn0002641,FBgn0002693,FBgn0002709,FBgn0002725,FBgn0002739,FBgn0002749,FBgn0002770,FBgn0002771,FBgn0002773,FBgn0002873,FBgn0002913,FBgn0002969,FBgn0002977,FBgn0002989,FBgn0003001,FBgn0003003,FBgn0003009,FBgn0003027,FBgn0003028,FBgn0003033,FBgn0003166,FBgn0003170,FBgn0003189,FBgn0003213,FBgn0003219,FBgn0003243,FBgn0003277,FBgn0003282,FBgn0003303,FBgn0003309,FBgn0003311,FBgn0003322,FBgn0003345,FBgn0003387,FBgn0003398,FBgn0003418,FBgn0003421,FBgn0003437,FBgn0003445,FBgn0003446,FBgn0003447,FBgn0003449,FBgn0003459,FBgn0003483,FBgn0003526,FBgn0003543,FBgn0003559,FBgn0003585,FBgn0003653,FBgn0003657,FBgn0003659,FBgn0003699,FBgn0003702,FBgn0003703,FBgn0003704,FBgn0003741,FBgn0003742,FBgn0003743,FBgn0003746,FBgn0003884,FBgn0003886,FBgn0003887,FBgn0003888,FBgn0003889,FBgn0003891,FBgn0003953,FBgn0003965,FBgn0003975,FBgn0003977,FBgn0003996,FBgn0004027,FBgn0004029,FBgn0004034,FBgn0004170,FBgn0004197,FBgn0004363,FBgn0004511,FBgn0004643,FBgn0004651,FBgn0004652,FBgn0004690,FBgn0004865,FBgn0004872,FBgn0005048,FBgn0005316,FBgn0005319,FBgn0005399,FBgn0005775,FBgn0010097,FBgn0010158,FBgn0010314,FBgn0010329,FBgn0010374,FBgn0010431,FBgn0011208,FBgn0011239,FBgn0011559,FBgn0011640,FBgn0011725,FBgn0011737,FBgn0011760,FBgn0011766,FBgn0011818,FBgn0013751,FBgn0013765,FBgn0013770,FBgn0014141,FBgn0014387,FBgn0014445,FBgn0014961,FBgn0015380,FBgn0015407,FBgn0015602,FBgn0015922,FBgn0016348,FBgn0016760,FBgn0016997,FBgn0017403,FBgn0018002,FBgn0019488,FBgn0019972,FBgn0020270,FBgn0020279,FBgn0020306,FBgn0020731,FBgn0021761,FBgn0022720,FBgn0022984,FBgn0023096,FBgn0024264,FBgn0024265,FBgn0024371,FBgn0024432,FBgn0026099,FBgn0026206,FBgn0027346,FBgn0028717,FBgn0031145,FBgn0033554,FBgn0033773,FBgn0033785,FBgn0034659,FBgn0034739,FBgn0035088,FBgn0035571,FBgn0035997,FBgn0036038,FBgn0036654,FBgn0036816,FBgn0037092,FBgn0037620,FBgn0038608,FBgn0041186,FBgn0041246,FBgn0041709,FBgn0042693,FBgn0043362,FBgn0050487,FBgn0051989,FBgn0061491,FBgn0069095,FBgn0069134,FBgn0069135,FBgn0069136,FBgn0069137,FBgn0069138,FBgn0069139,FBgn0069140,FBgn0069141,FBgn0069142,FBgn0069143,FBgn0069144,FBgn0069145,FBgn0069146,FBgn0069147,FBgn0069148,FBgn0069149,FBgn0069150,FBgn0069151,FBgn0069152,FBgn0069153,FBgn0069154,FBgn0069155,FBgn0069156,FBgn0069157,FBgn0069158,FBgn0069159,FBgn0069160,FBgn0069161,FBgn0069162,FBgn0069163,FBgn0069164,FBgn0069165,FBgn0069166,FBgn0069167,FBgn0069168,FBgn0069169,FBgn0069170,FBgn0069171,FBgn0069172,FBgn0069173,FBgn0069174,FBgn0069175,FBgn0069176,FBgn0069177,FBgn0069178,FBgn0069179,FBgn0069180,FBgn0069181,FBgn0069182,FBgn0069183,FBgn0069184,FBgn0069185,FBgn0085121,FBgn0086350,FBgn0086884,FBgn0259108,FBgn0259794,FBgn0260780,FBgn0260959,FBgn0261110,FBgn0261268,FBgn0261530,FBgn0261786,FBgn0261836,FBgn0261954,FBgn0262111,FBgn0262391,FBgn0262614,FBgn0262733,FBgn0263102,FBgn0263391"	
mitotic_cell_cycle_defective (258)	258	unknown	mitotic cell cycle defective	"FBgn0000042,FBgn0000044,FBgn0000060,FBgn0000117,FBgn0000140,FBgn0000147,FBgn0000211,FBgn0000235,FBgn0000404,FBgn0000405,FBgn0000463,FBgn0000483,FBgn0000492,FBgn0000536,FBgn0000629,FBgn0000711,FBgn0000743,FBgn0000751,FBgn0000766,FBgn0000768,FBgn0000771,FBgn0000773,FBgn0000774,FBgn0000988,FBgn0000996,FBgn0001104,FBgn0001108,FBgn0001122,FBgn0001297,FBgn0001320,FBgn0001323,FBgn0001611,FBgn0001612,FBgn0001613,FBgn0001614,FBgn0001615,FBgn0002044,FBgn0002277,FBgn0002466,FBgn0002473,FBgn0002476,FBgn0002481,FBgn0002485,FBgn0002490,FBgn0002492,FBgn0002497,FBgn0002505,FBgn0002648,FBgn0002673,FBgn0002714,FBgn0002715,FBgn0002738,FBgn0002780,FBgn0002881,FBgn0002884,FBgn0002914,FBgn0002924,FBgn0002948,FBgn0002965,FBgn0003033,FBgn0003041,FBgn0003087,FBgn0003121,FBgn0003256,FBgn0003268,FBgn0003302,FBgn0003321,FBgn0003345,FBgn0003514,FBgn0003525,FBgn0003545,FBgn0003612,FBgn0003659,FBgn0003701,FBgn0003975,FBgn0004009,FBgn0004052,FBgn0004103,FBgn0004170,FBgn0004177,FBgn0004197,FBgn0004198,FBgn0004367,FBgn0004374,FBgn0004378,FBgn0004379,FBgn0004390,FBgn0004391,FBgn0004583,FBgn0004595,FBgn0004603,FBgn0004643,FBgn0004647,FBgn0004829,FBgn0004837,FBgn0004861,FBgn0004875,FBgn0004889,FBgn0004924,FBgn0005388,FBgn0005412,FBgn0005583,FBgn0005634,FBgn0005672,FBgn0010300,FBgn0010316,FBgn0010355,FBgn0010382,FBgn0011020,FBgn0011202,FBgn0011300,FBgn0011474,FBgn0011573,FBgn0011604,FBgn0011606,FBgn0011655,FBgn0011692,FBgn0011702,FBgn0011737,FBgn0011763,FBgn0011766,FBgn0012058,FBgn0013573,FBgn0013765,FBgn0013820,FBgn0014010,FBgn0014020,FBgn0014127,FBgn0014445,FBgn0015218,FBgn0015231,FBgn0015270,FBgn0015391,FBgn0015396,FBgn0015625,FBgn0015664,FBgn0015754,FBgn0015805,FBgn0015940,FBgn0015941,FBgn0015999,FBgn0017551,FBgn0018262,FBgn0019624,FBgn0019933,FBgn0020270,FBgn0020272,FBgn0020278,FBgn0020309,FBgn0021760,FBgn0022714,FBgn0022715,FBgn0023180,FBgn0023388,FBgn0023423,FBgn0024188,FBgn0024227,FBgn0025458,FBgn0025637,FBgn0025746,FBgn0025781,FBgn0025800,FBgn0026170,FBgn0026181,FBgn0026252,FBgn0026257,FBgn0026401,FBgn0026402,FBgn0026430,FBgn0026431,FBgn0026432,FBgn0026433,FBgn0026620,FBgn0027259,FBgn0027783,FBgn0027889,FBgn0027936,FBgn0027948,FBgn0028978,FBgn0029970,FBgn0030268,FBgn0030354,FBgn0030410,FBgn0030500,FBgn0031886,FBgn0032105,FBgn0032705,FBgn0032863,FBgn0033845,FBgn0034523,FBgn0034728,FBgn0034824,FBgn0034878,FBgn0035120,FBgn0035209,FBgn0035627,FBgn0035640,FBgn0035725,FBgn0035766,FBgn0036059,FBgn0036341,FBgn0037025,FBgn0037912,FBgn0038167,FBgn0038197,FBgn0039044,FBgn0040080,FBgn0040232,FBgn0040298,FBgn0040477,FBgn0040491,FBgn0041147,FBgn0041191,FBgn0044385,FBgn0044402,FBgn0044403,FBgn0044415,FBgn0045035,FBgn0051658,FBgn0061476,FBgn0062533,FBgn0062833,FBgn0082575,FBgn0085432,FBgn0086251,FBgn0086356,FBgn0086359,FBgn0086384,FBgn0086697,FBgn0086899,FBgn0086906,FBgn0087021,FBgn0087035,FBgn0250874,FBgn0259211,FBgn0259789,FBgn0259876,FBgn0260399,FBgn0260639,FBgn0260985,FBgn0260987,FBgn0260991,FBgn0261109,FBgn0261278,FBgn0261279,FBgn0261456,FBgn0261519,FBgn0261530,FBgn0261593,FBgn0261618,FBgn0261786,FBgn0261797,FBgn0261854,FBgn0262081,FBgn0262656,FBgn0262699,FBgn0262733,FBgn0262907"	
imaginal_disc (251)	251	unknown	imaginal disc	"FBgn0000139,FBgn0000140,FBgn0000181,FBgn0000210,FBgn0000352,FBgn0000490,FBgn0000546,FBgn0000629,FBgn0000996,FBgn0001075,FBgn0001179,FBgn0001219,FBgn0001297,FBgn0001571,FBgn0001610,FBgn0001611,FBgn0001612,FBgn0001613,FBgn0001614,FBgn0001615,FBgn0001624,FBgn0001654,FBgn0001655,FBgn0001656,FBgn0001657,FBgn0001658,FBgn0001659,FBgn0001815,FBgn0001820,FBgn0001981,FBgn0002021,FBgn0002121,FBgn0002174,FBgn0002227,FBgn0002284,FBgn0002413,FBgn0002431,FBgn0002448,FBgn0002449,FBgn0002454,FBgn0002455,FBgn0002458,FBgn0002462,FBgn0002464,FBgn0002466,FBgn0002467,FBgn0002468,FBgn0002470,FBgn0002471,FBgn0002472,FBgn0002473,FBgn0002476,FBgn0002480,FBgn0002481,FBgn0002482,FBgn0002483,FBgn0002484,FBgn0002485,FBgn0002486,FBgn0002487,FBgn0002488,FBgn0002489,FBgn0002490,FBgn0002491,FBgn0002492,FBgn0002496,FBgn0002497,FBgn0002498,FBgn0002499,FBgn0002501,FBgn0002503,FBgn0002505,FBgn0002507,FBgn0002510,FBgn0002715,FBgn0002778,FBgn0002878,FBgn0002881,FBgn0002884,FBgn0002965,FBgn0003079,FBgn0003096,FBgn0003185,FBgn0003205,FBgn0003256,FBgn0003317,FBgn0003392,FBgn0003525,FBgn0003607,FBgn0003892,FBgn0003964,FBgn0003984,FBgn0004103,FBgn0004106,FBgn0004583,FBgn0004638,FBgn0004644,FBgn0004837,FBgn0004924,FBgn0005115,FBgn0005139,FBgn0005202,FBgn0005208,FBgn0005264,FBgn0005270,FBgn0005273,FBgn0005386,FBgn0005402,FBgn0005412,FBgn0005583,FBgn0005654,FBgn0010300,FBgn0010303,FBgn0010313,FBgn0010328,FBgn0010332,FBgn0010397,FBgn0010501,FBgn0011202,FBgn0011260,FBgn0011300,FBgn0011648,FBgn0011655,FBgn0011661,FBgn0011674,FBgn0011726,FBgn0011739,FBgn0011766,FBgn0013263,FBgn0013624,FBgn0013726,FBgn0013733,FBgn0014184,FBgn0014269,FBgn0014271,FBgn0014445,FBgn0014861,FBgn0015270,FBgn0015271,FBgn0015279,FBgn0015393,FBgn0015521,FBgn0015544,FBgn0015929,FBgn0015999,FBgn0016917,FBgn0016984,FBgn0017577,FBgn0019110,FBgn0020306,FBgn0020388,FBgn0021761,FBgn0021818,FBgn0021845,FBgn0021872,FBgn0022039,FBgn0022084,FBgn0022108,FBgn0022140,FBgn0022227,FBgn0022272,FBgn0023167,FBgn0023180,FBgn0023407,FBgn0024188,FBgn0024194,FBgn0024196,FBgn0024234,FBgn0024250,FBgn0024330,FBgn0024510,FBgn0024592,FBgn0024626,FBgn0024628,FBgn0024633,FBgn0024637,FBgn0024638,FBgn0024641,FBgn0024642,FBgn0024643,FBgn0024645,FBgn0024654,FBgn0024655,FBgn0024656,FBgn0024657,FBgn0024658,FBgn0024659,FBgn0024660,FBgn0024662,FBgn0024666,FBgn0024667,FBgn0024669,FBgn0024673,FBgn0024674,FBgn0025458,FBgn0025637,FBgn0025815,FBgn0026319,FBgn0027889,FBgn0028375,FBgn0028420,FBgn0031068,FBgn0031759,FBgn0031977,FBgn0032330,FBgn0032475,FBgn0033081,FBgn0034878,FBgn0035026,FBgn0035627,FBgn0036248,FBgn0038965,FBgn0039861,FBgn0039907,FBgn0041092,FBgn0041147,FBgn0041191,FBgn0041717,FBgn0043070,FBgn0043900,FBgn0044323,FBgn0051481,FBgn0052133,FBgn0085450,FBgn0086359,FBgn0086695,FBgn0086712,FBgn0086902,FBgn0087007,FBgn0087021,FBgn0243512,FBgn0259111,FBgn0259984,FBgn0260012,FBgn0260639,FBgn0260779,FBgn0260789,FBgn0260985,FBgn0260987,FBgn0261112,FBgn0261270,FBgn0261279,FBgn0261284,FBgn0261456,FBgn0261519,FBgn0261530,FBgn0261811,FBgn0261983,FBgn0262739,FBgn0262907,FBgn0263289"	
embryonic/first_instar_larval_cuticle (249)	249	unknown	embryonic/first instar larval cuticle	"FBgn0000015,FBgn0000018,FBgn0000097,FBgn0000117,FBgn0000119,FBgn0000163,FBgn0000166,FBgn0000183,FBgn0000185,FBgn0000207,FBgn0000229,FBgn0000250,FBgn0000262,FBgn0000300,FBgn0000301,FBgn0000439,FBgn0000449,FBgn0000490,FBgn0000495,FBgn0000499,FBgn0000504,FBgn0000533,FBgn0000543,FBgn0000546,FBgn0000577,FBgn0000578,FBgn0000588,FBgn0000606,FBgn0000633,FBgn0000727,FBgn0000808,FBgn0001077,FBgn0001078,FBgn0001085,FBgn0001122,FBgn0001137,FBgn0001139,FBgn0001150,FBgn0001168,FBgn0001180,FBgn0001205,FBgn0001235,FBgn0001297,FBgn0001311,FBgn0001321,FBgn0001325,FBgn0001332,FBgn0001624,FBgn0001942,FBgn0001987,FBgn0002121,FBgn0002127,FBgn0002660,FBgn0002663,FBgn0002921,FBgn0002926,FBgn0002945,FBgn0002962,FBgn0002967,FBgn0002985,FBgn0003002,FBgn0003015,FBgn0003028,FBgn0003053,FBgn0003079,FBgn0003087,FBgn0003089,FBgn0003118,FBgn0003162,FBgn0003169,FBgn0003205,FBgn0003209,FBgn0003254,FBgn0003300,FBgn0003310,FBgn0003312,FBgn0003328,FBgn0003334,FBgn0003366,FBgn0003371,FBgn0003388,FBgn0003391,FBgn0003392,FBgn0003396,FBgn0003444,FBgn0003448,FBgn0003463,FBgn0003486,FBgn0003495,FBgn0003502,FBgn0003507,FBgn0003512,FBgn0003525,FBgn0003716,FBgn0003731,FBgn0003733,FBgn0003866,FBgn0003870,FBgn0003882,FBgn0003892,FBgn0003944,FBgn0004009,FBgn0004028,FBgn0004049,FBgn0004101,FBgn0004143,FBgn0004449,FBgn0004574,FBgn0004603,FBgn0004635,FBgn0004636,FBgn0004638,FBgn0004644,FBgn0004647,FBgn0004656,FBgn0004859,FBgn0004876,FBgn0004959,FBgn0005502,FBgn0005536,FBgn0005626,FBgn0005672,FBgn0010303,FBgn0010314,FBgn0010333,FBgn0010341,FBgn0010383,FBgn0010434,FBgn0010453,FBgn0010492,FBgn0010527,FBgn0010602,FBgn0010638,FBgn0011577,FBgn0011648,FBgn0011655,FBgn0011656,FBgn0011764,FBgn0011805,FBgn0011817,FBgn0013343,FBgn0013352,FBgn0013733,FBgn0013755,FBgn0013984,FBgn0014001,FBgn0014020,FBgn0014445,FBgn0015024,FBgn0015031,FBgn0015218,FBgn0015279,FBgn0015286,FBgn0015790,FBgn0015903,FBgn0016076,FBgn0016131,FBgn0016917,FBgn0016977,FBgn0017572,FBgn0020224,FBgn0020251,FBgn0020261,FBgn0020263,FBgn0020278,FBgn0020521,FBgn0022739,FBgn0023083,FBgn0024194,FBgn0024250,FBgn0024698,FBgn0026192,FBgn0026562,FBgn0026597,FBgn0026598,FBgn0026753,FBgn0028968,FBgn0029123,FBgn0029157,FBgn0030018,FBgn0032006,FBgn0033033,FBgn0033988,FBgn0036257,FBgn0037207,FBgn0038387,FBgn0038524,FBgn0038947,FBgn0039282,FBgn0039907,FBgn0040206,FBgn0041086,FBgn0041157,FBgn0041604,FBgn0042641,FBgn0043583,FBgn0043892,FBgn0043900,FBgn0044028,FBgn0044323,FBgn0045843,FBgn0045862,FBgn0067317,FBgn0067409,FBgn0067415,FBgn0067416,FBgn0082167,FBgn0082193,FBgn0082308,FBgn0082310,FBgn0082311,FBgn0084179,FBgn0085432,FBgn0086356,FBgn0086357,FBgn0243512,FBgn0250791,FBgn0250871,FBgn0259176,FBgn0259211,FBgn0259212,FBgn0259494,FBgn0259685,FBgn0259749,FBgn0259789,FBgn0260386,FBgn0260632,FBgn0260642,FBgn0260653,FBgn0260817,FBgn0260934,FBgn0261277,FBgn0261341,FBgn0261445,FBgn0261617,FBgn0261675,FBgn0261797,FBgn0261854,FBgn0261873,FBgn0261963,FBgn0262013,FBgn0262112,FBgn0262125,FBgn0262126,FBgn0262139,FBgn0262582,FBgn0262614,FBgn0262645,FBgn0263289"	
increased_cell_death (224)	224	unknown	"_increased cell death, with Scer\GAL4[GMR.PF]_"	"FBgn0000014,FBgn0000097,FBgn0000108,FBgn0000117,FBgn0000120,FBgn0000139,FBgn0000163,FBgn0000244,FBgn0000319,FBgn0000382,FBgn0000439,FBgn0000490,FBgn0000625,FBgn0000659,FBgn0000996,FBgn0001077,FBgn0001123,FBgn0001169,FBgn0001179,FBgn0001297,FBgn0001301,FBgn0001987,FBgn0002552,FBgn0002573,FBgn0002576,FBgn0002715,FBgn0002780,FBgn0002901,FBgn0002906,FBgn0002914,FBgn0002936,FBgn0002940,FBgn0003079,FBgn0003087,FBgn0003205,FBgn0003345,FBgn0003391,FBgn0003392,FBgn0003460,FBgn0003607,FBgn0003716,FBgn0003731,FBgn0003892,FBgn0003943,FBgn0003975,FBgn0003997,FBgn0004009,FBgn0004366,FBgn0004367,FBgn0004391,FBgn0004583,FBgn0004603,FBgn0004644,FBgn0004647,FBgn0005558,FBgn0005561,FBgn0005672,FBgn0010247,FBgn0010303,FBgn0010382,FBgn0010501,FBgn0010591,FBgn0010770,FBgn0011207,FBgn0011706,FBgn0011766,FBgn0012058,FBgn0013469,FBgn0013948,FBgn0013983,FBgn0014010,FBgn0014020,FBgn0014443,FBgn0014445,FBgn0015273,FBgn0015391,FBgn0015394,FBgn0015509,FBgn0015589,FBgn0015602,FBgn0015664,FBgn0015790,FBgn0015799,FBgn0015907,FBgn0015946,FBgn0016076,FBgn0016095,FBgn0017409,FBgn0019686,FBgn0019947,FBgn0019972,FBgn0019976,FBgn0020309,FBgn0020386,FBgn0020392,FBgn0021796,FBgn0021872,FBgn0022740,FBgn0022936,FBgn0023180,FBgn0023214,FBgn0023423,FBgn0024250,FBgn0024308,FBgn0024510,FBgn0024961,FBgn0025186,FBgn0025587,FBgn0025781,FBgn0025823,FBgn0026080,FBgn0026181,FBgn0026252,FBgn0026319,FBgn0026323,FBgn0026367,FBgn0026369,FBgn0026404,FBgn0027364,FBgn0027385,FBgn0027548,FBgn0027571,FBgn0027605,FBgn0028734,FBgn0029131,FBgn0029504,FBgn0029687,FBgn0029891,FBgn0030026,FBgn0030057,FBgn0031392,FBgn0032006,FBgn0032209,FBgn0032525,FBgn0032863,FBgn0033081,FBgn0033483,FBgn0033657,FBgn0033659,FBgn0033688,FBgn0033773,FBgn0033799,FBgn0033845,FBgn0033885,FBgn0034051,FBgn0034135,FBgn0034728,FBgn0035001,FBgn0035026,FBgn0035379,FBgn0035411,FBgn0036641,FBgn0036756,FBgn0036786,FBgn0036844,FBgn0037481,FBgn0037645,FBgn0037778,FBgn0037808,FBgn0038167,FBgn0038519,FBgn0038570,FBgn0039044,FBgn0039774,FBgn0040249,FBgn0040308,FBgn0040491,FBgn0041100,FBgn0041152,FBgn0041191,FBgn0043884,FBgn0045035,FBgn0045073,FBgn0051774,FBgn0052418,FBgn0067102,FBgn0069088,FBgn0082304,FBgn0082326,FBgn0082366,FBgn0085432,FBgn0086129,FBgn0086251,FBgn0086356,FBgn0086368,FBgn0086371,FBgn0086442,FBgn0086489,FBgn0086494,FBgn0086655,FBgn0086656,FBgn0086657,FBgn0086680,FBgn0086697,FBgn0086706,FBgn0086736,FBgn0086899,FBgn0086908,FBgn0087035,FBgn0243512,FBgn0250823,FBgn0260635,FBgn0260934,FBgn0260945,FBgn0260962,FBgn0261014,FBgn0261112,FBgn0261283,FBgn0261285,FBgn0261456,FBgn0261480,FBgn0261513,FBgn0261530,FBgn0261619,FBgn0261647,FBgn0261786,FBgn0262081,FBgn0262127,FBgn0262451,FBgn0262516,FBgn0262656,FBgn0262733,FBgn0262738,FBgn0263395"	
visible_somatic_clone (216)	216	unknown	"_visible | somatic clone, with Scer\GAL4[tub.PU]_"	"FBgn0000061,FBgn0000117,FBgn0000157,FBgn0000198,FBgn0000212,FBgn0000244,FBgn0000251,FBgn0000273,FBgn0000320,FBgn0000352,FBgn0000413,FBgn0000422,FBgn0000448,FBgn0000463,FBgn0000482,FBgn0000490,FBgn0000492,FBgn0000499,FBgn0000611,FBgn0000629,FBgn0000658,FBgn0001075,FBgn0001079,FBgn0001085,FBgn0001122,FBgn0001139,FBgn0001235,FBgn0001311,FBgn0001319,FBgn0001321,FBgn0001324,FBgn0001799,FBgn0001806,FBgn0001808,FBgn0001965,FBgn0001981,FBgn0002431,FBgn0002552,FBgn0002573,FBgn0002629,FBgn0002643,FBgn0002783,FBgn0002932,FBgn0002945,FBgn0002985,FBgn0003002,FBgn0003028,FBgn0003042,FBgn0003044,FBgn0003053,FBgn0003117,FBgn0003205,FBgn0003321,FBgn0003328,FBgn0003330,FBgn0003334,FBgn0003339,FBgn0003371,FBgn0003382,FBgn0003415,FBgn0003444,FBgn0003513,FBgn0003557,FBgn0003716,FBgn0003744,FBgn0003866,FBgn0003870,FBgn0003892,FBgn0003896,FBgn0003944,FBgn0003975,FBgn0003997,FBgn0004009,FBgn0004101,FBgn0004197,FBgn0004198,FBgn0004396,FBgn0004583,FBgn0004644,FBgn0004647,FBgn0004657,FBgn0004859,FBgn0004893,FBgn0004956,FBgn0005561,FBgn0005624,FBgn0005626,FBgn0010341,FBgn0010379,FBgn0010575,FBgn0010825,FBgn0010909,FBgn0011224,FBgn0011236,FBgn0011481,FBgn0011591,FBgn0011604,FBgn0011648,FBgn0011655,FBgn0011706,FBgn0011726,FBgn0011739,FBgn0011785,FBgn0013717,FBgn0013725,FBgn0013733,FBgn0013984,FBgn0014179,FBgn0014445,FBgn0015031,FBgn0015279,FBgn0015790,FBgn0016076,FBgn0016917,FBgn0016947,FBgn0016954,FBgn0016958,FBgn0016977,FBgn0017397,FBgn0017572,FBgn0017578,FBgn0019961,FBgn0020249,FBgn0020271,FBgn0020295,FBgn0020521,FBgn0020777,FBgn0020790,FBgn0020865,FBgn0020867,FBgn0020887,FBgn0021751,FBgn0021754,FBgn0021755,FBgn0021756,FBgn0021757,FBgn0021818,FBgn0021873,FBgn0023143,FBgn0024234,FBgn0024244,FBgn0024250,FBgn0025736,FBgn0026317,FBgn0026379,FBgn0026597,FBgn0027053,FBgn0027492,FBgn0028515,FBgn0028550,FBgn0028717,FBgn0029157,FBgn0031537,FBgn0034577,FBgn0034708,FBgn0034763,FBgn0034970,FBgn0036448,FBgn0038965,FBgn0039016,FBgn0039861,FBgn0040206,FBgn0041188,FBgn0042641,FBgn0043900,FBgn0051481,FBgn0052372,FBgn0053193,FBgn0053196,FBgn0067328,FBgn0067329,FBgn0067330,FBgn0067331,FBgn0084590,FBgn0086129,FBgn0086384,FBgn0086655,FBgn0086680,FBgn0086902,FBgn0250871,FBgn0259791,FBgn0260029,FBgn0260030,FBgn0260031,FBgn0260032,FBgn0260033,FBgn0260034,FBgn0260035,FBgn0260036,FBgn0260037,FBgn0260038,FBgn0260039,FBgn0260040,FBgn0260041,FBgn0260042,FBgn0260043,FBgn0260044,FBgn0260045,FBgn0260046,FBgn0260047,FBgn0260442,FBgn0260642,FBgn0260779,FBgn0261279,FBgn0261437,FBgn0261445,FBgn0261456,FBgn0261823,FBgn0261983,FBgn0262081,FBgn0262127,FBgn0262166,FBgn0262373,FBgn0262582,FBgn0262656,FBgn0262907"	
egg (212)	212	unknown	egg	"FBgn0000181,FBgn0000182,FBgn0000183,FBgn0000184,FBgn0000273,FBgn0000308,FBgn0000316,FBgn0000339,FBgn0000427,FBgn0000464,FBgn0000543,FBgn0000629,FBgn0000736,FBgn0000739,FBgn0000740,FBgn0000742,FBgn0000745,FBgn0000746,FBgn0000749,FBgn0000756,FBgn0000759,FBgn0000762,FBgn0000776,FBgn0000782,FBgn0000785,FBgn0000810,FBgn0000812,FBgn0000813,FBgn0000828,FBgn0000829,FBgn0000830,FBgn0000831,FBgn0000833,FBgn0000837,FBgn0000840,FBgn0000841,FBgn0000842,FBgn0000845,FBgn0000862,FBgn0000864,FBgn0000903,FBgn0000906,FBgn0000927,FBgn0000928,FBgn0000939,FBgn0000950,FBgn0000951,FBgn0000954,FBgn0000955,FBgn0000957,FBgn0000958,FBgn0000959,FBgn0000960,FBgn0000970,FBgn0000971,FBgn0001004,FBgn0001006,FBgn0001070,FBgn0001137,FBgn0001206,FBgn0001233,FBgn0001237,FBgn0001299,FBgn0001301,FBgn0001404,FBgn0001986,FBgn0002031,FBgn0002562,FBgn0002563,FBgn0002564,FBgn0002652,FBgn0002736,FBgn0002770,FBgn0002791,FBgn0002922,FBgn0002925,FBgn0002926,FBgn0002962,FBgn0002989,FBgn0003023,FBgn0003026,FBgn0003028,FBgn0003124,FBgn0003156,FBgn0003187,FBgn0003205,FBgn0003295,FBgn0003317,FBgn0003352,FBgn0003391,FBgn0003401,FBgn0003447,FBgn0003479,FBgn0003480,FBgn0003502,FBgn0003514,FBgn0003659,FBgn0003714,FBgn0003731,FBgn0003891,FBgn0003991,FBgn0004400,FBgn0004506,FBgn0004510,FBgn0004569,FBgn0004603,FBgn0004635,FBgn0004649,FBgn0004650,FBgn0004656,FBgn0004838,FBgn0004872,FBgn0004882,FBgn0005097,FBgn0005390,FBgn0005628,FBgn0010316,FBgn0010382,FBgn0010417,FBgn0010638,FBgn0010770,FBgn0011593,FBgn0011648,FBgn0011656,FBgn0011692,FBgn0011764,FBgn0011766,FBgn0011823,FBgn0013263,FBgn0013770,FBgn0014167,FBgn0014171,FBgn0014366,FBgn0014388,FBgn0014443,FBgn0014445,FBgn0015399,FBgn0015600,FBgn0015790,FBgn0016081,FBgn0016984,FBgn0017581,FBgn0018408,FBgn0019235,FBgn0020224,FBgn0020263,FBgn0020278,FBgn0020299,FBgn0020412,FBgn0020618,FBgn0020776,FBgn0020792,FBgn0021761,FBgn0022213,FBgn0022739,FBgn0022772,FBgn0022984,FBgn0024752,FBgn0025865,FBgn0026170,FBgn0026206,FBgn0026417,FBgn0026431,FBgn0026433,FBgn0027274,FBgn0027346,FBgn0028577,FBgn0033378,FBgn0033845,FBgn0034366,FBgn0037092,FBgn0039709,FBgn0040290,FBgn0040314,FBgn0041100,FBgn0045043,FBgn0045044,FBgn0045045,FBgn0045050,FBgn0045055,FBgn0045058,FBgn0061479,FBgn0061515,FBgn0067641,FBgn0067768,FBgn0067778,FBgn0067913,FBgn0086251,FBgn0086362,FBgn0086370,FBgn0086908,FBgn0087040,FBgn0243512,FBgn0259937,FBgn0260397,FBgn0260399,FBgn0260438,FBgn0260789,FBgn0261266,FBgn0261524,FBgn0261574,FBgn0261786,FBgn0261797,FBgn0261983,FBgn0261988,FBgn0262526,FBgn0262582,FBgn0262733,FBgn0262735,FBgn0262737,FBgn0262743,FBgn0263396"	
female_fertile (212)	212	unknown	female fertile (with Df(3L)BK9)	"FBgn0000009,FBgn0000052,FBgn0000057,FBgn0000099,FBgn0000144,FBgn0000154,FBgn0000183,FBgn0000210,FBgn0000216,FBgn0000237,FBgn0000239,FBgn0000320,FBgn0000427,FBgn0000447,FBgn0000479,FBgn0000490,FBgn0000533,FBgn0000605,FBgn0000612,FBgn0000615,FBgn0000617,FBgn0000667,FBgn0000927,FBgn0000928,FBgn0001079,FBgn0001083,FBgn0001103,FBgn0001141,FBgn0001233,FBgn0001234,FBgn0001736,FBgn0001737,FBgn0001738,FBgn0001739,FBgn0001741,FBgn0001742,FBgn0001744,FBgn0001745,FBgn0001746,FBgn0001750,FBgn0001751,FBgn0001858,FBgn0001859,FBgn0002022,FBgn0002576,FBgn0002673,FBgn0002707,FBgn0002709,FBgn0002749,FBgn0002773,FBgn0002781,FBgn0002794,FBgn0002795,FBgn0002796,FBgn0002797,FBgn0002799,FBgn0002800,FBgn0002815,FBgn0002820,FBgn0002887,FBgn0002903,FBgn0002962,FBgn0003023,FBgn0003028,FBgn0003166,FBgn0003189,FBgn0003213,FBgn0003310,FBgn0003325,FBgn0003345,FBgn0003398,FBgn0003446,FBgn0003447,FBgn0003449,FBgn0003459,FBgn0003525,FBgn0003657,FBgn0003659,FBgn0003742,FBgn0003889,FBgn0003975,FBgn0004030,FBgn0004363,FBgn0004367,FBgn0004373,FBgn0004511,FBgn0004595,FBgn0004647,FBgn0004652,FBgn0004697,FBgn0004865,FBgn0005322,FBgn0005350,FBgn0005628,FBgn0005638,FBgn0005775,FBgn0010075,FBgn0010124,FBgn0010158,FBgn0010258,FBgn0010431,FBgn0011208,FBgn0011217,FBgn0011224,FBgn0011225,FBgn0011230,FBgn0011596,FBgn0011640,FBgn0011692,FBgn0011766,FBgn0011818,FBgn0012016,FBgn0013751,FBgn0013816,FBgn0013817,FBgn0013818,FBgn0013819,FBgn0014340,FBgn0014445,FBgn0014459,FBgn0015374,FBgn0015380,FBgn0015921,FBgn0015922,FBgn0016997,FBgn0017403,FBgn0017666,FBgn0017672,FBgn0017983,FBgn0018002,FBgn0018489,FBgn0019488,FBgn0019662,FBgn0020238,FBgn0020482,FBgn0021761,FBgn0022959,FBgn0023353,FBgn0023866,FBgn0023908,FBgn0024491,FBgn0024807,FBgn0024944,FBgn0025355,FBgn0025525,FBgn0025935,FBgn0027344,FBgn0027345,FBgn0027636,FBgn0027637,FBgn0027932,FBgn0028506,FBgn0028515,FBgn0028525,FBgn0028724,FBgn0029162,FBgn0029976,FBgn0031715,FBgn0031977,FBgn0032368,FBgn0033402,FBgn0033554,FBgn0033785,FBgn0034521,FBgn0034763,FBgn0035088,FBgn0035608,FBgn0035892,FBgn0036480,FBgn0036816,FBgn0037092,FBgn0037751,FBgn0038225,FBgn0038233,FBgn0038327,FBgn0039561,FBgn0041100,FBgn0041194,FBgn0041246,FBgn0042693,FBgn0043362,FBgn0045859,FBgn0050487,FBgn0051453,FBgn0051989,FBgn0052062,FBgn0066101,FBgn0069115,FBgn0069131,FBgn0069132,FBgn0085121,FBgn0085450,FBgn0086350,FBgn0086916,FBgn0259794,FBgn0260399,FBgn0260634,FBgn0260780,FBgn0260789,FBgn0260934,FBgn0261397,FBgn0261619,FBgn0261787,FBgn0262468,FBgn0262598,FBgn0262614,FBgn0262735,FBgn0262743,FBgn0262872,FBgn0263102,FBgn0263231,FBgn0263391"
[truncated: 1,968,046 more chars]
