# Supplementary material for: Genome-wide modeling of complex phenotypes in Caenorhabditis elegans and Drosophila melanogaster
Source: BMC Genomics. 2013 Aug 28;14:580. doi: 10.1186/1471-2164-14-580 (PMC3849582; doi:10.1186/1471-2164-14-580)
Supplement: Additional file 9: S7 — Directionality in gene set nomenclature and interpretation in their use. [file 1471-2164-14-580-S9.txt]

Directionality of Phenotype Gene Sets 

You will notice that in the C. elegans and D. melanogaster gene set file 
described here that the names of the individual gene sets often, but not always, 
have a directionality or qualifier included. Such as: antibody staining reduced; 
apoptosis increased; cell proliferation increased, coelomocyte uptake increased, 
nuclei enlarged; increased cell number, etc. 

This directionality is related to the phenotypic effects of the genetic mutations 
where they were originally defined by single gene observations. These are 
catalogued in either the WormBase http://www.wormbase.org   or FlyBase http://flybase.org/ 
database and can be identified individually by searching with the individual 
gene in the appropriate database.

When these gene sets are used in the analysis of orthologous data such as microarray 
or SNP data that directionality may get confused. If a particular gene set is enriched, 
it simply means that that gene set is ALTERED. Even though the title of the gene set 
may say enlarged embryo size , it really means that the genes that were originally 
defined by gene knockouts (or whatever mutant)and resulted in enlarged embryo size, 
were enriched or altered in your experiment. It does not necessarily mean that your 
phenotype involves enlarged embryo size. 

The directionality of the change of a gene set may or may not be in the same direction 
as the gene set title suggests. Go back and look at the physical phenotype. It may be 
that the embryo is decreased in size. This is true for all gene sets with a directionality 
or qualifier in the title. Be careful in the biological interpretation. 

KGB
NIA/NIH 

May 11, 2012
