# Supplementary material for: Genome-wide modeling of complex phenotypes in Caenorhabditis elegans and Drosophila melanogaster
Source: BMC Genomics. 2013 Aug 28;14:580. doi: 10.1186/1471-2164-14-580 (PMC3849582; doi:10.1186/1471-2164-14-580)
Supplement: Additional file 10: Table S5 — The gene set for C. elegans for “life_span_variant”. [file 1471-2164-14-580-S10.txt]

life span variant (169)
AC3.7
B0024.6
B0213.15
B0218.3
B0261.2
B0261.4
B0495.4
B0554.6
C02A12.4
C04F6.1
C05C8.3
C05E4.9
C06B3.4
C06B3.5
C07B5.5
C08A9.1
C08A9.3
C08H9.5
C12C8.1
C12D8.10
C15F1.13
C15F1.14
C15F1.7
C17G10.5
C23G10.3
C24A11.9
C24B9.9
C30C11.4
C32H11.10
C32H11.12
C32H11.9
C35D10.4
C42D8.2
C42D8.9
C46C11.1
C46F4.2
C47E8.4
C48B6.6
C50B8.2
C52E4.1
C52E4.17
C54F6.14
C54G4.6
C55B7.4
D2030.4
F01F1.8
F02A9.6
F08H9.13
F08H9.14
F08H9.4
F10D2.9
F11A5.12
F13B10.1
F13B10.3
F13G3.7
F19H8.1
F19H8.2
F19H8.3
F26D10.3
F26E4.14
F26E4.16
F26E4.6
F26E4.9
F27C1.7
F28B3.5
F28D1.3
F28D1.4
F28D1.5
F29C12.3
F32A5.5
F33H1.2
F38E11.2
F43D9.4
F43D9.8
F49E11.9
F49E12.2
F52B5.5
F55G11.2
F55G11.5
F56G4.2
F56G4.3
F56G4.7
F57B10.3
F57B9.3
F57B9.4
F57B9.6
F59D8.1
F59D8.2
F59G1.7
H22K11.1
H28O16.1
K01C8.7
K01G5.6
K02B9.4
K04E7.2
K07B1.2
K07C6.2
K07C6.4
K07E3.3
K08E5.2
K09A9.1
K09C4.3
K09F5.2
K10B3.7
K10B3.8
K10D11.1
K10D11.2
K11D2.2
K11G9.6
K12G11.3
K12G11.4
M110.4
R03E9.1
R107.1
R10E11.1
R12A1.4
R13H8.1
T02H6.11
T03F1.2
T06D8.6
T07A9.6
T07C4.4
T08G5.10
T09F3.3
T10B9.1
T10B9.2
T19E7.24
T19E7.3
T20G5.13
T20G5.7
T20G5.8
T22G5.2
T22G5.7
T27E4.15
T27E4.2
T27E4.3
T27E4.8
T27E4.9
T27F7.3
T27F7.4
T28B8.2
VW02B12L.1
VZK822L.1
W09C5.8
W09C5.9
W10G6.2
Y46H3A.2
Y46H3A.3
Y47D3A.4
Y50D4C.4
Y54E2A.11
Y54G11A.13
Y54G11A.5
Y54G11A.6
Y55D5A.5
Y57G11C.11
ZC334.2
ZC395.2
ZC84.2
ZK1251.2
ZK384.3
ZK430.3
ZK54.2
ZK6.10
ZK6.11
ZK652.10
ZK652.9
ZK896.8
ZK938.5
