# Supplementary material for: Genome-wide modeling of complex phenotypes in Caenorhabditis elegans and Drosophila melanogaster
Source: BMC Genomics. 2013 Aug 28;14:580. doi: 10.1186/1471-2164-14-580 (PMC3849582; doi:10.1186/1471-2164-14-580)
Supplement: Additional file 11: Table S6 — The gene set for D. melanogaster for “long lived”. [file 1471-2164-14-580-S11.txt]

long_lived (82)
FBgn0000546
FBgn0000615
FBgn0001223
FBgn0001225
FBgn0001230
FBgn0003965
FBgn0003996
FBgn0004373
FBgn0004811
FBgn0010055
FBgn0010213
FBgn0010303
FBgn0011296
FBgn0011706
FBgn0011740
FBgn0013984
FBgn0014141
FBgn0014391
FBgn0014445
FBgn0015805
FBgn0015806
FBgn0016944
FBgn0017590
FBgn0021796
FBgn0022893
FBgn0023517
FBgn0024248
FBgn0024291
FBgn0024960
FBgn0026317
FBgn0026379
FBgn0026577
FBgn0027779
FBgn0028707
FBgn0028717
FBgn0029117
FBgn0029131
FBgn0029976
FBgn0030092
FBgn0032840
FBgn0033153
FBgn0033448
FBgn0033799
FBgn0034243
FBgn0036046
FBgn0036165
FBgn0036191
FBgn0036476
FBgn0036568
FBgn0036816
FBgn0037723
FBgn0038197
FBgn0038570
FBgn0038877
FBgn0039044
FBgn0039099
FBgn0040070
FBgn0040227
FBgn0040294
FBgn0040319
FBgn0041094
FBgn0041342
FBgn0045064
FBgn0045495
FBgn0051122
FBgn0051216
FBgn0051641
FBgn0053126
FBgn0063927
FBgn0063928
FBgn0064227
FBgn0066305
FBgn0083908
FBgn0085408
FBgn0086347
FBgn0086370
FBgn0086768
FBgn0250876
FBgn0259170
FBgn0261560
FBgn0262113
FBgn0262169
